# Supplementary material for: Glucocorticoid receptor triggers a reversible drug-tolerant dormancy state with acquired therapeutic vulnerabilities in lung cancer
Source: Nat Commun. 2021 Jul 16;12:4360. doi: 10.1038/s41467-021-24537-3 (PMC8285479; doi:10.1038/s41467-021-24537-3)
Supplement: Supplementary file 4 — Supplementary Data 1 [file 41467_2021_24537_MOESM4_ESM.xlsx]

## Sheet: Drug screen
lib384Plate	well	lib384PlateDescr	type	Name	Supplier	Reagent.Source.ID	Catalog.Number	Class	Enzyme	Action	Selectivity	CAS.Number	Target	Description	Pathway	h1944_pre_c1_r1	h1944_pre_c1_r2	h1944_pre_c1_r3	h1944_pre_c5_r1	h1944_pre_c5_r2	h1944_pre_c5_r3	h1944_tr_c1_r1	h1944_tr_c1_r2	h1944_tr_c1_r3	h1944_tr_c5_r1	h1944_tr_c5_r2	h1944_tr_c5_r3	h1944_ut_c1_r1	h1944_ut_c1_r2	h1944_ut_c1_r3	h1944_ut_c5_r1	h1944_ut_c5_r2	h1944_ut_c5_r3	h1944_pre_c1_mean	h1944_pre_c5_mean	h1944_tr_c1_mean	h1944_tr_c5_mean	h1944_ut_c1_mean	h1944_ut_c5_mean	h1944_pre_c1.h1944_ut_c1.diff	h1944_pre_c1.h1944_ut_c1.t_pvalue	h1944_pre_c1.h1944_ut_c1.t_padj	h1944_pre_c1.h1944_ut_c1.w_pvalue	h1944_pre_c1.h1944_ut_c1.w_padj	h1944_tr_c1.h1944_ut_c1.diff	h1944_tr_c1.h1944_ut_c1.t_pvalue	h1944_tr_c1.h1944_ut_c1.t_padj	h1944_tr_c1.h1944_ut_c1.w_pvalue	h1944_tr_c1.h1944_ut_c1.w_padj
1	A01	Lopac_1	e	NA		NA	NA	NA	NA	NA	NA			NA		1.04	1.01	1.01	1.04	NA	0.926	1.01	0.995	1.02	1.01	0.979	0.897	1.01	0.998	1.01	0.994	0.997	0.983	1.02	0.983	1.01	0.962	1.01	0.991	0.014	0.296	0.515	0.302	0.558	0.00233	0.796	0.892	1	1
1	A02	Lopac_1	e	NA		NA	NA	NA	NA	NA	NA			NA		1.02	1.01	1.01	1.04	NA	0.959	1.02	0.976	1	1.01	0.991	0.965	1	0.994	1	0.993	0.996	0.996	1.01	1	0.999	0.989	0.998	0.995	0.0153	0.0247	0.139	0.0722	0.285	0.000667	0.963	0.992	1	1
1	A03	Lopac_1	x	DL-alpha-Methyl-p-tyrosine		1	120693	Neurotransmission	Enzyme	Inhibitor	Tyrosine hydroxylase			Inhibitor of catecholamine synthesis and tyrosine hydroxylase		1.02	1	1	1.01	NA	0.974	1	0.992	0.99	0.987	0.998	0.984	1	0.991	0.996	0.994	0.996	0.984	1.01	0.992	0.994	0.99	0.996	0.991	0.011	0.236	0.455	0.164	0.371	-0.00167	0.7	0.828	0.825	0.948
1	A04	Lopac_1	x	N-Acetyl-L-Cysteine		81	A 7250	Glutamate		Antagonist				Amino acid analog that partially improves neuronal survival following transient forebrain ischemia		1.02	0.989	0.998	0.978	NA	0.944	1.01	0.998	1	1.01	1.01	0.981	0.999	0.984	0.991	0.989	0.985	0.984	1	0.961	1	1	0.991	0.986	0.011	0.363	0.588	0.7	0.859	0.0113	0.12	0.324	0.2	0.412
1	A05	Lopac_1	x	6-Methoxy-1,2,3,4-tetrahydro-9H-pyrido[3,4b] indole		2	291552	Neurotransmission	Enzyme	Inhibitor	MAO			MAO inhibitor		1	0.996	0.986	1.01	NA	0.938	0.999	0.962	0.975	0.992	0.966	0.945	0.998	0.975	0.986	0.974	0.982	0.977	0.994	0.974	0.979	0.968	0.986	0.978	0.00767	0.393	0.607	0.507	0.75	-0.00767	0.585	0.748	0.825	0.948
1	A06	Lopac_1	x	6-Aminohexanoic acid		82	A 7824	Immune System		Inhibitor	Blood Clotting			Promotes rapid dissociation of plasmin, thereby inhibiting the activation of plasminogen and subsequent fibrinolysis; inhibits plasminogen binding to activated platelets		1.01	1	0.989	1	NA	0.942	0.986	0.967	0.976	0.974	0.993	0.949	1.01	0.986	0.973	0.971	0.982	0.983	1	0.971	0.976	0.972	0.99	0.979	0.01	0.477	0.646	0.507	0.75	-0.0133	0.353	0.575	0.507	0.746
1	A07	Lopac_1	x	Acetamide		3	A 0500	Biochemistry	Enzyme	Inhibitor	Carbonic anhydrase			Carbonic anhydrase inhibitor		0.992	0.986	0.991	0.962	NA	0.934	0.986	0.96	0.977	0.984	0.979	0.902	0.997	0.979	0.989	0.975	0.984	0.992	0.99	0.948	0.974	0.955	0.988	0.984	0.00133	0.828	0.895	1	1	-0.014	0.213	0.434	0.2	0.412
1	A08	Lopac_1	x	Altretamine		83	A 8723	DNA Metabolism		Inhibitor				Antineoplastic		1	0.984	0.989	0.969	NA	0.947	0.996	0.958	0.979	0.99	0.999	0.956	1	0.981	0.975	0.972	0.985	0.978	0.991	0.958	0.978	0.982	0.985	0.978	0.00567	0.565	0.708	0.507	0.75	-0.00767	0.6	0.76	0.7	0.858
1	A09	Lopac_1	x	Amantadine hydrochloride		4	A 1260	Dopamine		Releaser				Dopamine releaser used in the treatment of Parkinsonism and drug- related extrapyramidal reactions; antiviral (Influenza A)		0.995	0.997	0.989	0.955	NA	0.938	1	0.964	0.981	0.973	0.98	0.93	0.999	0.976	0.984	0.967	0.973	0.984	0.994	0.946	0.982	0.961	0.986	0.975	0.00733	0.394	0.607	0.7	0.859	-0.00467	0.729	0.847	1	1
1	A10	Lopac_1	x	Adenosine 3',5'-cyclic monophosphate		84	A 9501	Phosphorylation	Enzyme	Activator	PKA			PKA activator; second messenger		1.01	0.989	0.995	0.978	NA	0.951	0.993	0.97	0.994	0.982	0.988	0.974	1.01	0.981	0.983	0.977	0.974	0.988	0.998	0.964	0.986	0.981	0.991	0.98	0.00667	0.59	0.726	0.507	0.75	-0.00567	0.667	0.803	1	1
1	A11	Lopac_1	x	GABA		5	A 2129	GABA		Agonist				Endogenous neurotransmitter		0.989	0.978	0.986	0.951	NA	0.953	0.997	0.991	0.991	0.953	0.974	0.939	1.01	0.981	0.984	0.969	0.974	0.986	0.984	0.952	0.993	0.955	0.992	0.976	-0.00733	0.517	0.671	1	1	0.00133	0.899	0.955	0.658	0.858
1	A12	Lopac_1	x	(±)-AMT hydrochloride		85	A 9834	Nitric Oxide	Enzyme	Inhibitor	iNOS			Potent, selective and reversible inducible nitric oxide synthase inhibitor		0.989	1	0.988	0.98	NA	0.97	1	0.973	0.974	0.978	0.975	0.951	1	0.981	0.991	0.965	0.965	0.973	0.992	0.975	0.982	0.968	0.991	0.968	0.00167	0.817	0.887	1	1	-0.00833	0.476	0.664	0.507	0.746
1	A13	Lopac_1	x	Gabaculine hydrochloride		6	A 3539	GABA	Enzyme	Inhibitor	GABA transaminase			GABA transaminase inhibitor; conformationally constrained GABA analog		0.984	0.976	0.984	0.971	NA	0.963	0.987	0.955	0.981	0.957	0.978	0.944	1.01	0.98	0.987	0.969	0.964	0.975	0.981	0.967	0.974	0.96	0.992	0.969	-0.011	0.349	0.571	0.376	0.65	-0.018	0.25	0.471	0.507	0.746
1	A14	Lopac_1	x	5'-N-Methyl carboxamidoadenosine		86	A-024	Adenosine		Agonist	A2 > A1			Adenosine receptor agonist with selectivity for A2 over A1		0.973	0.994	0.997	0.959	NA	0.963	0.993	0.959	0.995	0.982	0.98	0.955	0.998	0.987	0.983	0.97	0.98	0.978	0.988	0.961	0.982	0.972	0.989	0.976	-0.00133	0.888	0.932	1	1	-0.007	0.621	0.776	1	1
1	A15	Lopac_1	x	O-(Carboxymethyl)hydroxylamine hemihydrochloride		7	A 4508	Biochemistry	Enzyme	Inhibitor	Aminotransferase			Non-selective aminotransferase inhibitor		0.992	0.991	0.991	0.972	NA	0.96	0.991	0.977	0.98	0.958	0.978	0.998	0.972	0.98	0.99	0.974	0.971	0.981	0.991	0.966	0.983	0.978	0.981	0.975	0.0107	0.177	0.397	0.0765	0.285	0.002	0.782	0.882	0.825	0.948
1	A16	Lopac_1	x	1-Allyl-3,7-dimethyl-8-p-sulfophenylxanthine		87	A-145	Adenosine		Antagonist	A2			Weak A2 adenosine receptor antagonist; water soluble		0.984	0.992	0.99	0.969	NA	0.983	0.985	0.981	0.98	0.96	0.984	0.993	0.982	0.987	0.983	0.978	0.972	0.989	0.989	0.976	0.982	0.979	0.984	0.98	0.00467	0.189	0.411	0.2	0.398	-0.002	0.407	0.62	0.4	0.654
1	A17	Lopac_1	x	(±)-2-Amino-7-phosphonoheptanoic acid		8	A 5157	Glutamate		Antagonist	NMDA			NMDA glutamate receptor antagonist; anticonvulsant		0.991	0.985	0.995	0.961	NA	0.979	0.99	0.967	0.984	0.974	0.979	0.976	0.983	0.991	0.988	0.974	0.964	0.978	0.99	0.97	0.98	0.976	0.987	0.972	0.003	0.468	0.639	0.507	0.75	-0.007	0.421	0.623	0.7	0.858
1	A18	Lopac_1	x	Acetohexamide		88	A-178	Hormone		Releaser	Insulin			Stimulates insulin release		0.994	0.985	0.999	0.956	NA	0.996	0.993	0.968	0.991	0.984	1	0.989	0.981	0.994	0.986	0.975	0.962	0.965	0.993	0.976	0.984	0.991	0.987	0.967	0.00567	0.367	0.593	0.507	0.75	-0.003	0.759	0.868	1	1
1	A19	Lopac_1	x	N-Acetylprocainamide hydrochloride		9	A 5909	Na+ Channel		Blocker				Blocks Na+ channels and appears to have Class III anti-arrhythmic activity; metabolite of Procainamide		0.996	0.987	1	0.958	NA	0.996	0.982	0.973	0.981	0.963	0.981	0.979	0.984	0.99	0.991	0.988	0.971	0.983	0.994	0.977	0.979	0.974	0.988	0.981	0.006	0.263	0.489	0.4	0.65	-0.00967	0.0584	0.223	0.1	0.295
1	A20	Lopac_1	x	cis-Azetidine-2,4-dicarboxylic acid		89	A-243	Glutamate		Modulator	NMDA			NMDA glutamate receptor modulator		1.01	0.986	0.994	1	NA	1	0.994	0.995	0.987	0.974	0.982	0.953	0.983	0.988	0.988	0.975	0.965	0.987	0.997	1	0.992	0.97	0.986	0.976	0.0103	0.278	0.501	0.376	0.65	0.00567	0.144	0.351	0.376	0.654
1	A21	Lopac_1	x	Actinonin		10	A 6671	Biochemistry	Enzyme	Inhibitor	Leucine aminopeptidase			Leucine aminopeptidase inhibitor		0.979	0.989	1.01	0.986	NA	1	0.98	0.988	0.999	1.01	0.992	0.983	0.989	0.984	0.994	0.983	0.969	0.988	0.993	0.993	0.989	0.995	0.989	0.98	0.00367	0.733	0.832	1	1	0	1	1	1	1
1	A22	Lopac_1	x	2,3-Butanedione monoxime		90	B 0753	K+ Channel		Blocker	ATP-sensitive			Blocks ATP-sensitive K+ channels		0.967	0.992	1	0.996	NA	0.997	1	0.991	1	0.944	1.01	0.985	0.981	0.994	0.986	0.974	0.971	0.987	0.986	0.996	0.997	0.98	0.987	0.977	-0.000667	0.955	0.977	1	1	0.01	0.111	0.311	0.184	0.412
1	A23	Lopac_1	e	NA		NA	NA	NA	NA	NA	NA			NA		0.996	0.995	0.999	0.991	NA	0.987	1.01	0.994	1	0.977	0.984	0.971	0.982	1	0.997	0.976	0.97	0.984	0.997	0.989	1	0.977	0.993	0.977	0.00367	0.581	0.72	1	1	0.00833	0.317	0.54	0.507	0.746
1	A24	Lopac_1	e	NA		NA	NA	NA	NA	NA	NA			NA		0.984	0.999	1.01	0.973	NA	0.98	1	0.999	0.982	0.987	0.988	0.837	0.985	0.986	0.992	0.985	0.957	0.977	0.998	0.976	0.994	0.937	0.988	0.973	0.01	0.315	0.535	0.7	0.859	0.006	0.418	0.623	0.7	0.858
1	B01	Lopac_1	e	NA		NA	NA	NA	NA	NA	NA			NA		1.03	1.03	1.02	1.04	NA	1	1.03	1.03	1.02	1.02	1.02	0.987	0.993	0.992	0.995	1	1	1	1.03	1.02	1.03	1.01	0.993	1	0.0333	0.00676	0.0698	0.0765	0.285	0.0333	0.00676	0.078	0.0765	0.295
1	B02	Lopac_1	p	NA		NA	NA	NA	NA	NA	NA			NA		-0.000352	0.000657	0.000568	0.000643	NA	-0.000198	0.000129	-0.000742	0.000656	0.000773	-0.000636	-0.000798	0.000347	8.76e-05	0.000634	-0.000711	0.00152	0.000394	0.000291	0.000223	1.43e-05	-0.00022	0.000356	0.000401	-6.52e-05	0.868	0.92	1	1	-0.000342	0.499	0.683	1	1
1	B03	Lopac_1	x	3-Bromo-7-nitroindazole		161	B 2050	Nitric Oxide	Enzyme	Inhibitor	NOS			Nitric oxide synthase (NOS) inhibitor		1.01	1.01	1.01	1.04	NA	0.984	1.02	1.01	1.02	1.05	0.997	1.02	0.976	0.992	0.994	0.986	0.986	1	1.01	1.01	1.02	1.02	0.987	0.991	0.0227	0.0577	0.224	0.0636	0.285	0.0293	0.0182	0.122	0.0765	0.295
1	B04	Lopac_1	x	Chelerythrine chloride		241	C 2932	Phosphorylation	Enzyme	Inhibitor	PKC			PKC inhibitor; affects translocation of PKC from cytosol to plasma membrane		1.03	1.02	1.02	1.07	NA	1.01	1.03	1.02	1.01	0.208	0.18	0.164	0.991	0.999	0.995	0.403	0.355	0.336	1.02	1.04	1.02	0.184	0.995	0.365	0.0283	0.00337	0.047	0.0765	0.285	0.025	0.0354	0.168	0.1	0.295
1	B05	Lopac_1	x	Bumetanide		162	B 3023	Ion Pump		Inhibitor	Na+-K+-2Cl- cotransporter			Potent inhibitor of the Na+-K+-2Cl- cotransporter; inhibits anthracene-9-carboxylic acid, a blocker of chloride channels		1.02	1	1	1.01	NA	0.973	1.02	1.02	1	1.03	1.01	1.02	0.98	0.982	0.982	0.993	0.988	0.996	1.01	0.992	1.01	1.02	0.981	0.992	0.0253	0.0614	0.234	0.0722	0.285	0.032	0.0396	0.181	0.0722	0.295
1	B06	Lopac_1	x	Cyclosporin A		242	C 3662	Phosphorylation	Enzyme	Inhibitor	Calcineurin phosphatase			Calcineurin phosphatase inhibitor; immunosuppressant		0.988	1.01	1.01	1.01	NA	0.986	0.992	0.983	0.991	0.983	0.958	0.969	0.976	0.993	0.987	0.941	0.92	0.931	1	0.998	0.989	0.97	0.985	0.931	0.0173	0.132	0.341	0.184	0.398	0.00333	0.6	0.76	1	1
1	B07	Lopac_1	x	(±)-Baclofen		163	B 5399	GABA		Agonist	GABA-B			GABA-B receptor agonist; antispastic agent; muscle relaxant		1	1.01	0.997	1.04	NA	0.987	1.01	1.01	0.998	1.05	1.01	1.02	0.979	0.982	0.987	0.967	0.943	0.951	1	1.01	1.01	1.03	0.983	0.954	0.0197	0.0196	0.127	0.1	0.285	0.0233	0.0127	0.103	0.0765	0.295
1	B08	Lopac_1	x	Carbachol		243	C 4382	Cholinergic		Agonist				Acetylcholine receptor agonist		1	1.02	1.01	1.04	NA	0.985	1.01	1.02	0.997	1.03	1.03	1.01	0.987	0.998	0.993	0.986	1	0.995	1.01	1.01	1.01	1.02	0.993	0.994	0.0173	0.0754	0.261	0.1	0.285	0.0163	0.118	0.322	0.2	0.412
1	B09	Lopac_1	x	Brefeldin A from Penicillium brefeldianum		164	B 7651	Cytoskeleton and ECM		Inhibitor	Golgi apparatus			Fungal metabolite that disrupts the structure and function of the Golgi apparatus		0.0239	0.0642	0.0611	0.0163	NA	0.0112	0.0236	0.0196	0.0306	0.0151	0.0183	0.0356	0.00589	0.00656	0.00444	0.00675	0.00519	0.00578	0.0497	0.0137	0.0246	0.023	0.00563	0.00591	0.0441	0.0761	0.263	0.1	0.285	0.019	0.0241	0.139	0.1	0.295
1	B10	Lopac_1	x	Cephalexin hydrate		244	C 4895	Antibiotic			Cell wall synthesis			Semi-synthetic cephalosporin antibiotic; interferes with cell wall synthesis		1.01	1.02	1	1.02	NA	0.971	1	0.998	1.01	1.01	1.02	0.996	0.985	0.995	0.992	0.998	0.997	0.999	1.01	0.996	1	1.01	0.991	0.998	0.0193	0.059	0.227	0.1	0.285	0.012	0.0679	0.241	0.1	0.295
1	B11	Lopac_1	x	BP 897		165	B 9308	Dopamine		Agonist	D3			Partially selective D3 dopamine receptor agonist		1	1.01	0.983	1.01	NA	0.965	1	0.983	0.983	1.01	0.985	0.957	0.988	0.993	0.993	0.987	0.924	0.972	0.998	0.988	0.989	0.984	0.991	0.961	0.00633	0.508	0.667	0.658	0.859	-0.00267	0.69	0.819	0.653	0.858
1	B12	Lopac_1	x	1-(3-Chlorophenyl)piperazine dihydrochloride		245	C 5554	Serotonin		Agonist	5-HT1			5-HT1 Serotonin receptor agonist		1	1.01	1.01	1.03	NA	1.01	1.01	1.01	0.994	1.03	1.01	0.989	0.989	0.997	0.99	0.988	0.986	1	1.01	1.02	1	1.01	0.992	0.991	0.0147	0.0277	0.149	0.0765	0.285	0.0127	0.126	0.331	0.184	0.412
1	B13	Lopac_1	x	Bupropion hydrochloride		166	B-102	Dopamine		Blocker	Reuptake			Selective dopamine reuptake inhibitor; antidepressant		0.999	1	0.993	1.01	NA	0.99	0.999	1	1.01	1.01	1.02	1.01	0.98	0.98	0.995	0.977	0.988	0.998	0.997	1	1	1.01	0.985	0.988	0.0123	0.117	0.323	0.184	0.398	0.018	0.0482	0.202	0.0765	0.295
1	B14	Lopac_1	x	Cyproheptadine hydrochloride		246	C 6022	Serotonin		Antagonist	5-HT2			5-HT2 serotonin receptor antagonist		0.993	0.996	0.992	0.985	NA	1.01	1	0.995	0.991	0.981	0.964	0.958	0.99	1	1	0.977	0.989	0.995	0.994	0.998	0.995	0.968	0.997	0.987	-0.003	0.47	0.64	0.658	0.859	-0.00133	0.769	0.875	1	1
1	B15	Lopac_1	x	BU224 hydrochloride		167	B-154	Imidazoline		Antagonist	I2			I2 Imidazoline receptor antagonist		1.01	0.999	1	1.03	NA	1.01	1	0.999	1.02	1.02	1.02	1.01	0.993	1	1	0.989	0.989	0.995	1	1.02	1.01	1.02	0.998	0.991	0.00533	0.284	0.507	0.643	0.859	0.00867	0.333	0.556	0.643	0.858
1	B16	Lopac_1	x	CB34		247	C 6862	Benzodiazepine		Ligand				High affinity ligand at peripheral benzodiazepine receptors		1	0.997	1.02	1.03	NA	1.01	1	1.02	1.02	1.02	1.03	1.01	0.981	1	0.999	0.986	0.999	1.01	1.01	1.02	1.01	1.02	0.993	0.998	0.0123	0.265	0.489	0.507	0.75	0.02	0.0929	0.288	0.116	0.32
1	B17	Lopac_1	x	Ciprofibrate		168	C 0330	Transcription		Ligand	PPAR-alpha			Peroxizome proliferator;specific ligand for the nuclear peroxisome proliferator-activated receptor alpha (PPARalpha)		1.01	0.999	0.994	1.03	NA	1.03	1	0.995	0.998	1.04	1.02	1.04	0.986	1	0.99	0.998	0.98	0.999	1	1.03	0.998	1.03	0.992	0.992	0.009	0.227	0.451	0.4	0.65	0.00567	0.306	0.529	0.507	0.746
1	B18	Lopac_1	x	Cantharidin		248	C 7632	Phosphorylation	Enzyme	Inhibitor	PP2A			Protein phosphatase 2A inhibitor		1.04	1.03	1.07	0.0798	NA	0.161	1	0.997	0.993	0.00343	0.00581	0.01	0.986	0.985	0.991	0.00165	0.00501	0.0071	1.05	0.12	0.997	0.00641	0.987	0.00459	0.0593	0.036	0.172	0.1	0.285	0.00933	0.0277	0.149	0.1	0.295
1	B19	Lopac_1	x	CGP-7930		169	C 0862	GABA		Modulator	GABA-B			Positive allosteric modulator of GABA-B receptors		1	1.02	1.01	0.99	NA	1	1.01	1.02	1.02	1	1.03	1.03	1	0.994	0.997	0.998	0.997	1.01	1.01	0.995	1.02	1.02	0.997	1	0.013	0.144	0.351	0.121	0.308	0.0197	0.0135	0.104	0.0765	0.295
1	B20	Lopac_1	x	Chlorpromazine hydrochloride		249	C 8138	Dopamine		Antagonist				Dopamine receptor antagonist; anti-emetic; antipsychotic		0.999	1.01	1.01	0.993	NA	1.04	1.02	1.01	0.993	0.941	0.947	0.951	0.989	1.01	1.01	0.979	0.985	1	1.01	1.02	1.01	0.946	1	0.988	0.00333	0.701	0.807	1	1	0.00467	0.681	0.814	0.643	0.858
1	B21	Lopac_1	x	Chlorprothixene hydrochloride		170	C 1671	Dopamine		Antagonist	D2			D2 dopamine receptor antagonist; blocks a subset of GABA-A receptors in rat cortex that is also blocked by clozapine		1.01	1.01	1.02	0.966	NA	1.02	0.993	0.995	0.997	0.904	0.917	0.894	0.993	1	1	0.958	0.977	0.988	1.01	0.993	0.995	0.905	0.998	0.974	0.0157	0.0225	0.136	0.0722	0.285	-0.00267	0.383	0.601	0.5	0.746
1	B22	Lopac_1	x	Centrophenoxine hydrochloride		250	C 8773	Nootropic						Nootropic; cholinergic drug		0.997	1.01	1.01	0.965	NA	1.02	1	1.01	1.01	1.02	1.01	1.02	0.993	1.01	1	0.986	0.989	1	1.01	0.992	1.01	1.02	1	0.992	0.00467	0.517	0.671	0.643	0.859	0.00567	0.402	0.617	0.48	0.746
1	B23	Lopac_1	n	NA		NA	NA	NA	NA	NA	NA			NA		1.01	1.01	1.02	0.976	NA	1.03	1.01	1.01	1.02	0.975	1	1	0.993	1	1.01	0.986	0.987	1	1.01	1	1.01	0.992	1	0.991	0.0123	0.117	0.323	0.164	0.371	0.0123	0.117	0.321	0.164	0.39
1	B24	Lopac_1	e	NA		NA	NA	NA	NA	NA	NA			NA		1.01	1	1.02	0.992	NA	1	1.02	1.01	1.02	0.998	1.01	1.01	0.987	1	1	0.984	0.983	0.997	1.01	0.996	1.02	1.01	0.996	0.988	0.0143	0.124	0.332	0.164	0.371	0.021	0.0208	0.132	0.0722	0.295
1	C01	Lopac_1	e	NA		NA	NA	NA	NA	NA	NA			NA		1.02	1	0.983	1.04	NA	0.96	1.01	0.99	0.988	1.02	1.01	0.985	0.993	0.978	0.981	0.977	1	0.99	1	1	0.996	1	0.984	0.989	0.017	0.249	0.474	0.2	0.398	0.012	0.237	0.458	0.4	0.654
1	C02	Lopac_1	n	NA		NA	NA	NA	NA	NA	NA			NA		1	0.994	0.98	0.978	NA	0.954	1	0.994	0.994	0.971	0.976	0.985	0.992	0.977	0.97	0.983	0.986	0.972	0.991	0.966	0.996	0.977	0.98	0.98	0.0117	0.256	0.481	0.2	0.398	0.0163	0.118	0.322	0.0765	0.295
1	C03	Lopac_1	x	N-Phenylanthranilic acid		11	144509	Cl- Channel		Blocker				Cl- channel blocker		1.01	0.995	0.983	0.999	NA	0.967	0.999	0.996	0.996	0.978	0.995	0.991	1	0.975	0.971	0.981	0.985	0.993	0.996	0.983	0.997	0.988	0.982	0.986	0.014	0.309	0.528	0.4	0.65	0.015	0.239	0.46	0.658	0.858
1	C04	Lopac_1	x	L-2-aminoadipic acid		91	A 7275	Glutamate	Enzyme	Inhibitor	Glutamine synthetase			Glutamine synthetase inhibitor		1.01	0.997	0.985	0.982	NA	0.957	0.995	0.989	1	0.998	0.974	1	0.995	0.968	0.974	0.975	0.988	0.984	0.997	0.97	0.995	0.991	0.979	0.982	0.0183	0.169	0.387	0.2	0.398	0.0157	0.187	0.403	0.268	0.522
1	C05	Lopac_1	x	S-(4-Nitrobenzyl)-6-thioguanosine		12	861669	Adenosine		Inhibitor				Potent adenosine transport inhibitor		1.01	0.983	0.975	0.981	NA	0.971	0.989	0.985	0.998	0.999	0.968	0.995	0.994	0.968	0.973	0.971	0.978	0.981	0.989	0.976	0.991	0.987	0.978	0.977	0.011	0.456	0.634	0.4	0.65	0.0123	0.261	0.483	0.4	0.654
1	C06	Lopac_1	x	ATPO		92	A 7845	Glutamate		Antagonist	GluR1-4			Competitive GluR1-4 (AMPA-preferring) glutamate receptor antagonist		1.01	0.996	0.988	0.998	NA	0.969	1	0.99	0.989	0.986	0.993	0.997	1	0.974	0.978	0.982	0.985	0.99	0.998	0.984	0.993	0.992	0.984	0.986	0.014	0.25	0.475	0.4	0.65	0.009	0.389	0.604	0.507	0.746
1	C07	Lopac_1	x	Org 24598 lithium salt		13	O7639	Intracellular Calcium		Antagonist	Calmodulin			Calmodulin antagonist		1	0.995	0.974	1.01	NA	0.985	0.996	0.993	0.987	0.979	0.989	1	0.998	0.968	0.972	0.974	0.981	0.978	0.99	0.998	0.992	0.989	0.979	0.978	0.0103	0.45	0.631	0.4	0.65	0.0127	0.309	0.533	0.7	0.858
1	C08	Lopac_1	x	N-Acetyldopamine monohydrate		93	A 8762	Dopamine		Precursor				Dopamine analog possessing antitumor activity		0.985	1	0.979	1	NA	0.976	1	0.987	1.01	0.997	0.988	1.01	1	0.981	0.971	0.98	0.984	0.973	0.988	0.988	0.999	0.998	0.984	0.979	0.004	0.726	0.825	0.825	0.951	0.015	0.241	0.462	0.268	0.522
1	C09	Lopac_1	x	Aminophylline ethylenediamine		14	A 1755	Adenosine		Antagonist	A1/A2			A1/A2 adenosine receptor antagonist; diuretic; cardiac stimulant; smooth muscle relaxant		0.996	0.998	0.98	1.02	NA	0.983	1	0.981	0.992	0.992	0.967	0.978	0.997	0.977	0.968	0.972	0.976	0.972	0.991	1	0.991	0.979	0.981	0.973	0.0107	0.367	0.592	0.4	0.65	0.0103	0.377	0.599	0.4	0.654
1	C10	Lopac_1	x	L(-)-Norepinephrine bitartrate		94	A 9512	Adrenoceptor		Agonist	alpha, beta1			Adrenergic neurotransmitter; vasoconstrictor		1.02	1	0.979	0.974	NA	0.962	1.01	0.979	1.01	0.978	0.977	0.959	0.999	0.965	0.977	0.976	0.978	0.976	1	0.968	1	0.971	0.98	0.977	0.0193	0.281	0.504	0.2	0.398	0.0193	0.249	0.471	0.184	0.412
1	C11	Lopac_1	x	3'-Azido-3'-deoxythymidine		15	A 2169	Immune System	Enzyme	Inhibitor	Reverse transcriptase			Reverse transcriptase inhibitor; active against HIV-1 virus		0.993	0.995	0.98	1	NA	0.977	0.978	0.991	1	0.993	0.989	1	1	0.967	0.981	0.971	0.973	0.983	0.989	0.988	0.99	0.994	0.983	0.976	0.00667	0.577	0.718	1	1	0.007	0.58	0.746	0.825	0.948
1	C12	Lopac_1	x	Paroxetine hydrochloride hemihydrate (MW = 374.83)		95	P 9623	Serotonin		Inhibitor	Reuptake			Selective serotonin reuptake inhibitor; antidepressant Sold with permission of GlaxoSmithKline. Actual molecular weight = 374.83 to account for 1/2 mole of water.		0.984	1	0.989	0.998	NA	0.986	0.992	0.975	0.984	0.947	0.982	0.967	0.997	0.976	0.983	0.979	0.975	0.979	0.991	0.992	0.984	0.965	0.985	0.978	0.00567	0.509	0.668	0.4	0.65	-0.00167	0.843	0.921	1	1
1	C13	Lopac_1	x	AC 915 oxalate		16	A 3595	Opioid		Ligand	sigma1			Selective sigma1 opioid receptor ligand		0.986	0.998	0.981	1.01	NA	0.971	0.996	1	0.976	1.02	1.01	1.01	1	0.977	0.98	0.986	0.974	0.98	0.988	0.99	0.991	1.01	0.986	0.98	0.00267	0.779	0.859	0.7	0.859	0.005	0.654	0.796	1	1
1	C14	Lopac_1	x	PNU-37883A		96	P 0248	K+ Channel		Inhibitor	Kir 6.1/SUR2B			Selective Kir 6.1/SUR2B potassium channel inhibitor.		0.995	1.01	0.987	0.989	NA	0.98	0.996	0.978	0.974	0.947	0.915	0.917	1	0.974	0.984	0.984	0.985	0.983	0.997	0.984	0.983	0.926	0.986	0.984	0.0113	0.327	0.546	0.4	0.65	-0.00333	0.759	0.869	0.825	0.948
1	C15	Lopac_1	x	5-(N,N-Dimethyl)amiloride hydrochloride		17	A 4562	Ion Pump		Blocker	Na+/H+ Antiporter			Selective blocker of Na+/H+ antiport		1	0.996	0.995	1.01	NA	1.01	0.998	1	0.987	1	1	1.01	0.971	0.984	0.988	0.968	0.98	0.983	0.997	1.01	0.995	1	0.981	0.977	0.016	0.0789	0.268	0.1	0.285	0.014	0.102	0.3	0.2	0.412
1	C16	Lopac_1	x	trans-(±)-ACPD		97	A-155	Glutamate		Agonist	Metabotropic			Metabotropic glutamate receptor agonist		0.988	0.999	1	1	NA	0.995	0.987	0.978	1.01	0.993	1	1.01	0.972	0.993	0.992	0.992	0.976	0.994	0.996	0.998	0.992	1	0.986	0.987	0.01	0.288	0.509	0.4	0.65	0.006	0.638	0.788	1	1
1	C17	Lopac_1	x	(±)-2-Amino-5-phosphonopentanoic acid		18	A 5282	Glutamate		Antagonist	NMDA			NMDA glutamate receptor antagonist		0.984	1	0.988	0.991	NA	0.995	0.981	0.995	0.985	0.994	0.996	1	0.979	0.986	0.975	0.98	0.98	0.997	0.991	0.993	0.987	0.997	0.98	0.986	0.0107	0.149	0.359	0.2	0.398	0.007	0.258	0.48	0.4	0.654
1	C18	Lopac_1	x	SKF-97541 hydrochloride		98	A-196	GABA		Agonist	GABA-B			Selective GABA-B receptor agonist; GABA-C receptor antagonist		0.987	0.992	1.01	0.999	NA	1	1	0.987	1.01	1.01	1	1.01	0.985	0.99	0.977	0.989	0.965	0.996	0.996	1	0.999	1.01	0.984	0.983	0.0123	0.216	0.44	0.2	0.398	0.015	0.14	0.345	0.2	0.412
1	C19	Lopac_1	x	Taurocholic acid sodium salt hydrate		19	T 9034	Multi-Drug Resistance		Modulator	Conjugate Pathway			Multi-drug resistance conjugate pathway modulator.		0.992	1	1	1	NA	1.01	1.01	0.992	1	1.01	1	1.02	0.985	0.996	0.98	0.99	0.983	0.998	0.997	1	1	1.01	0.987	0.99	0.0103	0.148	0.358	0.184	0.398	0.0137	0.125	0.33	0.2	0.412
1	C20	Lopac_1	x	trans-Azetidine-2,4-dicarboxylic acid		99	A-244	Glutamate		Agonist	mGluR1, mGluR5			mGluR1 and mGluR5 metabotropic glutamate receptor agonist		0.995	1.01	1.01	1.01	NA	1.01	1.01	1	1.01	1	1.01	1.01	0.982	0.984	0.987	0.987	0.98	0.998	1	1.01	1.01	1.01	0.984	0.988	0.0207	0.0447	0.198	0.0765	0.285	0.0223	0.0113	0.0996	0.0765	0.295
1	C21	Lopac_1	x	Methotrexate hydrate		20	A 6770	DNA Metabolism		Inhibitor				Folic acid antagonist		0.719	0.741	0.666	0.531	NA	0.612	0.494	0.458	0.45	0.38	0.398	0.411	0.283	0.279	0.268	0.23	0.209	0.257	0.709	0.572	0.467	0.396	0.277	0.232	0.432	0.0019	0.034	0.1	0.285	0.191	0.00245	0.0454	0.1	0.295
1	C22	Lopac_1	x	SB 222200		100	S 5192	Tachykinin		Antagonist	NK3			Non-peptide NK3 tachykinin receptor antagonist.		0.996	1.01	1.01	0.998	NA	1.01	1	1.01	1.01	1.02	1.02	1.03	0.989	0.993	0.988	0.987	0.975	0.999	1.01	1	1.01	1.02	0.99	0.987	0.0153	0.0695	0.252	0.0765	0.285	0.0167	0.023	0.137	0.0765	0.295
1	C23	Lopac_1	p	NA		NA	NA	NA	NA	NA	NA			NA		6.5e-05	-0.000891	-0.0012	-0.00107	NA	-0.000218	-0.00114	-0.000268	-0.001	-0.00168	-5.02e-05	-0.00122	-0.000822	-0.00057	-4.6e-05	-0.000675	-0.00216	-0.00128	-0.000675	-0.000644	-0.000803	-0.000983	-0.000479	-0.00137	-0.000196	0.686	0.794	0.7	0.859	-0.000323	0.414	0.623	0.4	0.654
1	C24	Lopac_1	e	NA		NA	NA	NA	NA	NA	NA			NA		0.994	0.999	1.01	0.966	NA	1	1.01	0.997	1.01	0.989	0.993	1.01	0.976	0.984	0.988	0.984	0.97	0.998	1	0.983	1.01	0.997	0.983	0.984	0.0183	0.0399	0.183	0.1	0.285	0.023	0.0159	0.113	0.0765	0.295
1	D01	Lopac_1	e	NA		NA	NA	NA	NA	NA	NA			NA		1.01	1.01	0.998	1.03	NA	0.847	1.02	1.01	1.01	1.01	1.02	0.846	0.973	0.99	0.981	0.999	0.996	0.994	1.01	0.938	1.01	0.959	0.981	0.996	0.0247	0.019	0.125	0.0765	0.285	0.032	0.00818	0.0833	0.0765	0.295
1	D02	Lopac_1	p	NA		NA	NA	NA	NA	NA	NA			NA		-0.000238	0.000423	-0.000733	-0.00132	NA	-0.00118	-0.00103	-0.00078	0.000122	0.000581	-0.000753	0.000136	-0.000255	-0.000463	7.92e-05	-7.41e-05	-9.77e-05	-0.00107	-0.000183	-0.00125	-0.000563	-1.2e-05	-0.000213	-0.000414	3.03e-05	0.94	0.972	1	1	-0.00035	0.434	0.63	0.7	0.858
1	D03	Lopac_1	x	(+)-Bromocriptine methanesulfonate		171	B 2134	Dopamine		Agonist	D2			D2 dopamine receptor agonist; inhibits prolaction secretion		0.999	1	1.01	1.02	NA	0.996	0.996	1.01	1.01	1	1.02	1.03	0.979	0.993	0.985	1	1	1.01	1	1.01	1.01	1.02	0.986	1	0.0173	0.0329	0.166	0.1	0.285	0.0197	0.0344	0.168	0.0765	0.295
1	D04	Lopac_1	x	1-(2-Chlorophenyl)-1-(4-chlorophenyl)-2,2-dichloroethane		251	C 3010	Hormone		Inhibitor	Corticosteroid			Antiadrenal agent; reduces corticosteroid synthesis by adrenal cortex		1	0.995	0.984	1.03	NA	0.993	1.01	1.01	1.02	0.981	1	0.984	0.979	0.989	0.984	1	0.993	0.996	0.993	1.01	1.01	0.988	0.984	0.996	0.009	0.194	0.416	0.268	0.508	0.0293	0.00285	0.0486	0.0765	0.295
1	D05	Lopac_1	x	Betaine hydrochloride		172	B 3501	Biochemistry	Enzyme	Metabolite				Product in choline-betaine osmoregulatory pathway		1.01	1.01	1.01	0.985	NA	0.984	1.01	1.01	1.02	1.03	1.01	1.01	0.966	0.974	0.978	0.984	0.995	0.99	1.01	0.984	1.01	1.02	0.973	0.99	0.0373	0.00881	0.0808	0.0636	0.285	0.0407	0.00113	0.0299	0.0765	0.295
1	D06	Lopac_1	x	D-Cycloserine		252	C 3909	Glutamate		Agonist	NMDA-Glycine			Excitatory amino acid; partial agonist at the glycine modulatory site of the NMDA glutamate receptor		1.01	1.01	1.01	1.02	NA	0.971	1.01	1.01	1.02	1.04	1.01	1.01	0.978	0.995	0.994	1	0.995	1	1.01	0.996	1.01	1.02	0.989	0.998	0.021	0.0624	0.236	0.0636	0.285	0.0243	0.0276	0.149	0.0765	0.295
1	D07	Lopac_1	x	SB 202190		173	S 7067	Phosphorylation	Enzyme	Inhibitor	p38 MAPK			Highly selective, potent and cell permeable p38 MAP kinase inhibitor.		0.961	0.979	0.968	0.93	NA	0.936	0.998	0.997	0.982	0.991	0.935	0.971	0.976	0.996	0.971	0.988	1	1	0.969	0.933	0.992	0.966	0.981	0.996	-0.0117	0.284	0.507	0.4	0.65	0.0113	0.295	0.518	0.2	0.412
1	D08	Lopac_1	x	Chlorzoxazone		253	C 4397	Nitric Oxide	Enzyme	Inhibitor	iNOS			Inducible nitric oxide synthetase inhibitor; skeletal muscle relaxant		1.01	1.02	1	1.02	NA	0.995	1.01	1.01	1.02	1.04	1.01	1.02	0.978	0.992	0.989	0.992	0.996	1	1.01	1.01	1.01	1.02	0.986	0.996	0.0237	0.0339	0.169	0.1	0.285	0.027	0.00869	0.0859	0.0765	0.295
1	D09	Lopac_1	x	Budesonide		174	B 7777	Hormone			Cortisol			Anti-inflammatory glucocorticoid		1.01	1.01	0.999	0.962	NA	0.994	1.01	1	0.999	0.913	0.888	0.899	0.828	0.772	0.754	0.697	0.642	0.607	1.01	0.978	1	0.9	0.785	0.649	0.222	0.00856	0.0796	0.0765	0.285	0.218	0.00895	0.0876	0.1	0.295
1	D10	Lopac_1	x	Chlorothiazide		254	C 4911	Biochemistry	Enzyme	Inhibitor	Carbonic anhydrase			Carbonic anhydrase inhibitor; diuretic; antihypertensive		1.01	1.01	0.999	1.03	NA	0.988	1.02	1.02	1.02	1.02	0.993	1.01	0.986	0.992	0.985	1	0.99	1	1.01	1.01	1.02	1.01	0.988	0.997	0.0187	0.0186	0.125	0.0765	0.285	0.0323	0.00454	0.0607	0.0636	0.295
1	D11	Lopac_1	x	(E)-5-(2-Bromovinyl)-2'-deoxyuridine		175	B 9647	Immune System		Inhibitor	HSV1			Potent inhibitor of herpes simplex type 1		1.01	1	0.999	1.02	NA	1.01	1.01	1.01	1.02	1.01	1	1.02	0.972	0.982	0.981	0.992	0.984	0.993	1	1.02	1.01	1.01	0.978	0.99	0.0247	0.00666	0.069	0.1	0.285	0.035	0.00162	0.0364	0.0765	0.295
1	D12	Lopac_1	x	SB 204741		255	S 0693	Serotonin		Antagonist	5-HT2B			5-HT2B serontonin receptor antagonist.		1.01	1	1	1.02	NA	0.999	1.02	1.01	1.02	1.01	0.99	0.986	0.978	0.982	0.979	0.99	0.989	1	1	1.01	1.02	0.995	0.98	0.993	0.0237	0.0117	0.0946	0.0765	0.285	0.037	0.00392	0.055	0.0765	0.295
1	D13	Lopac_1	x	(-)-Bicuculline methbromide, 1(S), 9(R)		176	B-103	GABA		Antagonist	GABA-A			GABA-A receptor antagonist		1.02	1	0.996	1.02	NA	0.992	1.02	1.01	1.01	1.03	1	1.02	0.981	0.979	0.979	0.993	0.99	0.988	1.01	1.01	1.01	1.02	0.98	0.99	0.0257	0.0733	0.258	0.0765	0.285	0.0337	0.00774	0.0833	0.0722	0.295
1	D14	Lopac_1	x	GR 79236X		256	G5794	Adenosine		Agonist	A2			Potent A2 adenosine receptor agonist		1.02	1.01	1	1.01	NA	1.01	1.02	1.01	1.02	1.04	0.989	1	0.982	1.01	0.986	1	0.982	0.996	1.01	1.01	1.02	1.01	0.993	0.993	0.0173	0.184	0.405	0.268	0.508	0.024	0.0968	0.294	0.116	0.32
1	D15	Lopac_1	x	B-HT 933 dihydrochloride		177	B-161	Adrenoceptor		Agonist	alpha2			Selective alpha2 adrenoceptor agonist		1	1	1.01	1.02	NA	0.999	1.02	1.01	1.01	1.01	1	1.01	0.992	0.994	0.988	0.99	0.994	1	1	1.01	1.01	1.01	0.991	0.995	0.012	0.0491	0.205	0.0765	0.285	0.022	0.00968	0.0917	0.0765	0.295
1	D16	Lopac_1	x	Cefaclor		257	C 6895	Antibiotic			Cell wall synthesis			Semi-synthetic cephalosporin antibiotic; interferes with cell wall synthesis		1.02	1.01	1.01	1.01	NA	1.02	1.01	1.02	1.02	1.03	0.993	0.977	0.986	1	0.994	1.01	0.986	1	1.01	1.02	1.02	1	0.993	0.999	0.02	0.0203	0.128	0.0765	0.285	0.0233	0.0123	0.101	0.0765	0.295
1	D17	Lopac_1	x	6-Chloromelatonin		178	C 0331	Melatonin		Agonist				Melatonin receptor agonist		1	1.01	1.02	1.01	NA	0.999	1.01	1.01	1.02	1.01	1.02	1	0.991	0.998	0.986	0.999	1	1	1.01	1	1.01	1.01	0.992	1	0.0183	0.0657	0.242	0.1	0.285	0.0217	0.0109	0.0968	0.0765	0.295
1	D18	Lopac_1	x	Citalopram hydrobromide		258	C 7861	Serotonin		Inhibitor	Reuptake			Selective serotonin reuptake inhibitor		1.01	1.01	1.02	1.01	NA	1.03	1	1.03	1	1.01	0.976	0.973	0.991	1	0.994	1	0.992	1.01	1.01	1.02	1.01	0.986	0.995	1	0.0183	0.014	0.104	0.0765	0.285	0.015	0.269	0.491	0.164	0.39
1	D19	Lopac_1	x	CGP-13501		179	C 0987	GABA		Modulator	GABA-B			Positive allosteric modulator of GABA-B receptors		1.01	1.01	1.02	1.01	NA	1	1	1.02	1.01	1.02	1.01	1.02	0.981	0.987	0.996	1.01	0.995	1.01	1.01	1	1.01	1.02	0.988	1	0.0253	0.0116	0.0942	0.0765	0.285	0.022	0.0422	0.187	0.1	0.295
1	D20	Lopac_1	x	Cefsulodin sodium salt hydrate		259	C 8145	Antibiotic			Cell wall synthesis			Third generation cephalosporin antibiotic; interferes with cell wall synthesis		1.02	1.02	1.02	1.02	NA	1	1.01	1.01	1.01	1.02	1.01	1.01	0.985	1.01	0.997	0.998	0.991	1.01	1.02	1.01	1.01	1.01	0.997	1	0.0227	0.0882	0.286	0.0636	0.285	0.0127	0.221	0.446	0.197	0.412
1	D21	Lopac_1	x	Choline bromide		180	C 1754	Cholinergic	Enzyme	Substrate	Choline acetyltransferase			Choline acetyltransferase substrate		1.01	1.02	1.02	1.02	NA	1.02	1.02	1.02	1.01	1.02	1.01	0.983	0.986	1	0.999	1	0.983	1.01	1.02	1.02	1.02	1	0.995	0.998	0.0217	0.0211	0.131	0.0765	0.285	0.0217	0.0211	0.133	0.0765	0.295
1	D22	Lopac_1	x	Clemastine fumarate		260	C 8903	Histamine		Antagonist	H1			H1 Histamine receptor antagonist		1	1.02	1.01	0.969	NA	1.04	1.01	1.01	1.01	0.932	0.916	0.91	1	1.01	0.994	0.946	0.998	0.997	1.01	1	1.01	0.919	1	0.98	0.00867	0.311	0.531	0.369	0.65	0.00867	0.204	0.425	0.197	0.412
1	D23	Lopac_1	n	NA		NA	NA	NA	NA	NA	NA			NA		1	1	1	0.978	NA	1.03	1	1.02	1	0.999	0.984	0.981	0.992	1.01	0.995	1	0.99	1	1	1	1.01	0.988	0.999	0.997	0.001	0.874	0.923	0.643	0.859	0.00767	0.429	0.628	0.376	0.654
1	D24	Lopac_1	e	NA		NA	NA	NA	NA	NA	NA			NA		1.01	1.01	1.01	0.981	NA	1.01	1.01	1.01	1.03	0.988	0.999	1.04	0.992	1	0.996	0.993	0.989	1	1.01	0.996	1.02	1.01	0.996	0.994	0.014	0.0261	0.144	0.0636	0.285	0.0207	0.0772	0.257	0.0765	0.295
1	E01	Lopac_1	e	NA		NA	NA	NA	NA	NA	NA			NA		1.02	0.994	0.993	1.04	NA	0.978	1	0.987	1	1	1.03	1.02	0.991	0.984	0.97	0.975	0.997	0.981	1	1.01	0.996	1.02	0.982	0.984	0.0207	0.136	0.344	0.1	0.285	0.014	0.145	0.352	0.184	0.412
1	E02	Lopac_1	n	NA		NA	NA	NA	NA	NA	NA			NA		0.987	0.981	0.995	1.01	NA	0.944	0.987	0.973	0.985	0.983	0.983	0.996	0.99	0.975	0.969	0.983	0.979	0.982	0.988	0.977	0.982	0.987	0.978	0.981	0.00967	0.275	0.497	0.4	0.65	0.00367	0.658	0.798	1	1
1	E03	Lopac_1	x	S(-)-p-Bromotetramisole oxalate		21	190047	Phosphorylation	Enzyme	Inhibitor	Alkaline phosphatase			Potent alkaline phosphatase inhibitor		0.979	0.98	0.979	0.991	NA	0.984	0.978	0.989	0.981	0.987	0.986	0.953	0.989	0.973	0.972	0.982	0.982	0.98	0.979	0.988	0.983	0.975	0.978	0.981	0.00133	0.831	0.897	0.658	0.859	0.00467	0.515	0.697	0.507	0.746
1	E04	Lopac_1	x	N-Acetyltryptamine		101	A 7342	Melatonin		Agonist - Antagonist				Mixed agonist-antagonist at melatonin receptors		0.989	0.973	0.981	0.97	NA	0.961	0.985	1	0.991	0.973	0.96	0.958	0.985	0.957	0.973	0.975	0.975	0.985	0.981	0.966	0.992	0.964	0.972	0.978	0.00933	0.387	0.603	0.507	0.75	0.0203	0.112	0.313	0.121	0.321
1	E05	Lopac_1	x	TMB-8 hydrochloride		22	861804	Intracellular Calcium		Antagonist				Intracellular Ca2+ antagonist; inhibits calmodulin-sensitive Ca2+-ATPase activity; protein kinase C inhibitor		0.993	0.968	0.972	0.991	NA	0.957	0.979	0.973	0.985	0.961	0.964	0.949	0.987	0.962	0.964	0.967	0.972	0.982	0.978	0.974	0.979	0.958	0.971	0.974	0.00667	0.582	0.721	0.4	0.65	0.008	0.434	0.63	0.7	0.858
1	E06	Lopac_1	x	Allopurinol		102	A 8003	Cell Stress	Enzyme	Inhibitor	Xanthine oxidase			Xanthine oxidase inhibitor; inhibits the final step in uric acid biosynthesis		0.977	0.98	0.982	0.985	NA	0.962	0.973	0.974	0.994	0.974	0.972	0.969	0.986	0.967	0.964	0.974	0.965	0.981	0.98	0.974	0.98	0.972	0.972	0.973	0.00733	0.399	0.61	0.7	0.859	0.008	0.456	0.648	0.4	0.654
1	E07	Lopac_1	x	L-azetidine-2-carboxylic acid		23	A 0760	Biochemistry		Inhibitor	Collagen			Inhibits collagen synthesis		0.979	0.98	0.98	0.975	NA	0.961	0.983	0.988	0.986	0.985	0.963	0.976	0.986	0.968	0.965	0.962	0.969	0.978	0.98	0.968	0.986	0.975	0.973	0.97	0.00667	0.416	0.618	0.658	0.859	0.0127	0.188	0.406	0.268	0.522
1	E08	Lopac_1	x	Aminoguanidine hydrochloride		103	A 8835	Nitric Oxide	Enzyme	Inhibitor	NOS			Inhibits inducible and constitutive NOS		0.99	0.983	0.992	0.978	NA	0.951	0.981	0.989	0.989	0.975	0.961	0.977	0.988	0.962	0.963	0.975	0.981	0.972	0.988	0.964	0.986	0.971	0.971	0.976	0.0173	0.17	0.387	0.2	0.398	0.0153	0.207	0.426	0.184	0.412
1	E09	Lopac_1	x	S-(p-Azidophenacyl)glutathione		24	A 1782	Multi-Drug Resistance	Enzyme	Modulator	Glutathione S-transferase			Glyoxalase and glutathione S-transferase inhibitor		0.998	0.987	0.999	0.99	NA	1.02	1.02	1.02	1.01	0.803	0.819	0.821	1	0.991	0.972	0.784	0.081	0.687	0.995	1	1.02	0.814	0.988	0.517	0.007	0.501	0.662	1	1	0.029	0.0567	0.22	0.0765	0.295
1	E10	Lopac_1	x	5-(N,N-hexamethylene)amiloride		104	A 9561	Ion Pump		Inhibitor	Na+/H+ Antiporter			Na+/ H+ antiport inhibitor		1	0.992	0.982	1.06	NA	1.03	0.99	1	0.995	0.943	0.912	0.927	0.977	0.979	0.966	0.536	0.806	0.827	0.991	1.04	0.995	0.927	0.974	0.723	0.0173	0.0619	0.234	0.1	0.285	0.021	0.0165	0.115	0.1	0.295
1	E11	Lopac_1	x	Acetyl-beta-methylcholine chloride		25	A 2251	Cholinergic		Agonist	M1			M1 muscarinic acetylcholine receptor agonist		0.98	0.978	0.989	0.998	NA	0.957	0.987	0.975	0.983	0.992	0.979	0.972	0.986	0.961	0.964	0.97	0.965	0.975	0.982	0.978	0.982	0.981	0.97	0.97	0.012	0.265	0.489	0.4	0.65	0.0113	0.287	0.508	0.4	0.654
1	E12	Lopac_1	x	Antozoline hydrochloride		105	A 9899	Imidazoline		Agonist				Imidazoline agonist; more potent than efaroxan in inducing insulin release from beta cells; H1 histamine receptor antagonist		0.99	0.976	0.976	0.994	NA	0.98	0.991	0.98	0.997	0.979	0.958	0.977	0.988	0.978	0.962	0.972	0.968	0.974	0.981	0.987	0.989	0.971	0.976	0.971	0.00467	0.633	0.76	1	1	0.0133	0.226	0.448	0.2	0.412
1	E13	Lopac_1	x	AA-861		26	A 3711	Leukotriene	Enzyme	Inhibitor	5-lipoxygenase			5-lipoxygenase inhibitor		0.963	0.97	0.976	0.928	NA	0.94	0.984	0.99	0.97	0.947	0.933	0.927	0.991	0.958	0.961	0.972	0.965	0.965	0.97	0.934	0.981	0.936	0.97	0.967	-0.000333	0.978	0.994	0.7	0.859	0.0113	0.415	0.623	0.7	0.858
1	E14	Lopac_1	x			106										0.997	0.983	0.989	1.01	NA	0.989	0.991	0.976	0.982	0.987	0.98	0.989	0.988	0.97	0.969	0.98	0.961	0.968	0.99	1	0.983	0.985	0.976	0.97	0.014	0.142	0.35	0.2	0.398	0.00733	0.392	0.606	0.4	0.654
1	E15	Lopac_1	x	Azathioprine		27	A 4638	P2 Receptor	Enzyme	Inhibitor	Purine synthesis			Purine analog; purine synthesis inhibitor; immunosuppressant		0.973	0.974	0.968	0.908	NA	0.94	0.971	0.938	0.98	0.833	0.782	0.778	0.968	0.986	0.963	0.869	0.868	0.853	0.972	0.924	0.963	0.798	0.972	0.863	-0.000667	0.934	0.967	0.825	0.951	-0.00933	0.566	0.737	1	1
1	E16	Lopac_1	x			107										0.978	0.989	1	0.992	NA	0.979	0.987	0.986	0.978	0.985	1.01	0.989	0.97	0.98	0.975	0.986	0.97	0.984	0.989	0.986	0.984	0.995	0.975	0.98	0.014	0.145	0.353	0.2	0.398	0.00867	0.0994	0.297	0.2	0.412
1	E17	Lopac_1	x	L-732,138		28	A 5330	Tachykinin		Antagonist	NK1 > NK2, NK3			Competitive antagonist at substance P receptors; approximately 1000-fold more potent at cloned human NK-1 receptors than at cloned human NK-2 and NK-3 receptors		0.996	0.976	0.995	0.973	NA	0.982	0.997	0.978	0.994	1.01	0.985	0.994	0.963	0.983	0.963	0.98	0.97	0.974	0.989	0.978	0.99	0.996	0.97	0.975	0.0193	0.107	0.31	0.184	0.398	0.02	0.0889	0.283	0.184	0.412
1	E18	Lopac_1	x	cis-4-Aminocrotonic acid		108	A-201	GABA		Agonist	GABA-C			GABA-C receptor agonist		0.987	0.981	0.989	0.983	NA	0.97	1	0.982	0.994	1.01	0.987	0.982	0.967	0.982	0.97	0.977	0.966	0.983	0.986	0.976	0.992	0.993	0.973	0.975	0.0127	0.0912	0.291	0.2	0.398	0.019	0.0545	0.217	0.121	0.321
1	E19	Lopac_1	x	Amifostine		29	A 5922	Cell Stress		Inhibitor	Cytoprotectant			Radioprotective agent; selectively protects normal tissues from the damaging effects of anti-neoplastic radiation therapy		0.998	0.989	0.981	0.967	NA	0.984	0.978	0.992	1	0.985	0.991	0.982	0.969	0.979	0.978	0.983	0.964	0.981	0.989	0.976	0.99	0.986	0.975	0.976	0.014	0.0857	0.281	0.1	0.285	0.0147	0.136	0.34	0.268	0.522
1	E20	Lopac_1	x	CBIQ		109	C 6617	K+ Channel		Activator	CFTR / KCNN4			Activates cystic fibrosis transmembrane conductance regulator (CFTR) and the intermediate-conductance calcium-sensitive K+ channel.		0.997	0.996	0.983	0.977	NA	0.983	0.985	0.987	0.985	1	0.988	0.967	0.976	0.985	0.973	0.984	0.967	0.981	0.992	0.98	0.986	0.985	0.978	0.977	0.014	0.0755	0.261	0.2	0.398	0.00767	0.163	0.379	0.164	0.39
1	E21	Lopac_1	x	Atropine methyl bromide		30	A 6883	Cholinergic		Antagonist	Muscarinic			Competitive muscarinic acetylcholine receptor antagonist		1.01	0.995	0.996	0.989	NA	1.01	0.992	0.99	0.982	1	0.988	0.978	0.968	0.984	0.97	0.99	0.964	0.996	1	1	0.988	0.989	0.974	0.983	0.0263	0.0196	0.127	0.1	0.285	0.014	0.09	0.283	0.2	0.412
1	E22	Lopac_1	x	1-benzoyl-5-methoxy-2-methylindole-3-acetic acid		110	B 1183	Multi-Drug Resistance		Inhibitor	MRP1			Putative inhibitor of multidrug resistance-associated protein 1 (MRP1)		0.982	0.995	1	0.97	NA	1.01	1	1.01	0.989	1	0.998	1	0.982	0.988	0.98	0.996	0.976	0.989	0.992	0.99	1	0.999	0.983	0.987	0.009	0.231	0.451	0.268	0.508	0.0163	0.0999	0.297	0.1	0.295
1	E23	Lopac_1	p	NA		NA	NA	NA	NA	NA	NA			NA		-0.00128	-0.00156	-0.00168	-0.00125	NA	-0.000804	-0.000699	-0.000325	-0.000191	-0.00198	-0.00146	-0.00212	-0.00213	-0.000357	-0.000636	-0.00137	-0.00212	-0.00076	-0.00151	-0.00103	-0.000405	-0.00185	-0.00104	-0.00142	-0.000466	0.489	0.656	0.7	0.859	0.000636	0.368	0.59	0.4	0.654
1	E24	Lopac_1	e	NA		NA	NA	NA	NA	NA	NA			NA		0.994	0.99	0.994	0.968	NA	0.987	0.996	0.997	1.01	0.974	0.963	1.01	0.981	0.982	0.986	0.984	0.965	0.987	0.993	0.978	1	0.982	0.983	0.979	0.00967	0.00926	0.0823	0.0765	0.285	0.018	0.0456	0.196	0.1	0.295
1	F01	Lopac_1	e	NA		NA	NA	NA	NA	NA	NA			NA		0.994	0.992	0.988	1.03	NA	0.893	1	0.981	1	1.02	1.02	1	0.974	0.974	0.974	0.985	0.989	0.981	0.991	0.962	0.994	1.01	0.974	0.985	0.0173	0.0102	0.0864	0.0636	0.285	0.0197	0.0899	0.283	0.0593	0.295
1	F02	Lopac_1	p	NA		NA	NA	NA	NA	NA	NA			NA		-0.000617	-0.000909	-0.000919	-0.00152	NA	-0.00241	-0.00147	-0.00233	-0.000485	-0.00095	-0.0011	-0.000473	-0.00132	-0.00192	-0.00226	-0.00146	-0.000316	-0.00108	-0.000815	-0.00196	-0.00143	-0.000841	-0.00183	-0.000952	0.00102	0.0524	0.214	0.1	0.285	0.000405	0.548	0.722	1	1
1	F03	Lopac_1	x	O6-benzylguanine		181	B 2292	DNA Repair	Enzyme	Inhibitor	O6-alkylguanine-DNA alkyltransferase			Irreversible inhibitor of the mammalian DNA repair protein, O6-alkylguanine-DNA alkyltransferase		1	0.975	1	0.969	NA	0.871	0.979	0.998	0.99	0.957	0.945	0.928	0.969	0.975	0.974	1	0.983	0.989	0.992	0.92	0.989	0.943	0.973	0.991	0.019	0.144	0.352	0.116	0.308	0.0163	0.085	0.274	0.1	0.295
1	F04	Lopac_1	x	(±)-Chlorpheniramine maleate		261	C 3025	Histamine		Antagonist	H1			H1 Histamine receptor antagonist		0.993	0.978	0.982	1.01	NA	0.971	0.981	0.983	0.986	1	0.991	0.965	0.972	0.975	0.971	0.983	0.995	0.983	0.984	0.99	0.983	0.985	0.973	0.987	0.0117	0.113	0.318	0.1	0.285	0.0107	0.00534	0.0664	0.1	0.295
1	F05	Lopac_1	x	Betaine aldehyde chloride		182	B 3650	Cholinergic	Enzyme	Metabolite	Choline dehydrogenase			Intermediate in choline-betaine osmoregulatory pathway; product of choline dehydrogenation		0.984	0.99	1	0.999	NA	0.987	0.986	0.987	0.99	0.999	0.979	1	0.965	0.966	0.963	0.982	0.979	0.98	0.991	0.993	0.988	0.993	0.965	0.98	0.0267	0.0259	0.144	0.1	0.285	0.023	0.00018	0.01	0.1	0.295
1	F06	Lopac_1	x	8-(4-Chlorophenylthio)-cAMP sodium		262	C 3912	Cyclic Nucleotides	Enzyme	Activator				Membrane-permeable analog of cAMP		0.99	0.991	1	1.01	NA	0.995	0.987	1.01	1.01	1.02	1.01	0.99	0.973	0.989	0.97	0.982	0.987	0.985	0.994	1	1	1.01	0.977	0.985	0.0163	0.0907	0.291	0.1	0.285	0.025	0.065	0.236	0.184	0.412
1	F07	Lopac_1	x	Bay 11-7085		183	B 5681	Cell Cycle		Inhibitor	IkB-alpha			Inhibits cytokine induced IkB (Inhibitor of NFkB) phosphorylation		0.984	0.978	0.992	0.974	NA	0.977	0.992	0.999	0.983	0.463	0.354	0.413	0.964	0.982	0.97	0.0137	0.00575	0.00863	0.985	0.976	0.991	0.41	0.972	0.00936	0.0127	0.135	0.342	0.2	0.398	0.0193	0.0524	0.212	0.1	0.295
1	F08	Lopac_1	x	L-Cysteinesulfinic Acid		263	C 4418	Glutamate		Ligand				Putative excitatory amino acid neurotransmitter		0.979	0.974	1	0.998	NA	0.982	0.992	1.01	1	1.01	0.962	0.988	0.965	0.975	0.968	0.984	0.985	0.986	0.984	0.99	1	0.987	0.969	0.985	0.015	0.192	0.414	0.2	0.398	0.0313	0.0118	0.101	0.1	0.295
1	F09	Lopac_1	x	8-Bromo-cAMP sodium		184	B 7880	Cyclic Nucleotides	Enzyme	Activator				Membrane-permeable analog of cAMP		0.983	0.982	0.984	0.971	NA	0.948	0.987	0.982	0.99	0.918	0.884	0.9	0.956	0.969	0.96	0.969	0.971	0.954	0.983	0.96	0.986	0.901	0.962	0.965	0.0213	0.0287	0.152	0.1	0.285	0.0247	0.00926	0.0892	0.1	0.295
1	F10	Lopac_1	x	(+)-Chlorpheniramine maleate		264	C 4915	Histamine		Antagonist	H1			H1 Histamine receptor antagonist; active isomer		0.975	0.979	0.983	1.01	NA	1	0.987	0.983	0.978	1.01	0.986	0.996	0.96	0.98	0.963	0.981	0.975	0.978	0.979	1	0.983	0.997	0.968	0.978	0.0113	0.203	0.425	0.4	0.65	0.015	0.123	0.33	0.2	0.412
1	F11	Lopac_1	x	BRL 15572		185	B 9929	Serotonin		Antagonist	5-HT1D			Potent and selective 5-HT1D serotonin receptor antagonist		0.979	0.975	0.982	1	NA	0.975	0.987	0.979	0.974	0.976	0.961	0.951	0.957	0.967	0.952	0.964	0.96	0.97	0.979	0.988	0.98	0.963	0.959	0.965	0.02	0.0294	0.155	0.1	0.285	0.0213	0.0222	0.136	0.1	0.295
1	F12	Lopac_1	x	Ceftriaxone sodium salt		265	C 5793	Antibiotic			Cell wall synthesis			Third generation cephalosporin antibiotic; interferes with cell wall synthesis		0.596	0.966	0.985	0.996	NA	0.988	0.988	0.988	0.979	1.02	0.969	0.997	0.96	0.972	0.96	0.975	0.968	0.98	0.849	0.992	0.985	0.995	0.964	0.974	-0.115	0.46	0.637	1	1	0.021	0.016	0.113	0.0722	0.295
1	F13	Lopac_1	x	(±)-Bay K 8644		186	B-112	Ca2+ Channel		Agonist	L-type			L-type Ca2+ channel agonist		0.978	0.976	0.972	0.936	NA	0.935	0.992	0.996	0.982	0.963	0.941	0.923	0.951	0.966	0.97	0.959	0.945	0.937	0.975	0.936	0.99	0.942	0.962	0.947	0.013	0.144	0.352	0.1	0.285	0.0277	0.0213	0.134	0.1	0.295
1	F14	Lopac_1	x	Cefmetazole sodium salt		266	C 6048	Antibiotic			Cell wall synthesis			Semi-synthetic antibiotic derived from cephamycin C; interferes with cell wall synthesis		0.995	0.978	0.983	0.983	NA	0.978	0.978	0.994	0.993	1.01	0.982	0.993	0.97	0.978	0.963	0.973	0.968	0.976	0.985	0.98	0.988	0.995	0.97	0.972	0.015	0.0886	0.287	0.121	0.308	0.018	0.0578	0.222	0.121	0.321
1	F15	Lopac_1	x	(±)-Butaclamol hydrochloride		187	B-168	Dopamine		Antagonist	D2>D1			Dopamine receptor antagonist; selective for D2 over D1		0.599	0.985	0.989	0.998	NA	1	0.993	0.988	0.987	0.952	0.92	0.923	0.968	0.974	0.962	0.975	0.973	0.969	0.858	0.999	0.989	0.932	0.968	0.972	-0.11	0.484	0.651	0.7	0.859	0.0213	0.0116	0.0999	0.1	0.295
1	F16	Lopac_1	x	DL-Cycloserine		267	C 7005	Sphingolipid	Enzyme	Inhibitor	Ketosphinganine synthase, Alanine aminotransferase			Alanine aminotransferase inhibitor; blocks sphingosine biosynthesis by inhibition of ketosphinganine synthetase		0.598	0.984	0.98	0.989	NA	0.984	0.994	0.997	0.988	0.993	0.975	0.969	0.968	0.985	0.993	0.977	0.978	0.983	0.854	0.986	0.993	0.979	0.982	0.979	-0.128	0.423	0.618	0.4	0.65	0.011	0.271	0.493	0.2	0.412
1	F17	Lopac_1	x	Carmustine		188	C 0400	DNA		Intercalator				DNA alkylating agent; causes interstrand crosslinks		0.985	0.99	0.978	0.995	NA	0.986	1	1	1	1.03	0.969	0.994	0.968	0.982	0.97	0.988	0.977	0.986	0.984	0.99	1	0.998	0.973	0.984	0.011	0.124	0.332	0.2	0.398	0.0267	0.0258	0.142	0.0636	0.295
1	F18	Lopac_1	x	Clonidine hydrochloride		268	C 7897	Adrenoceptor		Agonist	alpha2			alpha2 Adrenoceptor agonist; antihypertensive		1	0.983	0.985	1.01	NA	0.973	1.01	1	1.01	1.02	0.984	0.994	0.97	0.989	0.98	0.987	0.986	0.985	0.989	0.992	1.01	0.999	0.98	0.986	0.00967	0.276	0.498	0.4	0.65	0.027	0.0203	0.13	0.0765	0.295
1	F19	Lopac_1	x	CP55940		189	C 1112	Cannabinoid		Agonist				Cannabinoid receptor agonist		0.994	0.994	0.988	1.02	NA	1.01	1.01	1.01	1.01	1.03	1.02	1.02	0.976	0.998	0.979	1.01	0.993	1.01	0.992	1.02	1.01	1.02	0.984	1	0.00767	0.383	0.603	0.658	0.859	0.0257	0.0651	0.236	0.0636	0.295
1	F20	Lopac_1	x	Caffeic acid phenethyl ester		269	C 8221	Cell Cycle		Inhibitor	NFkB			NFkB inhibitor		1	1	1	0.983	NA	1	0.998	0.992	1.01	1.02	0.99	0.996	0.978	0.99	0.98	0.998	0.976	0.994	1	0.992	1	1	0.983	0.989	0.0173	0.0429	0.192	0.0636	0.285	0.0173	0.0619	0.23	0.1	0.295
1	F21	Lopac_1	x			190										1	1.01	1	1	NA	0.998	1.01	1.01	1.02	1.01	1.01	1.01	0.975	0.987	0.975	0.997	0.974	0.987	1	0.999	1.01	1.01	0.979	0.986	0.0243	0.0103	0.0864	0.0722	0.285	0.0343	0.00306	0.0506	0.0722	0.295
1	F22	Lopac_1	x	beta-Chloro-L-alanine hydrochloride		270	C 9033	Biochemistry	Enzyme	Inhibitor	Alanine aminotransferase			Alanine aminotransferase inhibitor		1	0.996	1	0.959	NA	1.01	0.995	1	1.01	1.01	0.991	1.02	0.98	1	0.993	0.993	0.978	1	0.999	0.984	1	1.01	0.991	0.99	0.00767	0.32	0.54	0.354	0.644	0.0107	0.225	0.448	0.268	0.522
1	F23	Lopac_1	n	NA		NA	NA	NA	NA	NA	NA			NA		0.979	1	1.01	0.985	NA	1	0.999	1.01	1	0.993	0.989	1.01	0.975	0.997	1.08	0.982	0.978	1	0.996	0.992	1	0.997	1.02	0.987	-0.021	0.584	0.722	1	1	-0.0143	0.699	0.827	0.7	0.858
1	F24	Lopac_1	e	NA		NA	NA	NA	NA	NA	NA			NA		1	0.997	1.01	0.995	NA	1	1.01	1	1	0.972	1.02	1.01	0.98	0.989	0.98	0.998	0.98	0.988	1	0.998	1	1	0.983	0.989	0.0193	0.0198	0.127	0.0765	0.285	0.0203	0.0108	0.0964	0.0722	0.295
1	G01	Lopac_1	e	NA		NA	NA	NA	NA	NA	NA			NA		1.01	0.999	0.989	1.03	NA	0.946	1.01	0.986	1.01	1.01	1.01	1.02	1	0.999	0.991	0.992	1	0.995	0.999	0.988	1	1.01	0.997	0.996	0.00267	0.719	0.82	1	1	0.00533	0.583	0.748	0.658	0.858
1	G02	Lopac_1	n	NA		NA	NA	NA	NA	NA	NA			NA		0.986	0.983	0.988	0.982	NA	0.965	0.981	0.994	0.984	0.988	1	0.99	1.01	0.998	0.98	0.993	0.993	0.99	0.986	0.974	0.986	0.993	0.996	0.992	-0.0103	0.357	0.582	0.7	0.859	-0.00967	0.392	0.606	0.7	0.858
1	G03	Lopac_1	x	5-Aminovaleric acid hydrochloride		31	194336	GABA		Antagonist	GABA-B			Weak GABA-B receptor antagonist		0.983	0.976	0.98	0.994	NA	0.995	0.979	0.972	0.991	0.995	0.996	0.995	0.999	0.991	0.986	0.989	0.994	0.995	0.98	0.994	0.981	0.995	0.992	0.993	-0.0123	0.0625	0.236	0.1	0.285	-0.0113	0.176	0.397	0.268	0.522
1	G04	Lopac_1	x	Amiloride hydrochloride		111	A 7410	Na+ Channel		Blocker	Epithelial			Epithelial Na+ channel blocker		0.988	0.988	0.997	1.01	NA	0.974	0.98	0.973	0.968	0.978	0.98	0.939	1	0.999	0.985	1	1.01	0.998	0.991	0.992	0.974	0.966	0.995	1	-0.00367	0.561	0.704	0.658	0.859	-0.021	0.0286	0.151	0.1	0.295
1	G05	Lopac_1	x	4-Aminopyridine		32	A 0152	K+ Channel		Blocker	A-type			Induces depolarization of GABA neurons; weak non-selective K+-channel blocker; anticonvulsant		0.98	0.974	0.986	1	NA	0.961	0.975	0.967	0.975	0.977	0.973	0.963	1	0.992	0.975	0.989	0.987	0.994	0.98	0.98	0.972	0.971	0.989	0.99	-0.009	0.354	0.578	0.4	0.65	-0.0167	0.141	0.345	0.164	0.39
1	G06	Lopac_1	x	Amitriptyline hydrochloride		112	A 8404	Adrenoceptor		Inhibitor	Uptake			Tricyclic antidepressant		0.978	0.975	0.993	0.949	NA	0.953	0.972	0.982	0.968	0.92	0.946	0.899	1	0.99	0.986	0.998	0.997	0.996	0.982	0.951	0.974	0.922	0.992	0.997	-0.01	0.229	0.451	0.4	0.65	-0.018	0.0378	0.175	0.1	0.295
1	G07	Lopac_1	x	p-Aminoclonidine hydrochloride		33	A 0779	Adrenoceptor		Agonist	alpha2			alpha2 Adrenoceptor agonist		0.984	0.967	0.983	0.997	NA	0.958	0.981	0.976	0.973	0.983	0.992	1	1	0.987	0.988	0.988	0.985	0.988	0.978	0.978	0.977	0.992	0.992	0.987	-0.0137	0.124	0.332	0.1	0.285	-0.015	0.0488	0.203	0.1	0.295
1	G08	Lopac_1	x	BW 284c51		113	A 9013	Cholinergic	Enzyme	Inhibitor	Acetylcholinesterase			Selective acetylcholinesterase inhibitor		0.974	0.97	0.99	0.991	NA	0.956	0.982	0.983	0.984	0.987	0.986	0.983	1	0.993	0.973	0.997	0.991	0.998	0.978	0.974	0.983	0.985	0.989	0.995	-0.0107	0.356	0.581	0.4	0.65	-0.00567	0.556	0.73	0.7	0.858
1	G09	Lopac_1	x	Aminopterin		34	A 1784	Antibiotic	Enzyme	Inhibitor	Dihydrofolate reductase			Dihydrofolate reductase inhibitor		0.972	0.976	0.995	0.976	NA	0.994	0.984	0.973	0.992	0.742	0.751	0.799	0.994	0.983	0.975	0.499	0.511	0.531	0.981	0.985	0.983	0.764	0.984	0.514	-0.003	0.756	0.845	1	1	-0.001	0.904	0.957	1	1
1	G10	Lopac_1	x	Fulvestrant		114	I4409	Glutamate		Agonist	AMPA			Increases ion conductance through AMPA glutamate receptors; reported to display anti-amnesic acitivty		0.574	0.97	0.977	0.985	NA	0.971	0.991	0.985	0.981	0.925	0.924	0.932	1	0.976	0.974	1.03	1.02	1.01	0.84	0.978	0.986	0.927	0.983	1.02	-0.143	0.395	0.607	0.4	0.65	0.00233	0.812	0.9	0.7	0.858
1	G11	Lopac_1	x	5-azacytidine		35	A 2385	DNA Metabolism	Enzyme	Inhibitor	DNA methyltransferase			DNA methyltransferase inhibitor		1.02	0.989	1.02	1.09	NA	1.07	1.01	1.01	0.999	1.03	1.03	1.03	0.987	0.972	0.956	0.893	0.9	0.888	1.01	1.08	1.01	1.03	0.972	0.894	0.038	0.051	0.21	0.0765	0.285	0.0347	0.0453	0.196	0.0765	0.295
1	G12	Lopac_1	x	Aniracetam		115	A 9950	Adrenoceptor		Inhibitor	Uptake			Tricyclic antidepressant; inhibits neuronal uptake of norepinephrine		0.472	0.972	0.985	0.998	NA	0.966	0.992	0.981	0.99	0.994	0.981	0.987	1.01	0.985	0.984	1	0.983	0.994	0.81	0.982	0.988	0.987	0.993	0.992	-0.183	0.391	0.606	0.268	0.508	-0.00533	0.606	0.765	1	1
1	G13	Lopac_1	x	9-Amino-1,2,3,4-tetrahydroacridine hydrochloride		36	A 3773	Cholinergic	Enzyme	Inhibitor	Cholinesterase			Cholinesterase inhibitor; reported to be useful in the treatment of Alzheimer's disease		0.414	0.967	1	1	NA	0.983	0.988	0.992	0.988	0.995	0.991	0.987	1	0.98	0.977	0.994	0.987	0.99	0.794	0.992	0.989	0.991	0.986	0.99	-0.192	0.419	0.618	0.507	0.75	0.00367	0.664	0.802	0.658	0.858
1	G14	Lopac_1	x	Amoxapine		116	A-129	Neurotransmission		Substrate				Synthetic amino acid that crosses the blood-brain barrier by the Large Neutral Amino Acid carrier system		0.439	0.978	0.992	1	NA	0.999	1.01	1.04	0.988	0.988	1.01	0.984	0.997	0.986	0.989	0.992	0.98	0.983	0.803	1	1.01	0.994	0.991	0.985	-0.188	0.411	0.618	0.4	0.65	0.022	0.28	0.5	0.4	0.654
1	G15	Lopac_1	x	Acyclovir		37	A 4669	Immune System	Enzyme	Inhibitor	Viral DNA synthesis			Antiviral agent		0.464	0.99	0.988	0.988	NA	0.981	0.999	0.991	0.982	0.983	1.01	0.994	0.975	0.992	0.974	0.997	0.995	0.996	0.814	0.984	0.991	0.996	0.98	0.996	-0.166	0.442	0.628	1	1	0.0103	0.249	0.471	0.4	0.654
1	G16	Lopac_1	x	1-Amino-1-cyclohexanecarboxylic acid hydrochloride		117	A-162									0.987	0.996	0.995	1	NA	0.981	1.01	0.99	0.994	1	0.986	0.986	0.992	1	0.982	0.999	0.988	1.01	0.993	0.99	0.998	0.991	0.991	0.999	0.00133	0.836	0.9	1	1	0.00667	0.454	0.646	0.7	0.858
1	G17	Lopac_1	x	Acetylsalicylic acid		38	A 5376	Prostaglandin	Enzyme	Inhibitor	COX-3 > COX-1 > COX-2			COX inhibitor; antithrombotic		0.936	0.986	0.999	0.983	NA	0.978	1.01	1	0.994	1.01	0.998	0.979	0.986	0.998	0.989	0.995	0.998	0.99	0.974	0.98	1	0.996	0.991	0.994	-0.0173	0.463	0.637	0.825	0.951	0.0103	0.159	0.374	0.2	0.412
1	G18	Lopac_1	x	N6-2-(4-Aminophenyl)ethyladenosine		118	A-202	Adenosine		Agonist	A3			Potent, non-selective A3 adenosine receptor agonist		0.988	0.98	0.991	1.02	NA	0.983	1	0.998	1	1.03	0.999	1.01	0.989	1	0.987	1.01	0.979	1	0.986	1	0.999	1.01	0.992	0.996	-0.00567	0.34	0.56	0.7	0.859	0.00733	0.209	0.429	0.354	0.654
1	G19	Lopac_1	x	Acetazolamide		39	A 6011	Biochemistry	Enzyme	Inhibitor	Carbonic anhydrase			Carbonic anhydrase inhibitor; diuretic		1.01	0.993	0.994	0.985	NA	0.994	1.02	0.986	1	1.02	0.986	0.997	0.999	1	0.995	1.01	0.989	1	0.999	0.99	1	1	0.998	1	0.001	0.875	0.924	0.7	0.859	0.004	0.726	0.845	0.825	0.948
1	G20	Lopac_1	x	AIDA		119	A-254	Glutamate		Antagonist	mGluR1			Selective mGluR1 metabotropic glutamate receptor antagonist		1.01	1.01	1.01	0.999	NA	0.99	1.02	1.01	1.03	1.02	1	1	1	1.02	1.01	1	0.987	1.01	1.01	0.994	1.02	1.01	1.01	0.999	0	1	1	1	1	0.01	0.288	0.508	0.369	0.654
1	G21	Lopac_1	x	Amperozide hydrochloride		40	A 6976	Serotonin		Ligand				Atypical antipsychotic drug with high affinity for serotonin receptors and low affinity for D2 dopamine receptors		1.02	1.01	1.02	1	NA	1.05	1.02	1.01	1.02	1.02	0.999	1.02	0.989	1.01	0.991	1.01	1.01	1	1.02	1.02	1.02	1.01	0.997	1.01	0.02	0.0771	0.264	0.116	0.308	0.02	0.0771	0.257	0.116	0.32
1	G22	Lopac_1	x	p-Benzoquinone		120	B 1266	DNA Repair		Inhibitor	G:C site			Benzene metabolite; induces mutations in DNA at G:C base pairs; induces writhing in mice; topoisomerase II inhibitor		1.01	0.997	1.01	0.978	NA	1.02	1	1.01	1.01	1.02	0.999	1.02	0.999	1.02	1	1	0.987	1.01	1.01	0.999	1.01	1.01	1.01	0.999	-0.000667	0.939	0.971	1	1	0.000333	0.968	0.994	0.822	0.948
1	G23	Lopac_1	p	NA		NA	NA	NA	NA	NA	NA			NA		0.00111	0.00156	6.64e-05	0.000146	NA	0.00174	0.01	0.00159	0.000528	0.000811	0.000809	-4.64e-05	0.00182	0.000852	0.000956	0.000763	-0.000772	0.00102	0.000912	0.000943	0.00404	0.000525	0.00121	0.000337	-0.000297	0.614	0.745	1	1	0.00283	0.445	0.64	1	1
1	G24	Lopac_1	e	NA		NA	NA	NA	NA	NA	NA			NA		1.01	0.998	1.01	0.985	NA	1.01	1.02	0.999	1.01	0.983	1.01	1.03	0.999	1.02	1.01	1.02	0.982	1.01	1.01	0.998	1.01	1.01	1.01	1	-0.00367	0.644	0.767	0.643	0.859	0	1	1	1	1
1	H01	Lopac_1	e	NA		NA	NA	NA	NA	NA	NA			NA		1.02	1.05	0.998	1.06	NA	0.944	1.03	1	1.03	1.04	1.01	0.986	0.992	0.998	0.995	1.01	1.01	1	1.02	1	1.02	1.01	0.995	1.01	0.0277	0.206	0.428	0.121	0.308	0.025	0.126	0.331	0.0765	0.295
1	H02	Lopac_1	p	NA		NA	NA	NA	NA	NA	NA			NA		-0.000807	0.00183	6.64e-05	-0.00039	NA	-0.000999	-0.000846	9.21e-05	-0.000872	-0.000376	-0.00089	0.000543	0.000417	-0.000197	2.56e-05	0.000217	0.00118	0.000556	0.000363	-0.000694	-0.000542	-0.000241	8.19e-05	0.000651	0.000281	0.755	0.845	1	1	-0.000624	0.181	0.401	0.4	0.654
1	H03	Lopac_1	x	N-Bromoacetamide		191	B 2377	Na+ Channel		Modulator				Removes fast inactivation of Na+ currents and transient K+ currents; chemical modifier		1.02	0.991	0.989	1.03	NA	1.02	1.01	0.98	0.986	0.996	1	0.99	0.984	1	1	1.02	1.01	1.01	1	1.02	0.992	0.995	0.995	1.01	0.00533	0.67	0.783	1	1	-0.00267	0.817	0.903	1	1
1	H04	Lopac_1	x	Cortisone 21-acetate		271	C 3130	Hormone			Cortisol			Anti-inflammatory cortisol		1	0.977	1.01	1.02	NA	1.01	1	0.971	0.996	1.02	1.03	1.01	0.991	1.01	0.992	1.01	1.01	1.01	0.996	1.02	0.989	1.02	0.998	1.01	-0.002	0.872	0.922	1	1	-0.00867	0.479	0.666	1	1
1	H05	Lopac_1	x	Benazoline oxalate		192	B 4555	Imidazoline		Agonist	I2			I2 Imidazoline receptor agonist		0.986	0.98	1.01	1.04	NA	1.01	1.01	1	0.988	1.03	0.997	1.01	0.991	1	0.987	1.01	1.01	1.01	0.992	1.02	0.999	1.01	0.993	1.01	-0.000667	0.951	0.976	0.7	0.859	0.00667	0.43	0.629	0.507	0.746
1	H06	Lopac_1	x	Calmidazolium chloride		272	C 3930	Intracellular Calcium	Enzyme	Inhibitor	Ca2+ATPase			Potent inhibitor of calmodulin activation of phosphodiesterase; strongly inhibits calmodulin-dependent Ca2+-ATPase		0.999	0.979	1	0.000822	NA	-0.00127	1.01	0.971	0.941	0.00183	0.000497	0.0018	1	1.01	0.996	0.00104	0.00116	0.00137	0.993	-0.000224	0.974	0.00138	1	0.00119	-0.00933	0.321	0.541	0.507	0.75	-0.028	0.294	0.518	0.507	0.746
1	H07	Lopac_1	x	Betaxolol hydrochloride		193	B 5683	Adrenoceptor		Antagonist	beta1			Selective beta1 adrenoceptor antagonist		0.985	0.986	0.994	1.04	NA	1.01	1.01	0.995	0.995	1.02	1.01	0.985	0.988	1	0.979	0.995	1.02	1.01	0.988	1.02	1	1	0.989	1.01	-0.000667	0.928	0.963	1	1	0.011	0.237	0.459	0.376	0.654
1	H08	Lopac_1	x	9-cyclopentyladenine monomethanesulfonate		273	C 4479	Cyclic Nucleotides	Enzyme	Inhibitor	Adenylate cyclase			Cell-permeable, non-competitive adenylyl cyclase inhibitor; targets the P-site domain		0.983	0.982	0.986	1.04	NA	1	1.02	0.996	1.01	1.03	1	1	0.99	0.993	0.989	1	1.01	0.997	0.984	1.02	1.01	1.01	0.991	1	-0.007	0.0146	0.108	0.1	0.285	0.018	0.119	0.323	0.1	0.295
1	H09	Lopac_1	x	Benztropine mesylate		194	B 8262	Cholinergic		Antagonist	Muscarinic			Muscarinic acetylcholine receptor antagonist		0.619	0.974	1	1.01	NA	0.976	0.995	0.96	0.951	0.9	0.91	0.921	0.974	0.998	0.976	0.992	0.993	0.991	0.864	0.993	0.969	0.91	0.983	0.992	-0.118	0.437	0.625	0.825	0.951	-0.014	0.429	0.628	0.4	0.654
1	H10	Lopac_1	x	Cefazolin sodium		274	C 5020	Antibiotic			Cell wall synthesis			Semi-synthetic antibiotic; interferes with cell wall synthesis		1.01	0.985	1	1.03	NA	1.01	1.01	1	1	1.02	1.02	1	0.979	0.996	0.992	1.01	1.01	0.995	0.998	1.02	1	1.01	0.989	1	0.00933	0.359	0.585	0.4	0.65	0.0143	0.09	0.283	0.0765	0.295
1	H11	Lopac_1	x	Chloroethylclonidine dihydrochloride		195	B-003	Adrenoceptor		Antagonist	alpha1B			Irreversible alpha1B-adrenoceptor alkylating agent		1	0.986	0.994	1.01	NA	0.993	1	0.996	0.993	1.01	1.01	0.996	0.983	0.992	0.976	0.976	0.985	0.987	0.993	1	0.996	1.01	0.984	0.983	0.00967	0.193	0.414	0.2	0.398	0.0127	0.0953	0.292	0.1	0.295
1	H12	Lopac_1	x	4-Chloromercuribenzoic acid		275	C 5913	Biochemistry	Enzyme	Inhibitor				Carboxy- and aminopeptidase inhibitor		0.599	0.991	1	1	NA	0.999	1.01	1	0.996	1.03	1	1.01	0.983	0.999	0.99	1	0.998	1.01	0.863	1	1	1.01	0.991	1	-0.127	0.437	0.625	1	1	0.0113	0.144	0.35	0.2	0.412
1	H13	Lopac_1	x	Bromoacetylcholine bromide		196	B-121	Cholinergic		Ligand				Affinity alkylating agent of nicotinic acetylcholine receptors		0.708	0.978	0.997	1.01	NA	0.99	1.01	0.995	0.996	1.01	1	1	0.982	1	0.981	0.997	1	0.993	0.894	1	1	1	0.988	0.997	-0.0933	0.423	0.618	0.4	0.65	0.0127	0.186	0.402	0.4	0.654
1	H14	Lopac_1	x	Clozapine		276	C 6305	Dopamine		Antagonist	D4 > D2,D3			Atypical neuroleptic agent which display greater affinity for the D4 dopamine receptors over D2 or D3		0.606	0.991	1	1.03	NA	1.01	1.01	0.999	0.993	1.01	0.993	0.987	0.988	0.996	0.995	1.01	1	1.01	0.866	1.02	1	0.997	0.993	1.01	-0.127	0.43	0.623	1	1	0.00767	0.264	0.486	0.4	0.654
1	H15	Lopac_1	x	BRL 37344 sodium		197	B-169	Adrenoceptor		Agonist	beta3			Selective beta3 adrenoceptor agonist		0.994	0.983	1	1.01	NA	0.986	1.01	0.956	0.996	1.02	1	0.987	0.977	1	0.993	1	0.988	1	0.992	0.998	0.987	1	0.99	0.996	0.00233	0.797	0.873	0.825	0.951	-0.00267	0.89	0.948	1	1
1	H16	Lopac_1	x	McN-A-343		277	C 7041	Cholinergic		Agonist	M1			M1 muscarinic acetylcholine receptor agonist.		0.624	0.992	1	1.01	NA	0.979	1.01	0.969	0.995	1.01	0.985	1	0.988	1.02	0.994	1	0.994	1.01	0.872	0.994	0.991	0.998	1	1	-0.129	0.409	0.618	0.7	0.859	-0.00933	0.58	0.746	1	1
1	H17	Lopac_1	x	PK 11195		198	C 0424	GABA		Antagonist	Benzodiazepine			Peripheral benzodiazepine receptor antagonist		0.629	0.997	1.01	1	NA	0.997	1.02	0.974	1.01	1.03	1.01	1.03	0.991	1	0.995	1.01	1.01	1.02	0.879	0.998	1	1.02	0.995	1.01	-0.117	0.449	0.63	1	1	0.006	0.712	0.836	0.7	0.858
1	H18	Lopac_1	x	Cefotaxime sodium salt		278	C 7912	Antibiotic			Cell wall synthesis			Broad spectrum third generation cephalosporin antibiotic; interferes with cell wall synthesis		1.01	0.988	0.968	1.02	NA	0.984	1.02	0.958	1.02	1.03	0.992	1	0.996	1.01	1	1.01	1	1.01	0.989	1	0.999	1.01	1	1.01	-0.0133	0.39	0.604	0.507	0.75	-0.00267	0.91	0.961	0.658	0.858
1	H19	Lopac_1	x	L-Cycloserine		199	C 1159	Sphingolipid	Enzyme	Inhibitor	Ketosphinganine synthetase			Blocks sphingosine biosynthesis by inhibition of ketosphinganine synthetase		1.01	1.01	0.98	0.986	NA	0.994	1.01	0.988	1.02	1.01	0.987	1.02	0.998	1.02	1.01	0.999	0.997	1.01	1	0.99	1.01	1.01	1.01	1	-0.00933	0.482	0.65	0.643	0.859	-0.00333	0.786	0.885	1	1
1	H20	Lopac_1	x	Cephapirin sodium salt		279	C 8270	Antibiotic			Cell wall synthesis			Cephalosporin C antibiotic; interferes with cell wall synthesis		1	1.01	0.981	0.996	NA	1	1.02	1	1.02	1.01	0.982	1.02	1	1.01	1.01	1.01	1.01	1.01	0.997	0.998	1.01	1	1.01	1.01	-0.00967	0.378	0.6	0.48	0.75	0.00667	0.438	0.634	0.494	0.746
1	H21	Lopac_1	x	CB 1954		200	C 2235	DNA		Intercalator				Prodrug activated by NAD(P)H quinone oxidoreductase-2		1.04	1.03	1.04	0.958	NA	1.05	1.01	1.01	1.01	0.962	0.96	0.941	0.976	0.992	0.962	0.815	0.817	0.829	1.04	1	1.01	0.954	0.977	0.82	0.06	0.0117	0.0947	0.0765	0.285	0.0333	0.0614	0.229	0.0636	0.295
1	H22	Lopac_1	x	Pyrocatechol		280	C 9510	Cell Cycle		Inhibitor				Carcinogen; causes DNA strand breakage		1.02	1.02	1.02	0.985	NA	1.02	1.02	1.03	1.03	1.04	1.02	1.03	1.01	1.03	1.01	1.03	1.01	1.02	1.02	1	1.03	1.03	1.02	1.02	0.00333	0.667	0.781	0.637	0.859	0.01	0.274	0.493	0.346	0.654
1	H23	Lopac_1	n	NA		NA	NA	NA	NA	NA	NA			NA		0.991	1.01	0.998	0.985	NA	1.03	0.981	1.02	0.99	1.01	0.994	1.02	0.995	1.01	1	0.998	1.01	1.01	1	1.01	0.997	1.01	1	1.01	-0.002	0.792	0.871	0.825	0.951	-0.00467	0.739	0.855	0.7	0.858
1	H24	Lopac_1	e	NA		NA	NA	NA	NA	NA	NA			NA		1.01	1.01	1.02	0.995	NA	1.01	1	1.01	1.02	1.02	0.992	1.03	0.995	1.01	1	1	1	1.01	1.01	1	1.01	1.01	1	1	0.0117	0.108	0.31	0.164	0.371	0.00833	0.319	0.543	0.369	0.654
1	I01	Lopac_1	e	NA		NA	NA	NA	NA	NA	NA			NA		1.03	1.01	1	1.07	NA	0.982	1.02	1	1.02	1.02	0.999	1	1.02	1.01	1.01	1.01	1.02	1.01	1.01	1.03	1.01	1.01	1.01	1.01	0	1	1	1	1	0	1	1	1	1
1	I02	Lopac_1	n	NA		NA	NA	NA	NA	NA	NA			NA		1.01	0.981	0.991	1.03	NA	1.01	0.999	0.987	1	1.01	1	0.994	1.01	0.995	0.993	1.01	1.02	1.01	0.994	1.02	0.995	1	0.999	1.01	-0.00533	0.629	0.757	0.507	0.75	-0.004	0.59	0.751	1	1
1	I03	Lopac_1	x	(±)-Nipecotic acid		41	211672	GABA		Inhibitor	Uptake			GABA uptake inhibitor		1.09	0.986	0.988	1.04	NA	1.01	0.994	0.99	1	0.996	1.02	1.02	1.01	0.999	0.99	1.01	1.02	1.01	1.02	1.02	0.995	1.01	1	1.01	0.0217	0.594	0.729	0.7	0.859	-0.005	0.497	0.681	0.825	0.948
1	I04	Lopac_1	x	(±)-Atenolol		121	A 7655	Adrenoceptor		Antagonist	beta1			Selective beta1 adrenoceptor antagonist; antihypertensive; antianginal; antiarrhythmic		0.998	1	1.01	1.04	NA	1.01	0.984	0.995	0.982	0.993	1	1.01	1.01	1.01	0.994	1.01	1.01	1.01	1	1.02	0.987	1	1	1.01	-0.002	0.775	0.858	1	1	-0.0177	0.0619	0.23	0.184	0.412
1	I05	Lopac_1	x	Atropine sulfate		42	A 0257	Cholinergic		Antagonist	Muscarinic			Muscarinic acetylcholine receptor antagonist		0.992	0.981	1.01	1.01	NA	0.953	0.989	0.98	0.984	0.953	0.944	0.938	1.01	0.991	0.999	1	1	1.01	0.994	0.982	0.984	0.945	1	1	-0.00567	0.609	0.742	0.825	0.951	-0.0157	0.0867	0.278	0.1	0.295
1	I06	Lopac_1	x	Amiodarone hydrochloride		122	A 8423	Adrenoceptor		Agonist	alpha/beta			alpha and beta adrenoceptor agonist; inhibits binding of 1,4-dihydropyridine to L-type Ca2+ channels; coronary vasodilator		1.01	0.995	1.01	0.914	NA	0.87	0.982	0.972	0.989	0.488	0.253	0.42	1.02	1	0.997	0.0363	0.274	0.143	1	0.892	0.981	0.387	1.01	0.151	-0.000667	0.944	0.973	1	1	-0.0247	0.0551	0.219	0.1	0.295
1	I07	Lopac_1	x	3-aminobenzamide		43	A 0788	Apoptosis	Enzyme	Inhibitor	PARS			Poly(ADP-ribose) synthetase (PARS) inhibitor		1	0.987	1	1.02	NA	0.99	0.995	1.02	0.998	1.01	1.06	1	1.01	0.997	1	1	1.01	1.01	0.996	1	1	1.02	1	1.01	-0.00667	0.319	0.539	0.643	0.859	0.002	0.835	0.915	1	1
1	I08	Lopac_1	x	Adenosine		123	A 9251	Adenosine		Agonist				Endogenous neurotransmitter and neuromodulator		0.981	0.995	1.01	1	NA	0.973	1	1	0.992	1.02	1	1.01	1.02	1	0.991	1.01	1	1	0.995	0.986	0.997	1.01	1	1	-0.00833	0.525	0.676	0.7	0.859	-0.00633	0.543	0.719	1	1
1	I09	Lopac_1	x	N-Acetyl-5-hydroxytryptamine		44	A 1824	Melatonin		Precursor				Immediate precursor of melatonin		0.61	1	1.01	1.03	NA	0.994	0.994	0.993	0.992	1.01	1	0.983	1.02	1.01	1.01	1	0.994	0.996	0.873	1.01	0.993	0.998	1.01	0.997	-0.14	0.399	0.61	0.164	0.371	-0.0203	0.0231	0.137	0.0765	0.295
1	I10	Lopac_1	x	(±)-p-Aminoglutethimide		124	A 9657	Biochemistry	Enzyme	Inhibitor	P450-dependendent hydroxylation			Inhibits Cytochrome P450-dependent hydroxylation reactions that are necessary for aromatization		0.599	1	1	1.02	NA	0.982	1	0.991	1	1.01	1.01	1.01	1.01	1.01	0.999	1	1	1	0.866	1	0.997	1.01	1.01	1	-0.14	0.405	0.615	0.369	0.65	-0.00933	0.123	0.329	0.369	0.654
1	I11	Lopac_1	x	5-(N-Ethyl-N-isopropyl)amiloride		45	A 3085	Ion Pump		Blocker	Na+/H+ Antiporter			Selective blocker of Na+/H+ antiport		1.01	0.992	0.966	0.999	NA	0.986	1.02	0.988	1	1.02	1	0.999	1.02	0.997	0.994	1.02	1.02	1.1	0.989	0.992	1	1.01	1	1.05	-0.0143	0.407	0.617	0.4	0.65	-0.001	0.94	0.981	1	1
1	I12	Lopac_1	x	MRS 2211 sodium salt hydrate		125	M6445	Adenosine		Antagonist	A1			A1 Adenosine receptor antagonist		0.998	0.982	1	1.02	NA	0.969	1.01	0.999	1	1.02	1.03	1.02	1.02	1	0.996	1.01	1.01	0.997	0.993	0.994	1	1.02	1.01	1.01	-0.012	0.273	0.496	0.507	0.75	-0.00233	0.796	0.891	1	1
1	I13	Lopac_1	x	Finasteride		46	F 1293	Hormone	Enzyme	Inhibitor	5alpha reductase			Selective 5alpha reductase inhibitor; antiandrogen		0.992	0.996	0.998	1.01	NA	0.989	0.996	0.986	0.991	1.02	0.992	1.01	1.02	1	0.987	1.01	1.08	1	0.995	1	0.991	1.01	1	1.03	-0.007	0.543	0.691	0.7	0.859	-0.0113	0.36	0.582	0.4	0.654
1	I14	Lopac_1	x	Aminobenztropine		126	A-138	Cholinergic		Ligand	Muscarinic			High affinity muscarinic acetylcholine receptor ligand		0.997	1	0.998	0.968	NA	0.97	0.99	0.999	0.98	0.955	0.955	0.956	1.02	1.01	1.01	1.08	0.991	1	0.998	0.969	0.99	0.955	1.01	1.02	-0.015	0.0385	0.181	0.0765	0.285	-0.0237	0.0295	0.154	0.0765	0.295
1	I15	Lopac_1	x	Amiprilose hydrochloride		47	A 4687	Immune System		Modulator				Immunomodulator; therapeutic agent in inflammatory arthritis		0.768	0.988	0.994	1.01	NA	0.987	1.01	1	0.985	0.995	0.99	1.02	0.995	1.01	0.989	1.01	0.988	1	0.917	0.998	0.998	1	0.998	0.999	-0.0813	0.388	0.604	0.2	0.398	0.000333	0.974	0.997	1	1
1	I16	Lopac_1	x	Alaproclate hydrochloride		127	A-164	Serotonin		Inhibitor	Reuptake			Potent and selective serotonin reuptake inhibitor		0.607	0.997	1.01	1.01	NA	0.997	1.02	0.958	0.993	0.998	0.967	0.978	1.01	1.01	1.01	1.01	1	0.999	0.871	1	0.99	0.981	1.01	1	-0.139	0.404	0.615	0.197	0.398	-0.0197	0.388	0.602	0.643	0.858
1	I17	Lopac_1	x	5-(N-Methyl-N-isobutyl)amiloride		48	A 5585	Ion Pump		Blocker	Na+/H+ Antiporter			Potent blocker of the Na+/H+ antiport		1.02	1	1.01	1.04	NA	1.01	1.01	0.964	1.02	1.05	1.11	1.03	1	1.01	0.999	1.02	1.02	1.02	1.01	1.02	0.998	1.06	1	1.02	0.007	0.37	0.595	0.369	0.65	-0.005	0.801	0.894	0.825	0.948
1	I18	Lopac_1	x	Opipramol dihydrochloride		128	O 5889	Sigma receptor		Agonist	1, 2			sigma1, sigma2 receptor agonist; an antagonist at D2, 5HT2, and H1 receptors; atypical antidepressant, antipsychotic, and axiolytic.		1	0.978	0.963	0.99	NA	1	0.976	0.944	0.989	0.948	0.933	0.97	1	1.02	1	1.02	1	1	0.98	0.995	0.97	0.95	1.01	1.01	-0.0263	0.119	0.326	0.164	0.371	-0.037	0.0914	0.286	0.0765	0.295
1	I19	Lopac_1	x	Arecoline hydrobromide		49	A 6134	Cholinergic		Agonist				Acetylcholine receptor agonist		0.995	0.996	0.972	1	NA	1	1.02	0.98	1.01	1.02	0.987	1.03	0.988	1.01	1	1.01	1	1.01	0.988	1	1	1.01	0.999	1.01	-0.0117	0.315	0.535	0.4	0.65	0.004	0.788	0.885	0.825	0.948
1	I20	Lopac_1	x	A-77636 hydrochloride		129	A-255	Dopamine		Agonist	D1			Potent, orally active D1 dopamine receptor agonist		1.02	1.02	1	1.05	NA	0.941	1.02	0.999	1.02	0.071	0.0642	0.0335	1.01	1.02	0.997	0.00923	0.0119	0.0147	1.01	0.996	1.01	0.0562	1.01	0.0119	0.00433	0.669	0.782	0.643	0.859	0.004	0.7	0.828	0.643	0.858
1	I21	Lopac_1	x	Aminoguanidine hemisulfate		50	A 7009	Nitric Oxide	Enzyme	Inhibitor	NOS			Selective nitric oxide synthase inhibitor		1.02	1.02	1.02	1.01	NA	0.988	1.02	1.02	1.03	1	0.973	0.996	1	1.01	1.01	1.01	1	1.01	1.02	0.999	1.02	0.99	1.01	1.01	0.0133	0.0572	0.223	0.0593	0.285	0.0167	0.0241	0.139	0.0722	0.295
1	I22	Lopac_1	x	8-Bromo-cGMP sodium		130	B 1381	Cyclic Nucleotides	Enzyme	Activator				Membrane-permeable analog of cGMP		1.03	1.01	1.02	0.981	NA	1.02	1.02	1.02	1.03	1.02	1.02	1.02	0.999	1.02	1.01	1.01	1	1.03	1.02	1	1.02	1.02	1.01	1.01	0.0103	0.285	0.507	0.369	0.65	0.0137	0.14	0.345	0.164	0.39
1	I23	Lopac_1	p	NA		NA	NA	NA	NA	NA	NA			NA		0.000747	0.000693	0.000531	0.000663	NA	0.0043	0.00011	0.00212	0.0013	0.00039	0.00147	0.000868	0.00236	0.00158	0.00115	0.00144	-4.3e-05	0.00104	0.000657	0.00248	0.00118	0.000909	0.0017	0.000812	-0.00104	0.0945	0.297	0.1	0.285	-0.00052	0.497	0.681	0.7	0.858
1	I24	Lopac_1	e	NA		NA	NA	NA	NA	NA	NA			NA		1.01	1.01	1.01	1.01	NA	1.01	1.02	1.01	1.01	0.999	0.998	1.04	1	1.01	1.01	1.01	1.01	1	1.01	1.01	1.01	1.01	1.01	1.01	0.00333	0.423	0.618	0.505	0.75	0.00667	0.23	0.452	0.302	0.574
1	J01	Lopac_1	e	NA		NA	NA	NA	NA	NA	NA			NA		1.03	1.02	1.01	1.07	NA	0.988	1.04	1	1.01	1.06	1.03	1.03	1.01	1.02	1.01	1.02	1.03	1.02	1.02	1.03	1.02	1.04	1.01	1.02	0.00667	0.387	0.603	0.48	0.75	0.00333	0.811	0.899	1	1
1	J02	Lopac_1	p	NA		NA	NA	NA	NA	NA	NA			NA		0.00183	0.00233	0.002	0.00466	NA	0.00125	0.000754	0.00142	0.00231	0.00362	0.00306	0.00798	0.00137	0.00226	0.00205	0.00289	0.00251	0.00164	0.00205	0.00296	0.00149	0.00489	0.00189	0.00235	0.00016	0.636	0.762	1	1	-0.000399	0.499	0.682	1	1
1	J03	Lopac_1	x	(±)-Brompheniramine maleate		201	B 2390	Histamine		Antagonist	H1			H1 Histamine receptor antagonist		1.01	1.01	1.02	1.05	NA	1.03	1.01	0.994	1	1.04	1.04	1.01	1.01	1.02	1.01	1.01	1.02	1.03	1.01	1.04	1	1.03	1.01	1.02	0	1	1	1	1	-0.012	0.112	0.313	0.164	0.39
1	J04	Lopac_1	x	Cephalosporin C zinc salt		281	C 3270	Antibiotic			Cell wall synthesis			Antibiotic; interferes with cell wall synthesis		1.03	1.01	1.04	1.05	NA	1.02	1.03	1.02	1.01	1.05	1.08	1.02	0.999	1.03	1.02	1.03	1.02	1.02	1.03	1.04	1.02	1.05	1.02	1.02	0.0103	0.461	0.637	0.507	0.75	0.00367	0.754	0.867	1	1
1	J05	Lopac_1	x	BWB70C		202	B 4558	Leukotriene	Enzyme	Inhibitor	5-lipoxygenase			Selective inhibitor of 5-lipoxygenase		1.01	0.999	1.02	1.07	NA	1.05	1.01	1.02	1.02	1.07	1.08	1.06	1	1.03	1.02	1.02	1.03	1.02	1.01	1.06	1.02	1.07	1.02	1.02	-0.007	0.553	0.697	0.507	0.75	0	1	1	1	1
1	J06	Lopac_1	x	GR 113808		282	G 5918	Serotonin		Antagonist	5-HT4			5-HT4 serotonin receptor antagonist.		1.01	1.01	1.03	1.04	NA	1.02	1.02	1.01	1	1	1.01	0.982	1.01	1.02	1.02	1.02	1.02	1.03	1.02	1.03	1.01	0.997	1.02	1.02	0	1	1	1	1	-0.00667	0.387	0.601	0.48	0.746
1	J07	Lopac_1	x	Benzamidine hydrochloride		203	B 6506	Biochemistry	Enzyme	Inhibitor	Peptidase			Peptidase inhibitor		1	1	1.01	1.05	NA	1.01	1.02	0.998	0.998	1.02	1.03	1.01	1	1.01	1.01	1.01	1.01	1.01	1	1.03	1.01	1.02	1.01	1.01	-0.00333	0.519	0.671	0.619	0.859	-0.00133	0.88	0.941	0.653	0.858
1	J08	Lopac_1	x	Cephalothin sodium salt		283	C 4520	Antibiotic			Cell wall synthesis			Semi-synthetic cephalosporin antibiotic; interferes with cell wall synthesis		1.01	1	1	1.05	NA	1	1.02	1.01	0.991	1.03	1.02	1.02	1.01	1.02	1.02	1.02	1.01	1.01	1	1.02	1.01	1.02	1.02	1.01	-0.0133	0.0474	0.201	0.11	0.308	-0.00967	0.378	0.599	0.48	0.746
1	J09	Lopac_1	x	Ro 20-1724		204	B 8279	Cyclic Nucleotides	Enzyme	Inhibitor	cAMP phosphodiesterase			Potent and selective cAMP phosphodiesterase inhibitor		1.01	0.997	1.02	1.03	NA	1	1.02	1.01	1	1.03	0.987	1.01	1.02	1.01	1.01	1.02	1.01	1.01	1.01	1.02	1.01	1.01	1.01	1.01	-0.00433	0.602	0.737	0.814	0.951	-0.00333	0.649	0.792	0.814	0.948
1	J10	Lopac_1	x	Clemizole hydrochloride		284	C 5040	Histamine		Antagonist	H1			H1 Histamine receptor antagonist		1.01	0.996	1.02	1.06	NA	1.04	1.01	0.999	1	1.06	1.05	1.07	1	1.01	1	1.03	1.02	1.02	1.01	1.05	1	1.06	1	1.02	0.00533	0.541	0.69	0.822	0.951	-0.000333	0.948	0.986	0.814	0.948
1	J11	Lopac_1	x	6-Fluoronorepinephrine hydrochloride		205	B-012	Adrenoceptor		Agonist	alpha			alpha Adrenoceptor agonist		0.982	0.992	1	1.03	NA	0.994	1.01	1	1.07	1.02	1.01	0.975	1	1.01	1	1	1	1.01	0.991	1.01	1.03	1	1	1	-0.012	0.137	0.345	0.164	0.371	0.0233	0.398	0.612	0.48	0.746
1	J12	Lopac_1	x	(-)-Cotinine		285	C 5923	Cholinergic		Metabolite	Nicotinic			Major metabolite of nicotine in humans		0.99	1.01	1.01	1.02	NA	1	1.01	1	0.975	1.03	1.01	1.02	0.995	1.01	1.01	1.01	0.998	1.08	1	1.01	0.995	1.02	1	1.03	-0.00167	0.852	0.911	1	1	-0.01	0.453	0.645	0.643	0.858
1	J13	Lopac_1	x	BMY 7378 dihydrochloride		206	B-134	Serotonin		Agonist	5-HT1A			Partial 5-HT1A serotonin receptor agonist; alpha1D adrenoceptor antagonist		0.999	0.974	0.998	1.02	NA	0.985	1.02	0.997	0.998	1.02	1	0.999	1	1.01	1	1	1.02	1	0.99	1	1	1.01	1	1.01	-0.013	0.249	0.474	0.0765	0.285	0.00167	0.853	0.925	0.658	0.858
1	J14	Lopac_1	x	(±)-p-Chlorophenylalanine		286	C 6506	Neurotransmission	Enzyme	Inhibitor	Tryptophan hydroxylase			Depletes brain serotonin by irreversible inhibition of tryptophan hydroxylase.		0.997	1.01	1.01	1.01	NA	0.995	1.01	1	0.996	1	1.01	1.03	1.01	1.01	1	1	1.01	1	1.01	1	1	1.01	1.01	1	-0.001	0.864	0.918	1	1	-0.00467	0.433	0.63	0.48	0.746
1	J15	Lopac_1	x	BRL 54443 maleate		207	B-173	Serotonin		Agonist	5-HT1E/1F			Potent 5-HT1E/1F serotonin receptor agonist		0.999	1	0.998	1.02	NA	1	1.01	1.01	0.993	1.02	0.976	0.997	1.01	1.02	1.01	0.998	0.993	1.01	0.999	1.01	1	0.998	1.01	1	-0.0143	0.0464	0.201	0.0765	0.285	-0.009	0.258	0.48	0.302	0.574
1	J16	Lopac_1	x	N-(2-[4-(4-Chlorophenyl)piperazin-1-yl]ethyl)-3-methoxybenzamide		287	C 7230	Dopamine		Agonist	D4			Selective D4 dopamine receptor agonist		1.01	1.08	0.972	1	NA	1.01	1.02	1	1.01	1.02	0.974	0.991	1.01	1.02	1.01	1.02	1.01	1.01	1.02	1	1.01	0.995	1.01	1.01	0.00733	0.839	0.901	1	1	-0.00333	0.649	0.792	0.814	0.948
1	J17	Lopac_1	x	Caffeic Acid		208	C 0625	Cell Stress		Inhibitor	Antioxidant			Antioxidant; inhibits the synthesis of leukotrienes that are involved in immunoregulation and inflammation		0.991	0.988	1	0.982	NA	0.994	1.01	0.96	1.01	0.997	0.988	0.979	1.01	1.02	1.02	1.02	1	1	0.993	0.988	0.993	0.988	1.02	1.01	-0.0237	0.00866	0.0802	0.0765	0.285	-0.0233	0.295	0.518	0.157	0.39
1	J18	Lopac_1	x	Cilostamide		288	C 7971	Cyclic Nucleotides	Enzyme	Inhibitor	PDE III			cGMP-inhibited phosphodieserase inhibitor (PDE III)		1	1	0.986	1	NA	1.01	0.997	0.995	1.02	1.03	0.986	1.03	1.01	1.02	1.01	1.04	1.02	1.03	0.995	1	1	1.02	1.01	1.03	-0.018	0.04	0.183	0.0722	0.285	-0.00933	0.37	0.591	0.5	0.746
1	J19	Lopac_1	x	ML-9		209	C 1172	Phosphorylation	Enzyme	Inhibitor	MLCK			Myosin light chain kinase (MLCK) inhibitor		1	1.01	0.971	0.937	NA	1.02	0.993	0.974	0.991	0.959	0.91	0.965	1.01	1.02	1.01	1.04	1.02	1.03	0.994	0.978	0.986	0.945	1.01	1.03	-0.0197	0.23	0.451	0.164	0.371	-0.0273	0.0266	0.146	0.0765	0.295
1	J20	Lopac_1	x	Cephradine		289	C 8395	Antibiotic			Cell wall synthesis			Semisynthetic cephalosporin antibiotic; interferes with cell wall synthesis		1.03	1.02	1	1.01	NA	1.01	1.04	1.02	1.03	1.02	0.987	1.02	1.01	1.03	1.02	1.04	1.02	1.03	1.02	1.01	1.03	1.01	1.02	1.03	-0.00333	0.77	0.855	1	1	0.01	0.288	0.508	0.369	0.654
1	J21	Lopac_1	x	S-(+)-PD 123177 trifluoroacetate salt hydrate		210	P5749	Cell Stress		Inhibitor	Antioxidant			Antioxidant; hydroxy radical scavanger		1.03	1.02	1.02	1.02	NA	1	1.03	1.02	1.04	1.03	0.987	1.02	1.02	1.03	1.03	1.02	1.02	1.02	1.02	1.01	1.03	1.01	1.03	1.02	-0.00333	0.519	0.671	0.619	0.859	0.00333	0.649	0.792	0.814	0.948
1	J22	Lopac_1	x	Z-L-Phe chloromethyl ketone		290	C 9511	Biochemistry	Enzyme	Inhibitor	Chymotrypsin A-gamma			Bovine chymotrypsin A-gamma inhibitor		0.999	1.02	1.03	1.07	NA	1.08	1.03	1.02	1.04	0.023	0.0294	0.0315	1.02	1.04	1.03	0.0568	0.163	0.226	1.02	1.08	1.03	0.028	1.03	0.149	-0.0137	0.286	0.508	0.369	0.65	0	1	1	1	1
1	J23	Lopac_1	n	NA		NA	NA	NA	NA	NA	NA			NA		1.01	1.02	1.02	1.01	NA	1.05	1	1.02	1.01	1.02	1.02	1.04	1.03	1.04	1.02	1.03	1.02	1.03	1.02	1.03	1.01	1.03	1.03	1.03	-0.0133	0.134	0.341	0.164	0.371	-0.02	0.0705	0.246	0.121	0.321
1	J24	Lopac_1	e	NA		NA	NA	NA	NA	NA	NA			NA		1.03	1.02	1.01	1.03	NA	1.03	1.03	1.01	1.02	1.03	1.03	1.04	1.01	1.02	1.02	1.03	1.02	1.02	1.02	1.03	1.02	1.03	1.02	1.02	0.00333	0.649	0.767	0.814	0.951	0.00333	0.649	0.792	0.814	0.948
1	K01	Lopac_1	e	NA		NA	NA	NA	NA	NA	NA			NA		1.02	0.995	0.999	1.05	NA	0.991	1.01	0.97	1	1.02	1.04	1.01	0.997	0.997	0.988	0.987	0.99	0.991	1	1.02	0.993	1.02	0.994	0.989	0.0107	0.302	0.521	0.376	0.65	-0.000667	0.961	0.99	0.658	0.858
1	K02	Lopac_1	n	NA		NA	NA	NA	NA	NA	NA			NA		1	0.988	0.977	1.02	NA	0.969	1.01	0.978	0.989	1.02	1.01	0.986	0.997	0.989	0.996	0.999	1	0.995	0.988	0.994	0.992	1.01	0.994	0.998	-0.00567	0.492	0.656	0.7	0.859	-0.00167	0.878	0.941	0.825	0.948
1	K03	Lopac_1	x	Azelaic acid		51	246379	DNA Metabolism	Enzyme	Inhibitor				Antiproliferative on melonama cells; inhibits mitochondrial oxidoreductases of the respiratory chain and inhibits DNA synthesis		0.996	0.983	1	1.02	NA	1.01	0.993	1	0.997	1.01	1.02	0.998	1	0.982	0.977	0.986	1.01	0.989	0.993	1.02	0.997	1.01	0.986	0.995	0.00667	0.488	0.655	0.507	0.75	0.0103	0.274	0.494	0.507	0.746
1	K04	Lopac_1	x	Xli 093 hydrate		131	X4628									1.01	0.987	1.01	1.01	NA	1.01	0.987	1.01	1	1.01	1.03	1	1	0.99	0.98	0.995	0.998	0.997	1	1.01	0.999	1.01	0.99	0.997	0.0123	0.273	0.496	0.376	0.65	0.009	0.366	0.589	0.507	0.746
1	K05	Lopac_1	x	Atropine methyl nitrate		52	A 0382	Cholinergic		Antagonist	Muscarinic			Muscarinic acetylcholine receptor antagonist		0.995	0.978	0.98	1.03	NA	1	0.982	0.969	0.977	0.997	1.01	0.996	0.987	0.98	0.969	0.988	0.994	0.985	0.984	1.02	0.976	1	0.979	0.989	0.00567	0.492	0.656	0.825	0.951	-0.00267	0.703	0.83	0.825	0.948
1	K06	Lopac_1	x	4-(2-Aminoethyl)benzenesulfonyl fluoride hydrochloride		132	A 8456	Biochemistry	Enzyme	Inhibitor	Serine Protease			Irreversible serine protease inhibitor		1.01	0.985	0.993	1.03	NA	0.994	0.99	0.973	0.991	1	1.02	1.01	1	0.994	0.97	0.99	0.992	0.982	0.996	1.01	0.985	1.01	0.988	0.988	0.008	0.535	0.685	1	1	-0.00333	0.777	0.879	0.7	0.858
1	K07	Lopac_1	x	(±)-Norepinephrine (+)bitartrate		53	A 0937	Adrenoceptor		Agonist				Adrenergic neurotransmitter		0.998	0.975	0.988	0.994	NA	0.965	0.99	0.967	0.982	0.989	0.994	0.989	0.996	0.989	0.969	0.983	0.983	0.982	0.987	0.98	0.98	0.991	0.985	0.983	0.00233	0.835	0.899	1	1	-0.005	0.66	0.798	0.7	0.858
1	K08	Lopac_1	x	L-Aspartic acid		133	A 9256	Glutamate		Agonist				Endogenous excitatory amino acid neurotransmitter		1.01	0.984	0.993	1.02	NA	0.977	1	0.989	0.987	0.999	1.01	1.01	1.01	0.992	0.978	0.993	0.986	0.994	0.996	0.998	0.992	1.01	0.993	0.991	0.00233	0.856	0.913	0.825	0.951	-0.00133	0.904	0.957	1	1
1	K09	Lopac_1	x	Aurintricarboxylic acid		54	A 1895	Apoptosis	Enzyme	Inhibitor	TopoII			DNA topoisomerase II inhibitor		0.99	0.982	0.984	1.03	NA	1.02	0.992	0.984	0.986	1.01	1.03	1.03	0.994	0.984	0.963	0.97	0.983	0.977	0.985	1.02	0.987	1.02	0.98	0.977	0.005	0.644	0.767	1	1	0.007	0.528	0.706	0.825	0.948
1	K10	Lopac_1	x	(±)-HA-966		134	A 9699	Glutamate		Antagonist	NMDA-glycine			NMDA glutamate receptor antagonist which appears to act by competing with glycine at the glycine modulation site of the NMDA glutamate receptor		0.987	0.98	0.99	1	NA	0.967	0.996	0.98	0.974	0.999	1.01	0.987	1	0.981	0.974	0.987	0.988	0.987	0.986	0.984	0.983	0.999	0.985	0.987	0.000667	0.942	0.972	1	1	-0.00167	0.878	0.941	0.825	0.948
1	K11	Lopac_1	x	3-Aminopropionitrile fumarate		55	A 3134	Multi-Drug Resistance	Enzyme	Substrate	CYP450			Transformed to cyanide by cytochrome P450 in liver		0.965	0.979	0.989	0.998	NA	0.972	0.99	0.988	0.975	0.975	1	0.968	1	0.984	0.965	0.985	0.98	0.982	0.978	0.985	0.984	0.981	0.983	0.982	-0.00533	0.689	0.797	0.825	0.951	0.00133	0.913	0.963	1	1
1	K12	Lopac_1	x	8-(p-Sulfophenyl)theophylline		135	A-013	Adenosine		Antagonist	A1 > A2			Adenosine receptor antagonist with selectivity for A1 over A2		0.985	0.981	0.988	0.985	NA	0.967	0.987	0.977	0.988	0.996	0.989	1.01	0.997	0.979	0.972	0.975	0.972	0.982	0.985	0.976	0.984	0.998	0.983	0.976	0.002	0.817	0.887	0.7	0.859	0.00133	0.882	0.943	1	1
1	K13	Lopac_1	x	1-Aminobenzotriazole		56	A 3940	Multi-Drug Resistance	Enzyme	Inhibitor	CYP450, chloroperoxidase			Cytochrome P450 and chloroperoxidase inhibitor		0.978	0.971	0.985	0.992	NA	0.982	0.996	0.981	0.983	0.994	0.99	0.985	0.989	0.983	0.971	0.974	0.987	0.985	0.978	0.987	0.987	0.99	0.981	0.982	-0.003	0.677	0.788	0.825	0.951	0.00567	0.469	0.658	0.825	0.948
1	K14	Lopac_1	x	Arecaidine propargyl ester hydrobromide		136	A-140	Cholinergic		Agonist	M2			Potent muscarinic acetylcholine receptor agonist exhibiting a slight selectivity for M2 receptors		0.984	0.976	0.986	1.02	NA	0.975	0.991	0.989	1	1.01	1.02	1.01	0.992	0.984	0.985	0.981	0.986	0.992	0.982	0.998	0.993	1.01	0.987	0.986	-0.005	0.277	0.5	0.507	0.75	0.00633	0.213	0.434	0.4	0.654
1	K15	Lopac_1	x	Sandoz 58-035		57	S 9318	Lipid	Enzyme	Inhibitor	ACAT			Acyl-CoA:cholesterol acyltransferase (ACAT) inhibitor		0.979	0.99	0.986	0.981	NA	0.983	1.01	0.987	0.98	0.999	1	0.99	0.971	0.978	0.977	0.98	0.983	0.979	0.985	0.982	0.992	0.996	0.975	0.981	0.00967	0.0762	0.263	0.1	0.285	0.017	0.196	0.416	0.1	0.295
1	K16	Lopac_1	x	Psora-4		137	P 9872	K+ Channel		Inhibitor	Kv1.3			Potent Kv1.3 potassium channel inhibitor.		1.03	1	1.02	1.03	NA	1.01	1	1.01	1.01	1.02	1.02	1.02	0.979	1	0.98	1	0.986	0.995	1.02	1.02	1.01	1.02	0.986	0.994	0.0303	0.0567	0.223	0.121	0.308	0.0203	0.0783	0.26	0.116	0.32
1	K17	Lopac_1	x	Acetylthiocholine chloride		58	A 5626	Cholinergic		Agonist	Nicotinic			Nicotinic acetylcholine receptor agonist; acetylcholinesterase substrate		0.995	0.979	0.999	0.999	NA	0.979	0.98	0.981	0.995	0.994	0.975	0.995	0.972	0.99	0.97	0.994	0.981	0.983	0.991	0.989	0.985	0.988	0.977	0.986	0.0137	0.196	0.419	0.2	0.398	0.008	0.377	0.599	0.4	0.654
1	K18	Lopac_1	x	gamma-Acetylinic GABA		138	A-230	GABA	Enzyme	Inhibitor	GABA transaminase			GABA transaminase (GABA-T) inhibitor		0.993	0.984	0.984	0.999	NA	0.99	0.984	0.964	1	0.984	0.976	1.02	0.968	0.985	0.974	0.993	0.982	0.984	0.987	0.994	0.983	0.993	0.976	0.986	0.0113	0.138	0.346	0.376	0.65	0.007	0.589	0.751	1	1
1	K19	Lopac_1	x	A-315456		59	A 6351	Adrenoceptor		Antagonist	alpha1D			Selective alpha 1D-adrenoceptor antagonist		1.02	1	1.02	1.06	NA	1.02	1.01	0.999	1.01	1.03	1.04	1.06	0.975	1	0.981	0.988	0.992	1	1.01	1.04	1.01	1.04	0.985	0.993	0.028	0.0505	0.208	0.116	0.308	0.021	0.0902	0.284	0.184	0.412
1	K20	Lopac_1	x	ATPA		139	A-263	Glutamate		Agonist	Kainate			Selective kainate glutamate receptor agonist		1	1	0.983	1	NA	0.987	1	0.991	1.01	1.01	0.959	1	0.983	0.992	0.987	0.992	0.991	0.99	0.994	0.994	1	0.99	0.987	0.991	0.007	0.348	0.571	0.5	0.75	0.013	0.126	0.332	0.2	0.412
1	K21	Lopac_1	x	Agmatine sulfate		60	A 7127	Imidazoline		Agonist				Endogenous agonist at imidazoline receptors; may act as a neurotransmitter		1.01	1	1	1.02	NA	0.985	1.02	1.01	1.02	1.01	0.973	1.02	0.983	1	0.976	0.994	0.988	1.01	1	1	1.02	1	0.986	0.997	0.017	0.125	0.333	0.164	0.371	0.0303	0.0341	0.167	0.0765	0.295
1	K22	Lopac_1	x			140										1.01	1	1	1.01	NA	1.02	1	1.01	1	1.01	0.996	1.04	0.977	0.997	0.985	0.996	0.989	0.999	1	1.02	1	1.02	0.986	0.995	0.017	0.08	0.27	0.0765	0.285	0.017	0.08	0.263	0.0765	0.295
1	K23	Lopac_1	p	NA		NA	NA	NA	NA	NA	NA			NA		-0.000162	-0.000801	0.000308	-0.00045	NA	0.000114	-0.00147	-0.000628	-0.000946	-0.000529	-0.000148	-0.0019	-9.61e-05	-0.00057	-0.000493	-0.000838	-0.000863	-0.000561	-0.000218	-0.000168	-0.00101	-0.000859	-0.000386	-0.000754	0.000168	0.669	0.782	1	1	-0.000628	0.108	0.307	0.1	0.295
1	K24	Lopac_1	e	NA		NA	NA	NA	NA	NA	NA			NA		1.01	0.991	0.994	1.01	NA	0.993	1.01	0.99	1	0.986	1.01	1.03	0.979	0.99	0.986	0.982	0.986	0.993	0.998	1	1	1.01	0.985	0.987	0.0133	0.139	0.346	0.1	0.285	0.015	0.104	0.301	0.121	0.321
1	L01	Lopac_1	e	NA		NA	NA	NA	NA	NA	NA			NA		1	0.997	1.01	1.05	NA	0.895	1.01	0.989	0.998	1.03	1.03	1.01	0.978	0.993	0.98	0.996	1.01	0.988	1	0.972	0.999	1.02	0.984	0.998	0.0187	0.0398	0.183	0.1	0.285	0.0153	0.121	0.327	0.2	0.412
1	L02	Lopac_1	p	NA		NA	NA	NA	NA	NA	NA			NA		-0.000598	-0.00139	-0.00038	-9.23e-05	NA	-0.00141	-0.00182	-0.00158	-0.00032	-0.000472	0.000126	-0.000697	-0.00125	-9.01e-05	-0.000726	-0.00022	0.000486	-0.000579	-0.000789	-0.000751	-0.00124	-0.000348	-0.000689	-0.000104	-0.000101	0.836	0.9	1	1	-0.000551	0.396	0.61	0.4	0.654
1	L03	Lopac_1	x	Benzamil hydrochloride		211	B 2417	Ion Pump		Blocker	Na+/H+, Na+/Ca2+ Pump			Selective and potent blocker of Na+/H+ and Na+/Ca2+ channels		1.04	1.02	1.04	1.07	NA	1.03	1.02	1.03	1.02	1.04	1.03	1.05	0.985	0.99	0.994	1.02	1.03	0.999	1.03	1.05	1.02	1.04	0.99	1.02	0.0437	0.0133	0.101	0.0765	0.285	0.0337	0.00171	0.0377	0.0765	0.295
1	L04	Lopac_1	x	CGP-74514A hydrochloride		291	C 3353	Phosphorylation	Enzyme	Inhibitor	Cdk1			Cdk1 inhibitor		1.02	0.997	1.01	0.18	NA	0.184	0.81	0.777	0.762	0.0449	0.0487	0.077	0.272	0.339	0.353	0.022	0.0206	0.015	1.01	0.182	0.783	0.0569	0.321	0.0192	0.688	0.00068	0.0174	0.1	0.285	0.462	0.000385	0.0153	0.1	0.295
1	L05	Lopac_1	x	5-Bromo-2'-deoxyuridine		212	B 5002	DNA Metabolism		Inhibitor				Thymidine analog; incorporated into DNA during S-phase of cell cycle		1.01	0.992	1	1.07	NA	1.04	1	1.02	1.01	1.07	1.08	1.07	0.968	0.991	0.98	1	1	1	1	1.06	1.01	1.07	0.98	1	0.021	0.0712	0.254	0.1	0.285	0.0303	0.0269	0.147	0.1	0.295
1	L06	Lopac_1	x	Carbamazepine		292	C 4024	Anticonvulsant						Analgesic; anticonvulsant		0.988	0.991	1	1.02	NA	0.996	1	0.993	0.994	1.01	1.01	0.981	0.976	0.993	0.98	0.99	0.994	0.999	0.993	1.01	0.996	1	0.983	0.994	0.01	0.194	0.416	0.4	0.65	0.0127	0.118	0.322	0.121	0.321
1	L07	Lopac_1	x	Betamethasone		213	B 7005	Hormone			Glucocorticoid			SAID (steroidal anti-inflammatory drug); glucocorticoid		0.993	0.991	1.01	1.04	NA	1.02	1.01	0.978	0.972	0.994	0.987	0.963	0.833	0.84	0.82	0.819	0.843	0.792	0.998	1.03	0.987	0.981	0.831	0.818	0.167	3.81e-05	0.0028	0.1	0.285	0.156	0.00145	0.0343	0.1	0.295
1	L08	Lopac_1	x	Cimetidine		293	C 4522	Histamine		Antagonist	H2			H2 Histamine receptor antagonist; anti-ulcer agent		0.996	0.992	0.991	1.03	NA	1	1.01	0.997	0.98	0.996	1	1	0.981	0.997	0.976	0.982	0.992	0.99	0.993	1.02	0.996	0.999	0.985	0.988	0.00833	0.318	0.537	0.7	0.859	0.011	0.369	0.59	0.507	0.746
1	L09	Lopac_1	x	Bestatin hydrochloride		214	B 8385	Biochemistry	Enzyme	Inhibitor	Aminopeptidase			Aminopeptidase inhibitor		0.988	0.98	1	1.04	NA	0.993	1	0.997	0.991	1.03	1.01	1.03	0.965	0.988	0.984	0.989	0.99	0.992	0.989	1.02	0.996	1.02	0.979	0.99	0.0103	0.325	0.545	0.507	0.75	0.017	0.126	0.332	0.1	0.295
1	L10	Lopac_1	x	2-Chloroadenosine		294	C 5134	Adenosine		Agonist	A1 > A2			Adenosine receptor agonist with selectivity for A1 over A2		0.997	0.988	1.01	0.937	NA	1.01	1.01	0.999	0.984	0.989	0.969	0.988	0.976	0.991	0.987	0.997	0.982	0.986	0.998	0.974	0.998	0.982	0.985	0.988	0.0137	0.163	0.377	0.2	0.398	0.013	0.228	0.451	0.4	0.654
1	L11	Lopac_1	x	Bromoacetyl alprenolol menthane		215	B-015	Adrenoceptor		Antagonist	beta			Alkylating beta adrenoceptor antagonist		0.994	0.978	1.01	-0.00142	NA	0.00682	1	0.983	0.985	-0.000357	-0.000167	-0.00129	0.974	0.978	0.982	-0.000656	-0.000535	-0.000363	0.994	0.0027	0.989	-0.000605	0.978	-0.000518	0.016	0.221	0.444	0.268	0.508	0.0113	0.157	0.371	0.1	0.295
1	L12	Lopac_1	x	CL 316,243		295	C 5976	Adrenoceptor		Agonist	beta3			Beta3 adrenoceptor agonist; anti-obesity agent		0.996	0.989	0.996	1.02	NA	0.989	0.991	0.987	1	1.01	1.01	0.994	0.976	0.993	0.986	0.99	0.981	0.992	0.994	1	0.993	1	0.985	0.988	0.00867	0.215	0.439	0.184	0.398	0.00767	0.291	0.513	0.4	0.654
1	L13	Lopac_1	x	R(+)-6-Bromo-APB hydrobromide		216	B-135	Dopamine		Agonist	D1/D5			D1 Dopamine receptor agonist		0.995	0.978	0.994	1.01	NA	0.994	0.967	1	0.99	1.01	1.01	1.01	0.963	0.98	0.984	0.979	0.983	0.986	0.989	1	0.986	1.01	0.976	0.983	0.0133	0.192	0.414	0.4	0.65	0.01	0.448	0.641	0.4	0.654
1	L14	Lopac_1	x	Chloroquine diphosphate		296	C 6628	DNA		Intercalator	DNA			Antimalarial; anti-amoebic; anti-inflammatory; binds strongly to double-stranded DNA		1.01	0.992	1	0.934	NA	0.991	0.984	1.01	1.01	0.768	0.765	0.722	0.971	0.986	0.981	0.932	0.954	0.954	1	0.962	1	0.752	0.979	0.947	0.0213	0.0366	0.174	0.1	0.285	0.022	0.11	0.309	0.184	0.412
1	L15	Lopac_1	x			217										1	0.982	1	1	NA	1.01	0.991	0.995	0.985	1.01	1.01	1.01	0.972	0.994	0.973	0.992	0.982	0.992	0.994	1	0.99	1.01	0.98	0.989	0.0143	0.202	0.425	0.184	0.398	0.0107	0.273	0.493	0.4	0.654
1	L16	Lopac_1	x	Cystamine dihydrochloride		297	C 7255	Glutamate	Enzyme	Inhibitor	Transglutaminase			Transglutaminase inhibitor; substrate analog		0.996	0.999	1	0.993	NA	1	0.971	1.01	0.999	1.02	1	0.996	0.98	0.992	0.983	1.01	0.996	0.997	0.998	0.996	0.993	1.01	0.985	1	0.0133	0.0541	0.218	0.1	0.285	0.00833	0.554	0.728	0.7	0.858
1	L17	Lopac_1	x	Cilostazol		218	C 0737	Cyclic Nucleotides	Enzyme	Inhibitor	PDE III			Specific type III phosphodiesterase (PDE) inhibitor		1.01	0.987	1.01	1.02	NA	1.03	0.99	1.01	1.01	1.04	1.01	1.03	0.984	1	0.985	1.01	1	1.01	1	1.02	1	1.03	0.99	1.01	0.0127	0.252	0.478	0.184	0.398	0.0137	0.185	0.402	0.184	0.412
1	L18	Lopac_1	x	Chelidamic acid		298	C 8011	Glutamate	Enzyme	Inhibitor	L-glutamic decarboxylase			L-glutamic decarboxylase inhibitor		0.987	0.995	1.01	1.02	NA	0.993	0.995	1.01	1	1	0.981	1.02	0.989	1.01	0.99	1	0.988	0.999	0.997	1.01	1	1	0.996	0.996	0.001	0.922	0.958	1	1	0.00533	0.554	0.728	0.507	0.746
1	L19	Lopac_1	x	(+)-Catechin Hydrate		219	C 1251	Cell Stress		Inhibitor	Antioxidant			Antioxidant; free radical scavenger		1	1	1.01	0.999	NA	0.997	0.999	1.01	1	1.01	0.961	1.01	0.98	0.994	0.995	1	0.98	0.995	1	0.998	1	0.994	0.99	0.992	0.0137	0.0891	0.288	0.0765	0.285	0.0133	0.0962	0.294	0.1	0.295
1	L20	Lopac_1	x	DSP-4 hydrochloride		299	C 8417	Adrenoceptor		Neurotoxin				Adrenergic neurotoxin which induces acute and relatively selective degeneration of both central and peripheral noradrenergic terminals in the rat and mouse		1.02	1.01	1.01	1	NA	0.997	1.01	1	1.02	0.979	0.963	0.994	0.985	1	1	1	0.988	1	1.01	0.998	1.01	0.979	0.995	0.996	0.0183	0.0455	0.2	0.0722	0.285	0.015	0.122	0.328	0.164	0.39
1	L21	Lopac_1	x	Corticosterone		220	C 2505	Hormone			Glucocorticoid			Glucocorticoid secreted by the adrenal cortex; activates both mineralcorticoid and glucocorticoid receptors		1.02	1.01	1	1.01	NA	1.01	1.01	1.01	1.03	1.03	0.991	1.05	0.976	0.997	0.967	0.973	0.944	0.93	1.01	1.01	1.02	1.02	0.98	0.949	0.03	0.0565	0.223	0.1	0.285	0.0367	0.0335	0.167	0.0765	0.295
1	L22	Lopac_1	x	CPCCOEt		300	C 9611	Glutamate		Antagonist	mGluR1			Selective non-competitive mGlu1 glutamate receptor antagonist		1.01	1.01	1	1.02	NA	1.02	1.02	1.01	1.02	1.02	0.985	1.03	0.983	1.01	0.997	1.01	0.997	1	1.01	1.02	1.02	1.01	0.997	1	0.01	0.331	0.551	0.354	0.644	0.02	0.109	0.308	0.116	0.32
1	L23	Lopac_1	n	NA		NA	NA	NA	NA	NA	NA			NA		0.999	1.01	1.01	1	NA	1.03	0.998	0.998	1.01	1.01	0.976	1.02	1	1	0.99	1	0.996	1	1.01	1.02	1	1	0.997	0.999	0.00967	0.123	0.332	0.369	0.65	0.00533	0.365	0.589	1	1
1	L24	Lopac_1	e	NA		NA	NA	NA	NA	NA	NA			NA		1.01	0.99	1	1.02	NA	0.999	1.01	1	1.01	1.01	1.02	1.05	0.98	1.01	0.998	1.01	0.987	0.992	1	1.01	1.01	1.03	0.996	0.996	0.004	0.724	0.825	0.825	0.951	0.0107	0.348	0.571	0.354	0.654
1	M01	Lopac_1	e	NA		NA	NA	NA	NA	NA	NA			NA		1.03	1.01	1.01	1.06	NA	1.01	1.01	0.99	1.01	1.03	1.04	0.997	1.01	0.997	0.998	0.99	1.01	0.996	1.02	1.04	1	1.02	1	0.999	0.015	0.143	0.35	0.164	0.371	0.00167	0.844	0.921	1	1
1	M02	Lopac_1	n	NA		NA	NA	NA	NA	NA	NA			NA		1.01	0.999	1.01	1.02	NA	0.992	1.02	0.986	0.995	1.02	1.02	1	1.01	0.999	0.994	1	1.02	1	1.01	1.01	1	1.01	1	1.01	0.00533	0.426	0.62	0.48	0.75	-0.000667	0.957	0.988	1	1
1	M03	Lopac_1	x	Tryptamine hydrochloride		61	246557	Serotonin		Ligand				Serotonin receptor ligand		1.01	0.993	0.995	1.03	NA	1.02	1.02	1.01	1	1.03	1.04	1.01	1.01	0.994	0.99	1	1	0.999	0.999	1.02	1.01	1.03	0.998	1	0.00133	0.878	0.925	0.825	0.951	0.012	0.227	0.449	0.268	0.522
1	M04	Lopac_1	x	L-allylglycine		141	A 7762	Biochemistry	Enzyme	Inhibitor	Glutamic acid decarboxylase			Glutamic acid decarboxylase inhibitor		1.02	0.993	1	1.03	NA	0.994	1.01	0.989	0.992	1.01	1.01	0.973	1.01	0.995	0.98	1	0.999	0.991	1	1.01	0.997	0.998	0.995	0.997	0.00933	0.475	0.645	0.7	0.859	0.002	0.864	0.933	1	1
1	M05	Lopac_1	x	Arcaine sulfate		62	A 0384	Glutamate		Antagonist	NMDA-Polyamine			Potent competitive antagonist of the polyamine site on the NMDA glutmate receptor		1	0.987	0.992	1.04	NA	0.986	1	0.981	0.979	0.989	1.03	0.964	1	0.985	0.975	0.991	0.996	1	0.993	1.01	0.987	0.994	0.987	0.996	0.00633	0.496	0.659	0.507	0.75	0	1	1	1	1
1	M06	Lopac_1	x	Ancitabine hydrochloride		142	A 8598	DNA Metabolism		Inhibitor				Antineoplastic		0.605	0.744	0.608	0.207	NA	0.216	0.167	0.146	0.168	0.106	0.0898	0.114	0.0593	0.0512	0.0429	0.046	0.0463	0.0471	0.652	0.212	0.16	0.103	0.0511	0.0465	0.601	0.00537	0.0615	0.1	0.285	0.109	0.000499	0.0172	0.1	0.295
1	M07	Lopac_1	x	4-Amino-1,8-naphthalimide		63	A 0966	Apoptosis	Enzyme	Inhibitor	PARP			Poly(ADP-ribose) polymerase (PARP) inhibitor		0.988	0.991	0.992	1	NA	0.966	0.999	0.991	0.98	0.992	0.973	0.979	1.01	0.994	0.985	1.01	1.01	0.992	0.99	0.983	0.99	0.981	0.996	1	-0.006	0.499	0.661	0.7	0.859	-0.00633	0.53	0.708	0.7	0.858
1	M08	Lopac_1	x	Astaxanthin		143	A 9335	Cell Stress		Inhibitor	Antioxidant			Potent antioxidant		1	0.973	1	1.01	NA	1	0.988	0.995	0.991	0.998	0.983	0.986	1.01	0.988	0.982	1.01	0.999	0.997	0.991	1	0.991	0.989	0.993	1	-0.00233	0.86	0.915	1	1	-0.002	0.839	0.917	0.825	0.948
1	M09	Lopac_1	x	(±)-2-Amino-4-phosphonobutyric acid		64	A 1910	Glutamate		Antagonist	NMDA			NMDA glutamate receptor antagonist		1.02	0.993	1.01	1.03	NA	0.971	0.985	0.987	0.993	0.997	1	0.997	1	0.986	0.991	1	0.995	0.997	1.01	1	0.988	0.998	0.992	0.997	0.0153	0.183	0.404	0.2	0.398	-0.004	0.457	0.649	0.7	0.858
1	M10	Lopac_1	x			144										1	0.976	0.998	1.02	NA	0.987	0.999	0.985	0.998	1.02	1.01	1.01	1.01	1	0.979	0.988	0.996	0.993	0.991	1	0.994	1.01	0.996	0.992	-0.005	0.697	0.804	0.507	0.75	-0.00233	0.834	0.915	0.7	0.858
1	M11	Lopac_1	x	Apigenin		65	A 3145	Cell Cycle		Inhibitor				Arrests cell cycle at G2/M phase		1	0.988	1	1	NA	0.977	0.983	0.991	1	1.01	1	1.01	1.01	0.997	0.989	0.997	0.989	0.996	0.996	0.988	0.991	1.01	0.999	0.994	-0.00267	0.737	0.833	1	1	-0.00733	0.405	0.619	0.7	0.858
1	M12	Lopac_1	x	1,3-Dipropyl-8-p-sulfophenylxanthine		145	A-022	Adenosine		Antagonist	A1 > A2			Adenosine receptor antagonist with slight selectivity for A1 over A2		0.999	0.982	1	1.01	NA	0.962	0.984	0.985	0.993	0.994	0.998	0.979	1.01	1	0.979	0.989	1	0.999	0.994	0.986	0.987	0.99	0.996	0.996	-0.00267	0.82	0.889	0.825	0.951	-0.009	0.432	0.63	0.7	0.858
1	M13	Lopac_1	x	3-Amino-1-propanesulfonic acid sodium salt		66	A 4147	GABA		Agonist	GABA-A			GABA-A receptor agonist		0.995	0.991	0.992	0.887	NA	0.947	0.979	0.976	0.975	0.86	0.856	0.809	1.01	0.995	0.989	0.928	0.925	0.927	0.993	0.917	0.977	0.842	0.998	0.927	-0.00533	0.485	0.652	0.825	0.951	-0.0213	0.0712	0.247	0.1	0.295
1	M14	Lopac_1	x	R(+)-Atenolol		146	A-142	Adrenoceptor		Antagonist	beta1			beta1 adrenoceptor antagonist; less active enantiomer		1.01	0.994	0.99	1.02	NA	0.988	0.983	1	1.01	0.99	0.982	1.01	1	0.991	0.994	1.01	0.994	0.991	0.998	1	0.998	0.994	0.995	0.998	0.003	0.686	0.794	1	1	0.00267	0.774	0.878	0.825	0.948
1	M15	Lopac_1	x	(±)-2-Amino-3-phosphonopropionic acid		67	A 4910	Glutamate		Antagonist	NMDA			NMDA glutamate receptor antagonist		1.01	0.995	1.01	1.01	NA	0.991	0.986	0.994	0.999	0.998	0.993	0.98	0.982	0.991	0.99	1.01	0.985	1	1	1	0.993	0.99	0.988	0.998	0.0173	0.0531	0.215	0.0765	0.285	0.00533	0.328	0.551	0.4	0.654
1	M16	Lopac_1	x	SB 200646 hydrochloride		147	S 0568	Serotonin		Antagonist	5-HT2C/2B			5-HT 2C/2B serotonin receptor antagonist.		1.03	1.01	1.02	1.01	NA	0.991	1.01	1.02	1.02	0.978	0.999	0.997	0.981	1.01	0.989	1	1	1	1.02	1	1.02	0.991	0.993	1	0.0267	0.0713	0.255	0.121	0.308	0.0233	0.1	0.297	0.116	0.32
1	M17	Lopac_1	x	4-Androsten-4-ol-3,17-dione		68	A 5791	Hormone	Enzyme	Inhibitor	Aromatase			Aromatase inhibitor		1	0.999	0.998	0.994	NA	1.01	0.997	0.996	1	0.985	0.972	0.967	0.98	1.01	0.994	1.01	0.999	1	0.999	1	0.998	0.975	0.995	1	0.00433	0.667	0.781	0.7	0.859	0.003	0.763	0.872	0.7	0.858
1	M18	Lopac_1	x	AB-MECA		148	A-236	Adenosine		Agonist	A3			High affinity A3 adenosine receptor agonist		0.994	1	0.997	1	NA	1	0.998	1.02	1	0.986	1	1	0.977	0.994	0.991	1.01	1	0.993	0.997	1	1.01	0.995	0.987	1	0.00967	0.199	0.422	0.121	0.308	0.0187	0.106	0.304	0.1	0.295
1	M19	Lopac_1	x	GR 46611		69	G 8543	Serotonin		Agonist	5-HT1D			5-HT1D serotonin receptor agonist.		1	1	1.01	1	NA	1.02	1	0.999	1.01	1.01	1.01	1.03	0.992	1	0.991	0.995	1	0.993	1	1.01	1	1.02	0.994	0.996	0.009	0.111	0.316	0.164	0.371	0.00867	0.131	0.338	0.268	0.522
1	M20	Lopac_1	x	ARL 67156 trisodium salt		149	A-265	P2 Receptor	Enzyme	Inhibitor	ecto-ATPase			ecto-ATPase inhibitor; prevents metabolism of P2 receptor agonists		1.03	1	1.01	0.996	NA	0.996	1.02	1.01	1.01	0.988	0.969	0.976	0.986	0.996	0.987	1.01	1	0.999	1.01	0.996	1.01	0.978	0.99	1	0.0237	0.102	0.303	0.1	0.285	0.0237	0.00684	0.0782	0.0765	0.295
1	M21	Lopac_1	x	4-Aminobenzamidine dihydrochloride		70	A 7148	Biochemistry	Enzyme	Inhibitor	Trypsin			Trypsin inhibitor; competitive kallikrein inhibitor		1.03	1.01	1.01	0.998	NA	0.992	1.01	1	1.02	0.974	0.998	0.993	0.98	1.01	0.983	1	1.01	1.01	1.02	0.995	1.01	0.988	0.991	1.01	0.0257	0.1	0.302	0.164	0.371	0.019	0.179	0.401	0.268	0.522
1	M22	Lopac_1	x	Bromoenol lactone		150	B 1552	Lipid	Enzyme	Inhibitor	PLA2			Calcium-independent phospholipase A2 inhibitor; magnesium-dependent phosphatidate phosphohydrolase inhibitor		1.02	1	1.01	1.02	NA	1.02	1.02	1.02	1.02	1	1.01	1.05	0.985	1.01	1	1.01	1.01	1.01	1.01	1.02	1.02	1.02	0.998	1.01	0.0117	0.28	0.503	0.369	0.65	0.0217	0.0964	0.294	0.0636	0.295
1	M23	Lopac_1	p	NA		NA	NA	NA	NA	NA	NA			NA		-0.000447	-0.000117	0.000661	0.000266	NA	0.000876	-0.00107	0.000358	-0.000283	0.000428	0.000438	-0.00116	-0.000769	-0.000321	0.000866	-0.000256	-0.000572	0.000358	3.23e-05	0.000571	-0.000332	-9.8e-05	-7.47e-05	-0.000157	0.000107	0.866	0.918	1	1	-0.000257	0.709	0.835	1	1
1	M24	Lopac_1	e	NA		NA	NA	NA	NA	NA	NA			NA		1.01	0.993	1.01	1.02	NA	0.995	0.996	0.998	1	0.992	1.01	1.02	0.975	0.993	0.993	0.999	0.997	0.997	1	1.01	0.998	1.01	0.987	0.998	0.0173	0.104	0.307	0.157	0.371	0.011	0.205	0.425	0.0765	0.295
1	N01	Lopac_1	e	NA		NA	NA	NA	NA	NA	NA			NA		1.01	1.01	0.994	1.06	NA	0.412	1.02	0.997	1.01	1.04	1.05	0.994	0.988	1.01	0.996	1	1	1.01	1	0.736	1.01	1.03	0.998	1	0.00667	0.471	0.641	0.643	0.859	0.011	0.3	0.524	0.268	0.522
1	N02	Lopac_1	p	NA		NA	NA	NA	NA	NA	NA			NA		-4.87e-05	-0.000711	0.000605	-1.28e-05	NA	-0.000823	-0.000901	0.000433	-0.000356	0.0006	0.000379	1.45e-05	0.000453	0.000638	-0.000493	8.97e-05	0.00176	-0.000165	-5.16e-05	-0.000418	-0.000275	0.000331	0.000199	0.000562	-0.000251	0.653	0.77	0.7	0.859	-0.000474	0.416	0.623	0.4	0.654
1	N03	Lopac_1	x	L-Buthionine-sulfoximine		221	B 2515	Multi-Drug Resistance	Enzyme	Inhibitor				Glutathione synthesis inhibitor		1.02	0.999	0.986	1.04	NA	0.986	1.01	1.01	1.01	1.02	1.04	1	0.99	0.999	1	1.01	1.03	1.01	1	1.01	1.01	1.02	0.996	1.02	0.00533	0.651	0.768	1	1	0.0137	0.0501	0.206	0.0636	0.295
1	N04	Lopac_1	x	Cyproterone acetate		301	C 3412	Hormone		Antagonist	Androgen			Androgen antagonist; synthetic steroid		1.03	0.999	0.997	1.02	NA	1.01	1.02	1.01	0.998	1.04	1.03	1.01	0.988	1	0.994	1.01	1.01	1.01	1.01	1.02	1.01	1.03	0.994	1.01	0.0147	0.302	0.521	0.4	0.65	0.0153	0.122	0.328	0.2	0.412
1	N05	Lopac_1	x	Bepridil hydrochloride		222	B 5016	Ca2+ Channel		Blocker				Non-selective Ca2+ channel blocker which stimulates the binding of 1,4-dihydropyridine-based drugs to Ca2+ channels; anti-anginal		1.01	1.01	1	1.05	NA	1.01	1.02	0.983	0.989	1.04	0.996	0.955	0.987	1	1	1	0.999	1.01	1.01	1.03	0.997	0.997	0.996	1	0.011	0.119	0.326	0.157	0.371	0.00167	0.902	0.957	1	1
1	N06	Lopac_1	x	Captopril		302	C 4042	Neurotransmission	Enzyme	Inhibitor	ACE			Angiotensin-converting enzyme (ACE) inhibitor; antihypertensive		1.03	0.999	1	1.06	NA	1.01	1.03	1	0.996	1.04	1.04	0.992	0.989	1.06	0.999	1.01	1.02	1	1.01	1.04	1.01	1.02	1.02	1.01	-0.00633	0.813	0.884	0.825	0.951	-0.00733	0.786	0.885	1	1
1	N07	Lopac_1	x	Buspirone hydrochloride		223	B 7148	Serotonin		Agonist	5-HT1A			5-HT1A Serotonin receptor agonist; non-benzodiazepine anxiolytic		1.01	1.01	0.992	1.05	NA	1.01	1.01	1.01	0.988	1.04	1.01	1.01	0.987	1	0.991	0.998	1	1	1	1.03	1	1.02	0.993	0.999	0.0113	0.199	0.422	0.184	0.398	0.01	0.313	0.537	0.376	0.654
1	N08	Lopac_1	x	Cyclobenzaprine hydrochloride		303	C 4542	Serotonin		Antagonist	5-HT2			5-HT2 serotonin receptor antagonist		1.01	1.01	1.01	1.01	NA	1.03	0.996	1.01	0.989	1.01	0.981	0.968	0.981	1.01	1	1	1	0.995	1.01	1.02	0.998	0.986	0.997	0.998	0.013	0.266	0.49	0.197	0.398	0.00133	0.906	0.957	1	1
1	N09	Lopac_1	x	Bretylium tosylate		224	B 8406	Adrenoceptor		Blocker				Adrenergic neuron blocking agent; antiarrhythmic; sympathomimetic		1.03	1	1.01	1.02	NA	1	0.992	0.998	0.993	1.02	1.03	0.992	0.987	0.99	0.994	1	1.01	1.01	1.01	1.01	0.994	1.01	0.99	1.01	0.023	0.114	0.32	0.1	0.285	0.004	0.22	0.444	0.4	0.654
1	N10	Lopac_1	x	Bethanechol chloride		304	C 5259	Cholinergic		Agonist	Muscarinic			Muscarinic acetylcholine receptor agonist; resistant to acetylcholinesterase and non-specific cholinesterases		1.02	1.02	1	1.01	NA	1.01	0.998	1.02	1.01	1.03	1.03	0.994	1.01	1	1.01	1.02	1.01	1.01	1.01	1.01	1.01	1.02	1.01	1.01	0.00667	0.438	0.625	0.494	0.75	0.00267	0.735	0.851	1	1
1	N11	Lopac_1	x	Benoxathian hydrochloride		225	B-016	Adrenoceptor		Antagonist	alpha1			Selective alpha1 adrenoceptor antagonist		1.01	1.01	1	1	NA	1.01	1	0.996	0.996	0.957	0.936	0.934	0.987	1	0.993	1.01	0.99	0.996	1.01	1	0.997	0.942	0.993	0.999	0.0133	0.0575	0.224	0.116	0.308	0.004	0.403	0.617	0.5	0.746
1	N12	Lopac_1	x	7-Chloro-4-hydroxy-2-phenyl-1,8-naphthyridine		305	C 5982	Adenosine		Antagonist	A1			A1 adenosine receptor antagonist		1.01	1	0.997	1	NA	1.02	0.999	0.999	1.01	1.02	1.02	1.02	0.99	1	0.995	1.02	0.297	1.01	1	1.01	1	1.02	0.995	0.776	0.00733	0.213	0.438	0.268	0.508	0.00767	0.18	0.401	0.376	0.654
1	N13	Lopac_1	x	BTCP hydrochloride		226	B-138	Dopamine		Blocker	Reuptake			Selective blocker of dopamine reuptake		0.995	1.01	0.99	1	NA	1.03	0.991	1.01	1	1.01	0.984	0.979	0.985	0.999	0.994	0.997	0.994	1	0.998	1.02	1	0.991	0.993	0.997	0.00567	0.485	0.652	0.7	0.859	0.00767	0.33	0.553	0.4	0.654
1	N14	Lopac_1	x	Clofibrate		306	C 6643	Lipid	Enzyme	Modulator	Lipoprotein lipase			Antihyperlipoproteinemic; increases lipoprotein lipase activity, thus enhancing the rate of intravascular catabolism of ULDL to IDL and LDL		1.03	1	1.02	0.988	NA	1.01	1.01	1.03	1.01	1	1	0.993	0.983	1.01	1	1.01	1.01	1.01	1.02	0.999	1.02	0.998	0.998	1.01	0.019	0.184	0.405	0.268	0.508	0.019	0.141	0.347	0.164	0.39
1	N15	Lopac_1	x	Chlorambucil		227	C 0253	DNA		Intercalator				DNA crosslinker; induces apoptosis		1.02	1	1	1	NA	1.02	0.999	1	1.02	1.01	0.988	1	0.99	1.05	1.01	1.01	1	1	1.01	1.01	1.01	0.999	1.02	1	-0.01	0.638	0.763	1	1	-0.0103	0.628	0.782	1	1
1	N16	Lopac_1	x	Clomipramine hydrochloride		307	C 7291	Serotonin		Inhibitor	Reuptake			Serotonin reuptake inhibitor; antidepressant		1.03	1.01	1	0.999	NA	1.03	1	1.01	1.02	0.96	0.915	0.932	0.997	1.01	0.998	1.01	1	0.999	1.01	1.01	1.01	0.936	1	1	0.0117	0.322	0.542	0.268	0.508	0.00833	0.313	0.537	0.268	0.522
1	N17	Lopac_1	x	Caffeine		228	C 0750	Adenosine	Enzyme	Inhibitor	Phosphodiesterase			Phosphodiesterase inhibitor; central stimulant		1.01	1.01	1.01	1.02	NA	1.02	1.01	1	1.01	1.02	1.02	0.985	0.99	1.02	0.995	1.01	1.01	1.02	1.01	1.02	1.01	1.01	1	1.01	0.00833	0.464	0.637	0.643	0.859	0.005	0.653	0.795	0.658	0.858
1	N18	Lopac_1	x	N6-Cyclopentyladenosine		308	C 8031	Adenosine		Agonist	A1			Selective A1 adenosine receptor agonist		1	1.01	0.994	1	NA	1.01	1	1.02	1.01	1.01	1	0.983	1	1.01	0.997	1.01	1	1.01	1	1	1.01	0.998	1	1.01	-0.001	0.878	0.925	1	1	0.00767	0.342	0.565	0.369	0.654
1	N19	Lopac_1	x	Chlorpropamide		229	C 1290	Hormone		Releaser	Insulin			Stimulates insulin release		1.01	1.01	1.01	1.03	NA	1.01	1.01	0.998	1.02	1.02	0.989	1.01	0.998	0.996	1	1.02	1.01	1.01	1.01	1.02	1.01	1.01	0.998	1.01	0.012	0.00913	0.0816	0.0636	0.285	0.0113	0.214	0.435	0.268	0.522
1	N20	Lopac_1	x	Cinoxacin		309	C 8645	Antibiotic	Enzyme	Inhibitor				Quinolone antibacterial; enzyme inhibitor		1.02	1.02	1.01	0.996	NA	1.01	1	1	1.01	1.02	1.02	1.01	0.989	1.01	1.01	1.02	1	1	1.02	1	1	1.02	1	1.01	0.0137	0.181	0.403	0.157	0.371	0.000333	0.969	0.994	1	1
1	N21	Lopac_1	x	Carboplatin		230	C 2538	DNA		Intercalator				Antineoplastic		1.02	1.02	1.01	1	NA	1.01	1.01	1.02	1.01	0.993	0.998	1.01	0.996	1.01	0.996	1.01	1	0.991	1.02	1	1.01	1	1	1	0.016	0.0552	0.221	0.11	0.308	0.0127	0.0989	0.297	0.157	0.39
1	N22	Lopac_1	x	Colchicine		310	C 9754	Cytoskeleton and ECM		Inhibitor	Tubulin			Prevents tubulin polymerization		0.954	0.949	0.945	0.794	NA	0.95	0.404	0.338	0.313	0.26	0.278	0.282	0.064	0.0763	0.0761	0.0522	0.0489	0.064	0.949	0.872	0.352	0.273	0.0721	0.055	0.877	6.61e-08	3.8e-05	0.1	0.285	0.28	0.00818	0.0833	0.1	0.295
1	N23	Lopac_1	n	NA		NA	NA	NA	NA	NA	NA			NA		1.01	1.01	1.01	1.01	NA	1.02	1.01	1.01	1.01	1.01	1.01	1.02	0.999	1.01	1.01	1.02	1.01	1.01	1.01	1.02	1.01	1.01	1.01	1.01	0.00367	0.423	0.618	0.505	0.75	0.00367	0.423	0.623	0.505	0.746
1	N24	Lopac_1	e	NA		NA	NA	NA	NA	NA	NA			NA		1.01	1	0.999	1.03	NA	1.02	1.02	0.996	1.01	0.999	1.03	1.03	0.992	0.998	1.01	1	0.992	1.01	1	1.02	1.01	1.02	1	1	0.003	0.665	0.781	0.507	0.75	0.00867	0.381	0.601	0.507	0.746
1	O01	Lopac_1	e	NA		NA	NA	NA	NA	NA	NA			NA		1.02	1	0.997	1.03	NA	1	1.01	0.975	0.994	1.01	1.05	0.991	1.02	1.01	0.987	0.989	1.02	0.999	1.01	1.02	0.993	1.02	1.01	1	0	1	1	1	1	-0.0127	0.419	0.623	0.507	0.746
1	O02	Lopac_1	n	NA		NA	NA	NA	NA	NA	NA			NA		1.02	1.01	0.997	1.02	NA	0.981	1	0.997	0.999	0.997	1.02	0.969	1.02	1	0.996	1.01	1.01	1	1.01	1	0.999	0.995	1.01	1.01	0.00367	0.732	0.831	0.825	0.951	-0.00667	0.464	0.655	0.825	0.948
1	O03	Lopac_1	x	5-Fluoroindole-2-carboxylic acid		71	265128	Glutamate		Antagonist	NMDA-Glycine			Competitive inhibitor of potentiation by glycine at the NMDA glutamate receptor		1.03	0.989	1	1.04	NA	1.01	1	1.01	0.999	1.02	1.04	0.985	1.01	0.998	0.994	1.01	1.02	1	1.01	1.02	1	1.02	1	1.01	0.00567	0.7	0.806	1	1	0.00233	0.717	0.84	0.507	0.746
1	O04	Lopac_1	x	H-9 dihydrochloride		151	H-123	Phosphorylation	Enzyme	Inhibitor	cAMP- and cGMP-dependent PKs			Protein kinase inhibitor most effective for cAMP- and cGMP-dependent protein kinases		1.02	0.998	0.998	1.02	NA	0.995	1.02	0.992	0.988	1.02	1.02	1.01	1.02	1.01	0.999	1.01	1.01	0.998	1.01	1.01	1	1.02	1.01	1.01	-0.00433	0.673	0.785	0.5	0.75	-0.00967	0.466	0.656	0.507	0.746
1	O05	Lopac_1	x	1-Aminocyclopropanecarboxylic acid hydrochloride		72	A 0430	Glutamate		Agonist	NMDA-Glycine			NMDA glutamate receptor agonist acting at the glycine site		0.997	0.995	0.993	0.994	NA	1	0.99	0.974	0.985	1.01	1.03	0.988	1	0.997	0.992	0.994	1.01	1	0.995	0.997	0.983	1.01	0.996	1	-0.00133	0.645	0.767	0.825	0.951	-0.0133	0.0877	0.28	0.1	0.295
1	O06	Lopac_1	x	Alprenolol hydrochloride		152	A 8676	Adrenoceptor		Antagonist	beta			beta Adrenoceptor antagonist		1.02	0.983	1	1.02	NA	1.01	1	0.96	1	1.03	1.01	0.979	1.02	0.999	0.996	0.999	1.01	1	1	1.02	0.987	1.01	1	1	-0.004	0.777	0.858	1	1	-0.0183	0.313	0.537	1	1
1	O07	Lopac_1	x	Reserpine		73	R 0875	Serotonin		Inhibitor	Uptake			Inhibits vesicular catecholine and serotonin uptake.		0.996	0.982	0.992	1.01	NA	0.999	0.986	0.987	0.998	1.02	1.03	0.982	1.01	0.997	0.989	0.991	1	1	0.99	1	0.99	1.01	0.999	0.997	-0.00867	0.315	0.535	0.4	0.65	-0.00833	0.324	0.548	0.4	0.654
1	O08	Lopac_1	x	N-(4-Amino-2-chlorophenyl)phthalimide		153	A 9345	Anticonvulsant						Potent anticonvulsant		1.02	0.976	1	1.02	NA	0.995	1	0.996	0.989	1.02	1.01	1.01	1.01	0.994	0.977	1	1	1.01	0.999	1.01	0.995	1.01	0.994	1	0.005	0.77	0.855	1	1	0.00133	0.905	0.957	1	1
1	O09	Lopac_1	x	N-arachidonylglycine		74	A 1977	Cannabinoid	Enzyme	Inhibitor	FAAH			Arachidonyl amino acid which inhibits pain; inhibits the hydrolytic activity of fatty acid amide hydrolase (FAAH) on anandamide		1.01	1	0.998	0.997	NA	0.99	0.99	0.981	0.989	1.02	1.02	0.977	1.01	0.995	0.976	0.986	1.01	1.01	1	0.994	0.987	1.01	0.994	1	0.009	0.465	0.637	0.507	0.75	-0.007	0.556	0.73	0.7	0.858
1	O10	Lopac_1	x	Amsacrine hydrochloride		154	A 9809	DNA Repair	Enzyme	Inhibitor	TopoII			DNA topoisomerase II inhibitor		1.02	1.01	1.02	0.51	NA	0.681	0.727	0.711	0.705	0.147	0.112	0.17	0.446	0.427	0.409	0.0436	0.0397	0.0471	1.02	0.596	0.714	0.143	0.427	0.0435	0.589	0.000103	0.0056	0.0765	0.285	0.287	9e-05	0.00671	0.1	0.295
1	O11	Lopac_1	x			75										0.994	0.997	0.998	1.02	NA	1.02	0.99	0.977	0.977	1.01	1.02	0.993	1.01	0.992	0.991	1	0.996	1.01	0.996	1.02	0.981	1.01	0.998	1	-0.00133	0.851	0.91	0.7	0.859	-0.0163	0.104	0.301	0.0765	0.295
1	O12	Lopac_1	x	2-Methylthioadenosine triphosphate tetrasodium		155	A-023	P2 Receptor		Agonist	P2Y			P2Y receptor agonist		0.997	0.993	0.999	0.997	NA	0.985	0.985	0.989	0.995	0.998	1	0.985	1.02	0.998	0.983	0.995	0.988	0.995	0.996	0.991	0.99	0.994	1	0.993	-0.004	0.747	0.84	1	1	-0.0107	0.428	0.628	0.7	0.858
1	O13	Lopac_1	x	R-(-)-Apomorphine hydrochloride hemihydrate		76	A 4393	Dopamine		Agonist				Non-selective dopamine receptor agonist		1.02	1.01	1.01	1.05	NA	1.04	1	1.01	1.01	1.04	1.06	1.07	1.01	0.994	0.993	1.01	1.01	1.01	1.01	1.04	1.01	1.06	0.999	1.01	0.0143	0.104	0.307	0.164	0.371	0.00767	0.312	0.537	0.354	0.654
1	O14	Lopac_1	x	S(-)-Atenolol		156	A-143	Adrenoceptor		Antagonist	beta1			beta1 adrenoceptor antagonist		1.01	0.999	1.01	0.988	NA	1	0.989	0.996	0.994	0.989	1	0.989	1.02	1.01	0.99	0.998	1	1.01	1.01	0.994	0.993	0.993	1.01	1	-0.000333	0.975	0.991	1	1	-0.0137	0.258	0.48	0.4	0.654
1	O15	Lopac_1	x	L-Arginine		77	A 5006	Nitric Oxide		Precursor				Nitric oxide precursor		1	0.995	0.987	1.01	NA	0.994	1	0.985	1.02	0.996	1	0.995	0.978	0.995	0.985	1	1.01	0.994	0.994	1	1	0.997	0.986	1	0.008	0.272	0.496	0.268	0.508	0.0157	0.262	0.484	0.268	0.522
1	O16	Lopac_1	x	D(-)-2-Amino-7-phosphonoheptanoic acid		157	A-167	Glutamate		Antagonist	NMDA			NMDA glutamate receptor antagonist		0.994	1	0.997	0.995	NA	1.02	0.99	1	1	1.02	0.997	1.02	0.99	1.01	0.991	1.01	1.01	1.01	0.997	1.01	0.997	1.01	0.997	1.01	0	1	1	0.7	0.859	-0.000333	0.967	0.993	1	1
1	O17	Lopac_1	x	2-(2-Aminoethyl)isothiourea dihydrobromide		78	A 5879	Nitric Oxide	Enzyme	Inhibitor	NOS			Inhibits constitutive and inducible nitric oxide synthase (NOS)		1.01	0.999	1.01	0.998	NA	1.01	0.984	0.992	0.99	1.02	1	0.981	0.993	1	0.997	1	1.01	1	1.01	1	0.989	1	0.997	1	0.00967	0.101	0.302	0.184	0.398	-0.008	0.0655	0.236	0.1	0.295
1	O18	Lopac_1	x	Alloxazine		158	A-242	Adenosine		Antagonist	A2b			Selective A2b adenosine receptor antagonist		1	1	1.02	1.02	NA	1.03	0.988	0.995	1.01	1.05	1.03	1.02	0.992	0.999	0.999	1.01	1.01	1.01	1.01	1.02	0.998	1.03	0.997	1.01	0.01	0.269	0.493	0.0722	0.285	0.001	0.896	0.952	1	1
1	O19	Lopac_1	x	2-Hydroxysaclofen		79	A 6566	GABA		Antagonist	GABA-B			GABA-B receptor antagonist		1	0.981	1	0.979	NA	1.01	0.992	1	0.995	0.992	1.01	1.02	0.98	0.997	1	0.995	1.01	1.02	0.994	0.994	0.996	1.01	0.992	1.01	0.00133	0.888	0.932	0.643	0.859	0.00333	0.656	0.796	1	1
1	O20	Lopac_1	x	Beclomethasone		159	B 0385	Hormone			Glucocorticoid			Anti-inflammatory glucocorticoid		1.02	1.01	1	1	NA	1	0.997	0.997	1	1.01	1.03	1.02	0.811	0.769	0.83	0.783	0.72	0.712	1.01	1	0.998	1.02	0.803	0.738	0.207	0.00417	0.052	0.1	0.285	0.195	0.00831	0.0839	0.0765	0.295
1	O21	Lopac_1	x	3-Aminopropylphosphonic acid		80	A 7162	GABA		Agonist	GABA-B			GABA-B receptor agonist		1.01	1.01	1.01	0.987	NA	0.99	1.01	0.994	1	0.98	1	1.02	0.988	1	1	1	0.999	1.01	1.01	0.988	1	1	0.996	1	0.014	0.0728	0.258	0.0593	0.285	0.00533	0.436	0.632	0.643	0.858
1	O22	Lopac_1	x	Benzamide		160	B 2009	Apoptosis	Enzyme	Inhibitor	PARS			Inhibitor of Poly(ADP-ribose) synthetase which is activated by nitric oxide; neuroprotective agent		1.01	1	1	0.988	NA	0.999	1.01	0.987	1.01	1	0.989	1.02	0.987	1	1	1	0.992	1	1	0.994	1	1	0.996	0.997	0.00767	0.238	0.458	0.302	0.558	0.00667	0.502	0.685	0.494	0.746
1	O23	Lopac_1	p	NA		NA	NA	NA	NA	NA	NA			NA		0.000804	-0.00111	0.000104	-0.000271	NA	-0.000237	-0.00057	0.000642	-0.000467	-0.00122	-0.00124	-0.00112	-0.000132	-0.000925	-0.0011	0.000199	-0.000517	0.000484	-6.73e-05	-0.000254	-0.000132	-0.00119	-0.000719	5.53e-05	0.000652	0.378	0.6	0.7	0.859	0.000587	0.3	0.524	0.4	0.654
1	O24	Lopac_1	e	NA		NA	NA	NA	NA	NA	NA			NA		1	0.993	0.993	0.976	NA	1.01	0.985	0.964	1	0.988	0.989	1	0.988	0.994	1.03	1	0.99	0.993	0.995	0.993	0.983	0.992	1	0.994	-0.00867	0.579	0.719	1	1	-0.021	0.282	0.502	0.4	0.654
1	P01	Lopac_1	e	NA		NA	NA	NA	NA	NA	NA			NA		1.01	0.996	1.01	1.04	NA	0.961	1.02	0.985	1	1.02	1.03	0.813	0.992	0.997	0.993	1	1.02	1	1.01	1	1	0.954	0.994	1.01	0.0113	0.125	0.333	0.184	0.398	0.00767	0.53	0.708	0.7	0.858
1	P02	Lopac_1	e	NA		NA	NA	NA	NA	NA	NA			NA		1.02	1.01	1.02	1.05	NA	0.904	1.04	1.02	1.02	1.05	1.06	1.01	1	1.02	1.01	1.02	1.03	1.01	1.02	0.977	1.03	1.04	1.01	1.02	0.00667	0.387	0.603	0.48	0.75	0.0167	0.133	0.338	0.164	0.39
1	P03	Lopac_1	x	DL-Buthionine-[S,R]-sulfoximine		231	B 2640	Multi-Drug Resistance	Enzyme	Inhibitor				Glutathione synthesis inhibitor		1.03	1.01	1.02	1.04	NA	0.984	1.04	0.99	1	1.04	1.03	1.02	0.989	1.02	1	1.02	1.04	1.01	1.02	1.01	1.01	1.03	1	1.02	0.017	0.202	0.425	0.268	0.508	0.007	0.718	0.84	0.825	0.948
1	P04	Lopac_1	x	DL-p-Chlorophenylalanine methyl ester hydrochloride		311	C 3635	Neurotransmission	Enzyme	Inhibitor	Tryptophan hydroxylase			Tryptophan hydroxylase inhibitor		1.02	1.01	1.02	1.03	NA	1.01	1.03	1.02	1.01	1.02	1.03	1	0.998	1.01	1.01	1.02	1.02	1.01	1.02	1.02	1.02	1.02	1.01	1.02	0.0107	0.112	0.317	0.157	0.371	0.014	0.126	0.331	0.164	0.39
1	P05	Lopac_1	x	(+)-Brompheniramine maleate		232	B 5275	Histamine		Antagonist	H1			H1 Histamine receptor antagonist		1.06	1.01	1.09	1.05	NA	1.02	1.03	1	1	1.02	1.02	1.03	0.998	1.01	1.01	1.01	1.03	1.01	1.05	1.04	1.01	1.02	1.01	1.02	0.0473	0.176	0.397	0.164	0.371	0.004	0.738	0.854	1	1
1	P06	Lopac_1	x	CNS-1102		312	C 4238	Glutamate		Antagonist	NMDA			Noncompetitive NMDA glutamate receptor antagonist.		1.01	0.998	1.01	0.976	NA	0.957	1.03	0.986	0.981	0.911	0.911	0.932	0.998	1	1.01	1.01	1.02	1	1.01	0.966	0.999	0.918	1	1.01	0.00333	0.574	0.716	0.814	0.951	-0.00367	0.838	0.917	0.7	0.858
1	P07	Lopac_1	x	Benserazide hydrochloride		233	B 7283	Biochemistry	Enzyme	Inhibitor	Decarboxylase			Peripheral decarboxylase inhibitor		1.01	1.01	1.02	1.03	NA	1	1.02	0.989	0.99	1	1.02	0.987	0.998	1.01	1.01	1.01	1.01	1	1.01	1.02	1	1	1.01	1.01	0.00733	0.234	0.453	0.302	0.558	-0.00633	0.609	0.767	0.658	0.858
1	P08	Lopac_1	x	Carbetapentane citrate		313	C 4662	Opioid		Ligand	sigma1			Opioid receptor ligand with high affinity toward sigma1 sites; antitussive		1.03	1.01	1.02	1.01	NA	1.01	1.01	0.96	0.986	0.971	0.934	0.95	0.984	1.01	1	1	1.01	1	1.02	1.01	0.985	0.952	0.998	1	0.022	0.0866	0.283	0.121	0.308	-0.0127	0.493	0.678	0.825	0.948
1	P09	Lopac_1	x	BRL 50481		234	B 0936	Phosphodiesterase	Enzyme	Inhibitor	PDE7			Phosphodiesterase 7 (PDE7) inhibitor		1.02	1.01	1.01	1.01	NA	0.996	1.02	0.975	0.986	0.989	1.01	0.993	0.994	1	1	1.01	1.01	1	1.01	1	0.994	0.997	0.998	1.01	0.0153	0.0247	0.139	0.0722	0.285	-0.00433	0.78	0.882	0.658	0.858
1	P10	Lopac_1	x	Cinnarizine		314	C 5270	Ca2+ Channel		Blocker				Ca2+ channel blocker; central and peripheral vasodilator		1.03	1	1.01	1.02	NA	1.01	1.02	1.01	0.998	1.02	1.02	1.02	0.994	1	1	1.01	1.02	1.02	1.01	1.02	1.01	1.02	0.998	1.02	0.0153	0.22	0.444	0.164	0.371	0.0113	0.21	0.431	0.376	0.654
1	P11	Lopac_1	x	Phenoxybenzamine hydrochloride		235	B-019	Adrenoceptor		Blocker	alpha			Selective alpha adrenoceptor blocking agent; calmodulin antagonist		1.02	0.998	1.01	1.01	NA	1.01	1.03	0.982	0.991	0.996	1.02	0.977	0.999	1.01	1.01	1.01	1.01	1.01	1.01	1.01	1	0.998	1.01	1.01	0.003	0.709	0.813	1	1	-0.00533	0.756	0.867	0.658	0.858
1	P12	Lopac_1	x	Clotrimazole		315	C 6019	K+ Channel		Inhibitor	Ca2+-activated K+ channel			Specific inhibitor of Ca2+-activated K+ channels		1.02	0.999	1.02	0.982	NA	0.973	1.03	0.977	0.992	0.992	0.965	0.967	1.01	1.01	1.01	1.01	1.02	1.02	1.01	0.978	1	0.975	1.01	1.02	0.003	0.71	0.814	0.637	0.859	-0.0103	0.58	0.746	0.643	0.858
1	P13	Lopac_1	x	DAPH		236	D 3943	Phosphorylation	Enzyme	Inhibitor	EGFR			Protein tyrosine kinase inhibitor, specific for EGFR; Also inhibits amyloid beta fibril formation.		1.01	1	1.01	0.995	NA	1	1.02	0.989	1.02	1.02	1.03	1.03	0.999	1.01	1.01	1.01	1.02	1.02	1.01	0.998	1.01	1.03	1.01	1.02	0.000333	0.95	0.975	1	1	0.00333	0.785	0.884	0.653	0.858
1	P14	Lopac_1	x	Cytosine-1-beta-D-arabinofuranoside hydrochloride		316	C 6645	DNA Metabolism		Inhibitor				Selective inhibitor of DNA synthesis		1.05	1.02	1.02	0.648	NA	0.957	0.353	0.378	0.325	0.179	0.138	0.171	0.102	0.0927	0.0792	0.0714	0.0608	0.0592	1.03	0.802	0.352	0.163	0.0913	0.0638	0.939	9.26e-07	0.000272	0.0765	0.285	0.261	0.000958	0.0269	0.1	0.295
1	P15	Lopac_1	x	Citicoline sodium		237	C 0256	Lipid	Enzyme	Inhibitor	PLA2			Phospholipase A2 inhibitor; neuroprotective in situations of hypoxia and ischemia		1.03	1.01	1.01	0.995	NA	1.01	1.01	1	1	0.972	1.01	1.03	1.01	1.01	0.998	1	1.01	1.01	1.02	1	1	1	1.01	1.01	0.0107	0.257	0.482	0.302	0.558	-0.00267	0.636	0.787	1	1
1	P16	Lopac_1	x	Calcimycin		317	C 7522	Intracellular Calcium			Ca2+			Ca2+ ionophore used to potentiate responses to NMDA, but not quisqualate glutamate receptors		1.02	0.996	1	0.0179	NA	0.0231	0.927	0.891	0.91	0.0262	0.0286	0.0247	0.869	0.936	0.925	0.0255	0.0342	0.0533	1.01	0.0205	0.909	0.0265	0.91	0.0377	0.0953	0.0326	0.166	0.1	0.285	-0.000667	0.979	0.999	1	1
1	P17	Lopac_1	x	Cyclophosphamide monohydrate		238	C 0768	DNA		Intercalator				Cancer chemotherapeutic; cross-links DNA		1.02	0.998	1.01	1.01	NA	1.01	1.01	0.983	0.984	0.97	1.02	1	0.988	1	1.01	1.01	1.02	1.02	1.01	1.01	0.992	0.997	0.999	1.02	0.01	0.329	0.547	0.507	0.75	-0.007	0.559	0.732	0.507	0.746
1	P18	Lopac_1	x	Cantharidic Acid		318	C 8088	Phosphorylation	Enzyme	Inhibitor	PP1 / PP2A			Protein phosphatase 1 (PP1) and 2A (PP2A) inhibitor		1.07	1.04	1.06	0.0752	NA	0.199	0.969	0.981	1	0.0236	0.0203	0.0229	0.969	0.988	0.938	0.00677	0.0137	0.0119	1.06	0.137	0.983	0.0223	0.965	0.0108	0.0917	0.00986	0.0844	0.1	0.285	0.0183	0.356	0.577	0.507	0.746
1	P19	Lopac_1	x	1-(4-Chlorobenzyl)-5-methoxy-2-methylindole-3-acetic acid		239	C 1610	Multi-Drug Resistance		Inhibitor	MRP1			NSAID; putative inhibitor of multidrug resistance-associated protein 1 (MRP1)		1.03	1.01	1.02	0.997	NA	1.02	1	0.979	0.991	1	1.03	1.02	1.01	1.02	1.01	1.01	1.01	1.01	1.02	1.01	0.99	1.02	1.01	1.01	0.00667	0.387	0.603	0.48	0.75	-0.0233	0.0415	0.185	0.0765	0.295
1	P20	Lopac_1	x	Carisoprodol		319	C 8759	Neurotransmission			Skeletal muscle			Skeletal muscle relaxant		1.02	0.993	1.01	0.992	NA	0.99	1	0.973	1.01	0.995	0.987	1.01	1.01	1.01	1.01	1.02	1.01	1.01	1.01	0.991	0.994	0.997	1.01	1.01	-0.00233	0.795	0.872	1	1	-0.0157	0.292	0.514	0.197	0.412
1	P21	Lopac_1	x	Cortisone		240	C 2755	Hormone			Corticosteroid			Anti-inflammatory; corticosterone analog		1.02	1	1.02	1.01	NA	0.993	1	1.01	1.01	0.996	1.02	1.02	1	1.01	1.01	1.01	1.01	0.992	1.01	1	1.01	1.01	1.01	1	0.00667	0.438	0.625	0.494	0.75	0	1	1	1	1
1	P22	Lopac_1	x	L-Canavanine sulfate		320	C 9758	Nitric Oxide	Enzyme	Inhibitor	iNOS			Selective inhibitor of inducible nitric oxide synthase (iNOS)		1.01	1	1	0.99	NA	1	0.988	0.974	1.01	0.987	1.01	1	1.01	1.01	1.01	1.01	1.01	1	1	0.995	0.991	0.999	1.01	1.01	-0.00667	0.184	0.404	0.188	0.398	-0.0193	0.206	0.426	0.197	0.412
1	P23	Lopac_1	e	NA		NA	NA	NA	NA	NA	NA			NA		0.991	0.998	1.01	0.939	NA	1.02	0.997	0.979	0.988	0.995	0.985	1.01	1	1.01	1.02	1	1.01	1	1	0.98	0.988	0.997	1.01	1	-0.0103	0.267	0.49	0.268	0.508	-0.022	0.0478	0.201	0.1	0.295
1	P24	Lopac_1	e	NA		NA	NA	NA	NA	NA	NA			NA		0.987	1	1	0.925	NA	0.991	0.993	0.94	0.994	0.957	0.998	0.98	0.987	1	0.989	0.99	0.996	0.982	0.996	0.958	0.976	0.978	0.992	0.989	0.00367	0.57	0.712	0.814	0.951	-0.0163	0.458	0.65	1	1
2	A01	Lopac_2	e	NA		NA	NA	NA	NA	NA	NA			NA		1.02	1.01	1.04	1.04	1.01	0.982	1.02	1	1	0.985	0.995	1	1	1.01	0.999	1	0.999	1.01	1.02	1.01	1.01	0.993	1	1	0.0203	0.135	0.342	0.121	0.308	0.00367	0.66	0.798	0.643	0.858
2	A02	Lopac_2	e	NA		NA	NA	NA	NA	NA	NA			NA		1.01	0.993	1.03	1.03	1.01	0.995	1.02	1.01	1.02	1.01	0.997	1	0.993	1.02	1	1.01	0.995	0.998	1.01	1.01	1.02	1	1	1	0.00667	0.647	0.767	0.825	0.951	0.0123	0.264	0.486	0.354	0.654
2	A03	Lopac_2	x	Cyclothiazide		321	C 9847	Glutamate		Agonist	AMPA			Blocks the rapid desensitization of AMPA glutamate receptors		1.01	1.05	1.01	1.02	0.992	0.963	1.02	1	1.01	0.988	0.971	0.984	0.99	1.01	0.994	0.993	0.996	0.996	1.02	0.992	1.01	0.981	0.998	0.995	0.0253	0.189	0.41	0.164	0.371	0.012	0.227	0.449	0.268	0.522
2	A04	Lopac_2	x	PD 169316		401	P 9248	Phosphorylation	Enzyme	Inhibitor	p38 MAP kinase			Potent, cell permeable and selective p38 MAP kinase inhibitor; nM potency		0.963	0.97	0.979	0.878	0.875	0.843	0.996	0.973	0.958	0.912	0.887	0.909	1	0.992	0.996	0.991	0.903	0.992	0.971	0.865	0.976	0.903	0.996	0.962	-0.0253	0.0171	0.119	0.1	0.285	-0.0203	0.203	0.424	0.268	0.522
2	A05	Lopac_2	x	(±)-CPP		322	C-104	Glutamate		Antagonist	NMDA			Potent and selective NMDA glutamate receptor antagonist; anticonvulsant		0.991	1	1.02	0.975	0.983	0.983	1.01	0.983	0.99	0.982	0.974	0.99	0.975	0.994	0.982	0.985	0.981	0.978	1	0.98	0.994	0.982	0.984	0.981	0.02	0.133	0.341	0.2	0.398	0.0107	0.345	0.569	0.4	0.654
2	A06	Lopac_2	x	Disopyramide		402	D 7644	Na+ Channel		Blocker				Sodium channel blocker; class IA antiarrhythmic		0.992	0.981	1.02	0.976	0.987	0.986	1	0.971	0.997	0.979	0.998	0.99	0.976	0.989	0.981	0.983	0.982	0.987	0.998	0.983	0.989	0.989	0.982	0.984	0.0157	0.309	0.528	0.268	0.508	0.00733	0.521	0.7	0.7	0.858
2	A07	Lopac_2	x	CGS-21680 hydrochloride		323	C-141	Adenosine		Agonist	A2a			A2a adenosine receptor agonist.		0.991	1	1	0.955	0.978	0.967	1.02	0.996	0.992	0.988	0.98	0.984	0.988	0.989	0.99	0.992	0.98	0.993	0.997	0.967	1	0.984	0.989	0.988	0.008	0.112	0.317	0.0765	0.285	0.0137	0.258	0.48	0.1	0.295
2	A08	Lopac_2	x	Dephostatin		403	D 8065	Phosphorylation	Enzyme	Inhibitor	CD45 Tyrosine Kinase			CD45 protein tyrosine kinase inhibitor		0.98	1	1.01	0.983	0.993	0.987	0.998	0.994	1	0.998	0.99	1.01	0.99	0.986	0.985	0.984	0.99	0.997	0.997	0.988	0.997	0.999	0.987	0.99	0.00967	0.388	0.603	0.7	0.859	0.0103	0.012	0.101	0.1	0.295
2	A09	Lopac_2	x	CGS-15943		324	C-199	Adenosine		Antagonist	A1			Highly potent, non-selective A1 adenosine receptor antagonist		0.996	1.01	1.03	1.01	1.05	1	1.02	1.02	1.02	1.04	1.04	1.07	1	1	1.01	1.01	1	1.01	1.01	1.02	1.02	1.05	1	1.01	0.00867	0.479	0.647	0.822	0.951	0.0167	0.0377	0.175	0.0593	0.295
2	A10	Lopac_2	x	Diazoxide		404	D 9035	K+ Channel		Activator	ATP-sensitive			Activator of ATP-dependent K+ channels in both vascular smooth muscle and pancreatic beta-cells; antihypertensive		0.977	1.01	1.02	0.977	0.983	0.954	1.01	0.981	0.991	0.949	0.987	0.975	0.994	0.99	0.988	0.986	0.987	0.982	1	0.971	0.994	0.97	0.991	0.985	0.0117	0.465	0.637	0.7	0.859	0.00333	0.735	0.852	1	1
2	A11	Lopac_2	x	Chloro-IB-MECA		325	C-277	Adenosine		Agonist	A3			A3 adenosine receptor agonist		0.985	0.99	1	0.991	1.02	0.993	0.998	0.983	0.997	0.934	0.911	0.91	0.996	0.984	0.997	0.982	0.97	0.977	0.992	1	0.993	0.918	0.992	0.976	-0.000667	0.918	0.954	1	1	0.000333	0.961	0.99	0.825	0.948
2	A12	Lopac_2	x	Doxycycline hydrochloride		405	D 9891	Antibiotic			Protein synthesis			6-deoxytetracycline antibiotic; interferes with protein synthesis		0.974	1	0.996	0.924	0.952	0.959	1	1	1	0.92	0.933	0.938	0.997	0.984	0.988	0.98	0.975	0.968	0.99	0.945	1	0.93	0.99	0.974	0.000333	0.973	0.99	1	1	0.0103	0.115	0.317	0.0636	0.295
2	A13	Lopac_2	x	Debrisoquin sulfate		326	D 1306	Neurotransmission		Antihypertensive				Antihypertensive; metabolized to tetrahydroisoquinoline (TIQ) which may play a role in the induction of Parkinson's Disease		0.987	0.988	0.998	0.946	0.943	0.964	0.994	0.985	0.978	0.923	0.953	0.935	0.995	0.987	0.984	0.986	0.968	0.967	0.991	0.951	0.986	0.937	0.989	0.974	0.00233	0.653	0.77	0.507	0.75	-0.003	0.628	0.782	0.7	0.858
2	A14	Lopac_2	x	R(-)-N-Allylnorapomorphine hydrobromide		406	D-042	Dopamine		Agonist				Dopamine receptor agonist		0.979	1	0.986	0.947	0.97	0.987	0.989	0.989	0.998	0.956	0.952	0.939	0.993	0.995	0.987	0.976	0.974	0.977	0.988	0.968	0.992	0.949	0.992	0.976	-0.00333	0.654	0.771	0.7	0.859	0.000333	0.935	0.978	1	1
2	A15	Lopac_2	x	Diltiazem hydrochloride		327	D 2521	Ca2+ Channel		Antagonist	L-type			Ca2+ channel antagonist selective for slow, or L-type, channels; stimulates 1,4-dihydropyridine binding to Ca2+ channels; coronary vasodilator		0.971	0.998	0.994	0.974	0.995	0.977	0.99	1	1	0.974	1	0.948	0.992	0.992	0.984	0.983	0.995	0.99	0.988	0.982	0.997	0.974	0.989	0.989	-0.00167	0.865	0.918	0.658	0.859	0.00733	0.164	0.381	0.369	0.654
2	A16	Lopac_2	x	4-DAMP methiodide		407	D-104	Cholinergic		Antagonist	M3			M3 muscarinic acetylcholine receptor antagonist.		0.989	0.985	1	0.964	0.989	0.952	0.995	1	0.997	0.934	0.988	0.932	0.985	0.989	0.989	0.983	0.99	0.982	0.991	0.968	0.997	0.951	0.988	0.985	0.00367	0.504	0.665	0.814	0.951	0.00967	0.00818	0.0833	0.0765	0.295
2	A17	Lopac_2	x	(S)-3,5-Dihydroxyphenylglycine		328	D 3689	Glutamate		Agonist	mGluR1			Group I metabotropic glutamate receptor (mGluR1) agonist		0.977	0.987	0.999	0.977	0.966	0.981	1.01	0.989	0.987	0.977	0.983	0.961	0.994	0.991	0.989	0.985	0.986	0.989	0.988	0.975	0.995	0.974	0.991	0.987	-0.00367	0.626	0.754	0.7	0.859	0.004	0.644	0.792	0.825	0.948
2	A18	Lopac_2	x	N,N-Dipropyl-5-carboxamidotryptamine maleate		408	D-132	Serotonin		Agonist	5-HT1A			Selective 5-HT1A serotonin receptor agonist		0.987	0.981	0.992	0.968	0.963	0.977	0.995	1.01	0.991	0.968	0.986	0.966	0.993	0.992	0.997	0.991	0.99	0.994	0.987	0.969	0.999	0.973	0.994	0.992	-0.00733	0.133	0.341	0.121	0.308	0.00467	0.508	0.692	1	1
2	A19	Lopac_2	x	Phenytoin sodium		329	D 4505	Anticonvulsant						Anticonvulsant; anti-epileptic		0.999	0.996	0.996	0.961	0.941	0.984	0.998	0.996	0.981	0.956	0.976	0.928	0.996	0.997	0.994	0.985	0.987	0.993	0.997	0.962	0.992	0.953	0.996	0.988	0.00133	0.375	0.6	0.643	0.859	-0.004	0.535	0.712	1	1
2	A20	Lopac_2	x	Dihydroergocristine methanesulfonate		409	D-155	Dopamine		Agonist				Ergot alkaloid; vasoconstrictor; partial agonist at dopaminergic receptors and adrenoceptors; antagonist at serotonergic receptors		0.991	1	0.989	1.02	1.02	1.04	1	0.986	1	0.976	0.997	0.96	1	0.988	0.986	0.992	0.997	1.01	0.993	1.03	0.995	0.978	0.991	1	0.002	0.737	0.833	0.507	0.75	0.004	0.566	0.737	0.814	0.948
2	A21	Lopac_2	x	Daphnetin		330	D 5564	Phosphorylation	Enzyme	Inhibitor	PK			Protein kinase (PK) inhibitor		0.983	0.979	0.985	0.967	0.914	0.987	0.989	0.984	1	0.977	0.979	0.948	1	0.994	0.982	0.984	0.991	0.998	0.982	0.956	0.991	0.968	0.992	0.991	-0.00967	0.202	0.425	0.4	0.65	-0.001	0.895	0.952	1	1
2	A22	Lopac_2	x	Enoximone		410	E 1279	Cyclic Nucleotides	Enzyme	Inhibitor	PDE III			Selective phosphodiesterase III (PDE III) inhibitor		0.991	1.01	0.995	0.973	0.957	0.989	1.01	0.987	0.995	0.99	1	0.901	1	0.994	0.993	0.988	0.991	0.995	0.999	0.973	0.997	0.964	0.996	0.991	0.003	0.666	0.781	1	1	0.00167	0.833	0.914	1	1
2	A23	Lopac_2	e	NA		NA	NA	NA	NA	NA	NA			NA		0.989	1	1.02	0.958	0.951	1	0.995	0.997	0.993	0.986	0.977	0.95	1	0.997	0.993	0.988	1	0.995	1	0.97	0.995	0.971	0.997	0.994	0.00633	0.56	0.704	0.825	0.951	-0.00167	0.524	0.703	0.653	0.858
2	A24	Lopac_2	e	NA		NA	NA	NA	NA	NA	NA			NA		0.976	1.01	0.996	0.978	0.929	0.996	0.977	1	0.993	0.97	0.996	0.91	0.99	0.993	0.982	0.996	0.988	0.999	0.994	0.968	0.99	0.959	0.988	0.994	0.00567	0.632	0.759	0.7	0.859	0.00167	0.84	0.918	0.825	0.948
2	B01	Lopac_2	e	NA		NA	NA	NA	NA	NA	NA			NA		1.01	1.02	1.04	1.03	1.02	0.983	1.02	1	1.01	1.03	1.03	1.01	1	0.999	0.999	0.994	1.01	1	1.02	1.01	1.01	1.02	0.999	1	0.024	0.112	0.317	0.0765	0.285	0.0107	0.206	0.426	0.116	0.32
2	B02	Lopac_2	p	NA		NA	NA	NA	NA	NA	NA			NA		0.00115	0.000638	0.000415	-0.0015	0.000341	-0.000522	-1.05e-05	0.000834	0.000485	0.000314	-0.000129	-0.000312	-0.00056	0.000409	0.000634	0.000562	-0.000226	0.000303	0.000734	-0.00056	0.000436	-4.23e-05	0.000161	0.000213	0.000573	0.264	0.489	0.2	0.398	0.000275	0.571	0.741	0.7	0.858
2	B03	Lopac_2	x	SB 415286		481	S 3567	Phosphorylation	Enzyme	Inhibitor	GSK-3			Competitive glycogen synthase kinase-3 (GSK-3) inhibitor.		1.01	1.01	1.05	1.02	1.03	1	1.02	1.01	1.01	1.06	1.06	1.07	0.989	0.987	0.997	0.989	0.996	0.994	1.02	1.02	1.01	1.06	0.991	0.993	0.0323	0.13	0.339	0.0765	0.285	0.0223	0.00797	0.0833	0.0765	0.295
2	B04	Lopac_2	x	Isoguvacine hydrochloride		561	G-002	GABA		Agonist	GABA-A, GABA-C			GABA-A receptor agonist		1.02	1.01	1.04	1.03	1.05	1.02	1.03	1.01	1	1.03	1.02	1.05	0.999	1	0.999	0.991	1.01	1	1.02	1.03	1.01	1.03	0.999	1	0.024	0.112	0.317	0.0765	0.285	0.014	0.253	0.475	0.116	0.32
2	B05	Lopac_2	x	rac-2-Ethoxy-3-octadecanamido-1-propylphosphocholine		482	E 3770	Phosphorylation	Enzyme	Inhibitor	PKC			Protein kinase C (PKC) inhibitor		1	1	1.02	1.05	1.06	1.02	1.02	1.02	1.01	1.05	1.03	1.05	0.993	1.01	0.996	1.01	0.999	0.998	1.01	1.04	1.02	1.04	1	1	0.007	0.458	0.635	0.376	0.65	0.017	0.0624	0.23	0.116	0.32
2	B06	Lopac_2	x	GYKI 52895		562	G-120	Dopamine		Inhibitor	Reuptake			Selective dopamine reuptake inhibitor; antiparkinsonian; antidepressant		1.01	1.01	1.01	1.01	1.04	0.966	1.01	1.02	1	1.03	1	1.04	0.994	0.991	0.998	0.988	1	0.995	1.01	1.01	1.01	1.02	0.994	0.994	0.0157	0.0163	0.115	0.0636	0.285	0.0157	0.1	0.297	0.1	0.295
2	B07	Lopac_2	x	(-)-Physostigmine		483	E 8375	Cholinergic	Enzyme	Inhibitor	Cholinesterase			Cholinesterase inhibitor		0.967	1.02	1.02	0.969	0.969	0.917	1.03	0.996	0.992	0.97	0.959	0.978	0.998	0.992	0.994	0.971	0.988	0.992	1	0.952	1.01	0.969	0.995	0.984	0.00767	0.707	0.812	0.658	0.859	0.0113	0.447	0.641	0.825	0.948
2	B08	Lopac_2	x	MHPG piperazine		563	H 1377	Adrenoceptor		Metabolite				Norepinephrine metabolite		1.02	1.01	1.04	1.02	1.01	0.974	0.999	1.03	1	1.01	1.01	1.02	1	0.993	0.997	1	1.01	1.01	1.02	1	1.01	1.01	0.997	1.01	0.0267	0.0874	0.285	0.1	0.285	0.013	0.329	0.551	0.268	0.522
2	B09	Lopac_2	x	S-(-)-Eticlopride hydrochloride		484	E-101	Dopamine		Antagonist	D2			Potent and selective D2 dopamine receptor antagonist		0.995	1.01	1.05	1.02	1.03	1.03	1	1.01	0.998	0.982	1.01	1	1	1	1	0.997	1.01	0.995	1.02	1.03	1	0.997	1	1	0.0183	0.38	0.602	0.643	0.859	0.00267	0.547	0.722	1	1
2	B10	Lopac_2	x	DL-threo-beta-hydroxyaspartic acid		564	H 2775	Glutamate		Inhibitor	Transport			Glutamate transport inhibitor		0.985	1.01	1.03	0.997	1.03	1	1	1.02	1	0.984	1.02	1.04	1.01	1	0.999	0.994	1	1.01	1.01	1.01	1.01	1.01	1	1	0.00533	0.726	0.825	0.825	0.951	0.00367	0.66	0.798	0.643	0.858
2	B11	Lopac_2	x	R-(-)-Fluoxetine hydrochloride		485	F 1678	Serotonin		Inhibitor	Reuptake			Selective serotonin reuptake inhibitor		1.01	1.01	1.02	0.999	1.05	1	1	1.01	0.987	0.904	0.931	0.926	0.998	0.991	0.996	0.994	0.99	1	1.01	1.02	0.999	0.92	0.995	0.995	0.0183	0.0145	0.107	0.0765	0.285	0.004	0.616	0.772	0.7	0.858
2	B12	Lopac_2	x	17alpha-hydroxyprogesterone		565	H 5752	Hormone		Metabolite	Progesterone			Metabolite of progesterone		0.97	1.01	1.03	0.982	1.02	0.998	1.01	1.01	1	0.952	0.951	0.966	1.01	0.991	1	0.991	0.992	0.997	1	1	1.01	0.956	1	0.993	0.003	0.884	0.93	0.825	0.951	0.00633	0.391	0.605	0.48	0.746
2	B13	Lopac_2	x	Fenofibrate		486	F 6020	Transcription		Agonist	PPAR-alpha			PPAR-alpha receptor agonist; lipid regulating drug		0.994	1.01	1.02	0.994	1.01	1.01	1	1.02	0.991	0.994	1.01	1.01	0.994	0.991	1	0.993	1.01	1	1.01	1	1	1	0.995	1	0.013	0.222	0.446	0.268	0.508	0.00867	0.422	0.623	0.653	0.858
2	B14	Lopac_2	x	L-Histidine hydrochloride		566	H 8125	Histamine		Precursor				Histamine precursor		0.985	1.01	1.01	1.01	1.03	1.02	1.02	1.02	1.01	0.987	1.01	0.992	1	0.993	0.999	0.992	1	1	1	1.02	1.02	0.996	0.997	0.997	0.00433	0.66	0.775	0.658	0.859	0.0193	0.012	0.101	0.0765	0.295
2	B15	Lopac_2	x	Forskolin		487	F 6886	Cyclic Nucleotides	Enzyme	Activator	Adenylate cyclase			Activates adenylate cyclase; antihypertensive and vasodilator; isolated from Coleus forskohlii		1	1.02	1.01	1.02	1.05	1.06	1.01	1.01	1	1.01	1.04	0.997	1.01	1.01	1.02	0.996	1.01	1.01	1.01	1.04	1.01	1.02	1.01	1.01	-0.00333	0.649	0.767	0.814	0.951	-0.00667	0.23	0.452	0.302	0.574
2	B16	Lopac_2	x	L-Hyoscyamine		567	H 9002	Cholinergic		Antagonist				Competitive antagonist at post-ganglionic synapses and on smooth muscle		0.993	1	1	0.97	0.99	1	1.01	1.02	0.987	0.979	1	1	1.01	1.01	1	0.997	1.01	1	0.998	0.987	1.01	0.993	1.01	1	-0.009	0.0993	0.302	0.157	0.371	-0.001	0.93	0.975	1	1
2	B17	Lopac_2	x	Fexofenadine hydrochloride		488	F 9427	Histamine		Antagonist	H1			H1 Histamine receptor antagonist		0.984	1.01	0.996	0.978	0.997	0.994	1.01	1.01	0.998	0.999	1.02	0.996	1.01	1	1	0.993	0.997	1	0.997	0.99	1.01	1	1	0.997	-0.00667	0.481	0.649	0.5	0.75	0.00267	0.636	0.787	1	1
2	B18	Lopac_2	x	4-Hydroxybenzhydrazide		568	H 9882	Biochemistry	Enzyme	Inhibitor				Phenylalanine ammonia-lyase inhibitor; used to measure reducing sugar levels		0.981	1.01	0.997	0.977	0.99	1	1.01	1.02	0.995	0.985	1.01	0.982	1.01	1.01	0.999	0.993	1.01	1	0.996	0.989	1.01	0.992	1.01	1	-0.0103	0.348	0.571	0.354	0.644	0.002	0.822	0.907	1	1
2	B19	Lopac_2	x	N-(3,3-Diphenylpropyl)glycinamide		489	D 8816	Glutamate		Blocker	NMDA			NMDA glutamate receptor open channel blocker.		1.01	1.01	1.01	0.972	1.01	1.03	1.02	1.02	0.999	0.982	1.02	0.984	1	1.01	1	0.993	1.01	1.01	1.01	1	1.01	0.995	1	1	0.00667	0.184	0.404	0.188	0.398	0.00967	0.305	0.528	0.653	0.858
2	B20	Lopac_2	x	R-(+)-7-Hydroxy-DPAT hydrobromide		569	H-168	Dopamine		Agonist	D3			Selective D3 dopamine receptor agonist; active enantiomer of (±)-7-hydroxy-DPAT		0.998	1.02	1.01	0.987	1	0.999	1.01	1	1	0.976	1.01	0.998	1.02	1.01	1	0.999	1.02	1.01	1.01	0.995	1	0.995	1.01	1.01	-0.000667	0.942	0.972	1	1	-0.00667	0.387	0.601	0.48	0.746
2	B21	Lopac_2	x	L-Canavanine		490	C 1625	Cell Stress	Enzyme	Inhibitor	iNOS			Naturally occurring L-amino acid. Selective inhibitor of inducible nitric oxide synthase (iNOS).		1	1.01	1	0.978	0.985	1	1	1.01	0.991	1	1.02	1.01	1.01	0.992	0.999	0.994	1.01	1.01	1	0.988	1	1.01	1	1	0.003	0.658	0.774	0.5	0.75	0	1	1	1	1
2	B22	Lopac_2	x	Iodoacetamide		570	I 1149	Biochemistry	Enzyme	Inhibitor				Alkylating reagent for cysteine and histidine residues in proteins; irreversible protein inhibitor		1.01	1.02	1.02	0.969	0.994	1.01	1.01	1.01	1	1.03	1.03	1.01	1.01	1	1	1.01	1.02	1.01	1.02	0.991	1.01	1.02	1	1.01	0.0133	0.0474	0.201	0.11	0.308	0.00333	0.519	0.697	0.619	0.858
2	B23	Lopac_2	n	NA		NA	NA	NA	NA	NA	NA			NA		1	1.02	1.01	0.987	0.976	1.01	1.02	1	0.997	0.989	1.03	0.962	1.02	1.01	1	1.01	1.02	1.01	1.01	0.991	1.01	0.994	1.01	1.01	0	1	1	1	1	-0.00433	0.665	0.802	0.653	0.858
2	B24	Lopac_2	e	NA		NA	NA	NA	NA	NA	NA			NA		1.01	1.02	1.01	0.988	0.948	1.02	1.02	1.01	1.01	0.978	1.02	0.968	1.01	1	0.996	1.01	1.02	1.01	1.01	0.985	1.01	0.989	1	1.01	0.0113	0.104	0.307	0.164	0.371	0.0113	0.104	0.301	0.164	0.39
2	C01	Lopac_2	e	NA		NA	NA	NA	NA	NA	NA			NA		0.996	1	1.03	1.05	1.03	1	1.01	1.01	1.01	1.02	1.02	1.02	0.987	0.982	0.986	0.981	0.992	0.993	1.01	1.03	1.01	1.02	0.985	0.989	0.0237	0.156	0.368	0.1	0.285	0.025	0.00371	0.0536	0.0636	0.295
2	C02	Lopac_2	n	NA		NA	NA	NA	NA	NA	NA			NA		1	1	1.02	1.03	1.02	0.995	0.978	1.01	0.999	1	1.01	1	0.979	0.974	0.973	0.978	0.977	0.988	1.01	1.02	0.996	1	0.975	0.981	0.0313	0.0346	0.169	0.0765	0.285	0.0203	0.158	0.372	0.2	0.412
2	C03	Lopac_2	x	N6-Cyclohexyladenosine		331	C 9901	Adenosine		Agonist	A1			Selective A1 adenosine receptor agonist		0.987	1.02	1.02	1.04	1.01	0.99	1.02	1.01	0.996	1.01	1.02	1.03	0.977	0.976	0.979	0.977	0.984	0.982	1.01	1.01	1.01	1.02	0.977	0.981	0.0317	0.102	0.302	0.0765	0.285	0.0313	0.044	0.192	0.1	0.295
2	C04	Lopac_2	x	Disopyramide phosphate		411	D 6035	K+ Channel		Modulator				K+ channel modulator; anti-arrhythmic; cardiac depressant		1	1	1.02	1.02	1.02	1	1	1.02	1.01	1.02	1.01	1.01	0.988	0.977	0.988	0.978	0.981	0.987	1.01	1.01	1.01	1.01	0.984	0.982	0.0223	0.0581	0.225	0.0722	0.285	0.0257	0.0268	0.147	0.0765	0.295
2	C05	Lopac_2	x	CGS-12066A maleate		332	C-106	Serotonin		Agonist	5-HT1B			5-HT1B Serotonin receptor agonist		0.998	0.982	1.03	1.04	1.05	1.02	0.997	0.993	0.98	0.99	0.982	0.977	0.981	0.979	0.989	0.981	0.978	0.983	1	1.04	0.99	0.983	0.983	0.981	0.0203	0.284	0.507	0.2	0.398	0.007	0.32	0.543	0.4	0.654
2	C06	Lopac_2	x	Daidzein		412	D 7802	Cell Cycle	Enzyme	Inhibitor	Aldehyde dehydrogenase			Isoflavonoid cytostatic agent that arrests the cell cycle at G1; inhibitor of mitochondrial aldehyde dehydrogenase		0.995	0.995	1.02	0.995	0.997	0.997	0.982	1.01	0.977	0.992	0.982	1.01	0.983	0.983	0.984	0.983	0.989	0.991	1	0.996	0.99	0.995	0.983	0.988	0.02	0.138	0.346	0.0722	0.285	0.00633	0.6	0.76	0.658	0.858
2	C07	Lopac_2	x	Y-27632 dihydrochloride		333	Y 0503	Phosphorylation	Enzyme	Inhibitor	ROCK			Highly potent, cell-permeable, and selective Rho-associated coiled-coil forming protein serine/threonine kinase (ROCK) inhibitor. Also inhibits ROCK-II with equal potency. The inhibition is competitive with respect to ATP.		0.994	0.99	1	1.05	1.08	1.05	0.985	0.989	0.959	1.01	1.01	1.03	0.979	0.972	0.98	0.967	0.97	0.966	0.995	1.06	0.978	1.02	0.977	0.968	0.0177	0.0106	0.0879	0.1	0.285	0.000667	0.951	0.986	0.7	0.858
2	C08	Lopac_2	x	3',4'-Dichlorobenzamil hydrochloride		413	D 8190	Ion Pump		Inhibitor	Na+/Ca2+ exchanger			Na+/Ca2+ exchanger inhibitor		0.985	1	1.01	0.877	0.858	0.85	1	0.983	0.987	0.0822	0.0303	0.0812	0.987	0.987	0.986	0.0148	0.00441	0.0161	0.998	0.862	0.99	0.0646	0.987	0.0118	0.0117	0.249	0.474	0.658	0.859	0.00333	0.583	0.748	1	1
2	C09	Lopac_2	x	2-Chloro-2-deoxy-D-glucose		334	C-203	Biochemistry		Analog	Glucose			Analog of 2-fluoro-2-deoxyglucose		0.999	1	1.02	1	1	0.982	1.01	1.01	0.988	0.995	0.997	0.994	0.98	0.98	0.982	0.974	0.986	0.985	1.01	0.994	1	0.995	0.981	0.982	0.0257	0.0629	0.236	0.0765	0.285	0.022	0.0943	0.291	0.0722	0.295
2	C10	Lopac_2	x	3,4-Dihydroxyphenylacetic acid		414	D 9128	Dopamine		Metabolite				Product of dopamine degradation by MAO and aldehyde dehydrogenase		0.995	1	1.01	0.994	0.996	0.976	1.01	1.01	1	0.996	0.99	0.987	0.984	0.984	0.993	0.987	0.981	0.988	1	0.989	1.01	0.991	0.987	0.985	0.0147	0.0591	0.227	0.0765	0.285	0.0197	0.0121	0.101	0.0722	0.295
2	C11	Lopac_2	x	WB-4101 hydrochloride		335	D 0411	Adrenoceptor		Antagonist	alpha1A			alpha1A Adrenoceptor antagonist		0.98	0.986	1.01	0.989	0.995	1.01	0.985	0.995	0.99	0.942	0.954	0.944	0.978	0.98	0.98	0.977	0.979	0.984	0.992	0.998	0.99	0.947	0.979	0.98	0.0127	0.301	0.52	0.164	0.371	0.0107	0.0595	0.226	0.0765	0.295
2	C12	Lopac_2	x	6,7-ADTN hydrobromide		415	D-002	Dopamine		Agonist				Dopamine receptor agonist		0.968	0.999	1.01	1.01	1	0.997	0.992	1	1.01	0.999	1.01	1.02	0.984	0.985	0.984	0.982	0.993	0.991	0.992	1	1	1.01	0.984	0.989	0.008	0.59	0.726	0.658	0.859	0.0163	0.0878	0.28	0.0765	0.295
2	C13	Lopac_2	x	2',3'-didehydro-3'-deoxythymidine		336	D 1413	Immune System	Enzyme	Inhibitor	Reverse Transcriptase			Nucleoside analog; inhibits HIV replication in vitro		0.965	0.991	1.01	0.961	0.991	0.99	0.987	1.01	0.989	0.946	0.992	1.01	0.985	0.978	0.978	0.982	0.983	0.984	0.989	0.981	0.995	0.983	0.98	0.983	0.00833	0.59	0.726	0.658	0.859	0.015	0.17	0.387	0.0765	0.295
2	C14	Lopac_2	x	JHW 007 hydrochloride		416	J 4024	Dopamine		Antagonist	Cocaine site			Selective antagonist of the cocaine site on the dopamine transporter.		0.978	0.984	0.999	0.957	0.978	0.973	0.956	0.963	0.989	0.585	0.611	0.691	0.996	0.993	0.99	0.22	0.354	0.109	0.987	0.969	0.969	0.629	0.993	0.228	-0.006	0.441	0.627	0.7	0.859	-0.0237	0.139	0.345	0.1	0.295
2	C15	Lopac_2	x	Dextromethorphan hydrobromide monohydrate		337	D 2531	Glutamate		Antagonist	NMDA			Allosteric antagonist at NMDA-controlled ion channels		0.971	1.01	1.01	0.986	0.992	1.02	0.98	1.01	0.98	0.956	0.971	0.952	0.982	0.975	0.985	0.983	0.996	0.991	0.997	0.999	0.99	0.96	0.981	0.99	0.0163	0.335	0.556	0.658	0.859	0.00933	0.453	0.645	1	1
2	C16	Lopac_2	x	1,3-Dipropyl-7-methylxanthine		417	D-108	Adenosine		Antagonist	A2			Caffeine analog with some selectivity for A2 adenosine receptors		0.996	0.988	1.01	0.98	0.994	1.02	0.996	1.02	1	0.987	1.01	1	0.994	0.988	0.987	0.987	0.993	0.997	0.998	0.998	1.01	0.999	0.99	0.992	0.00833	0.324	0.544	0.268	0.508	0.0157	0.161	0.376	0.1	0.295
2	C17	Lopac_2	x	Dequalinium chloride hydrate		338	D 3768	K+ Channel		Blocker				Selective blocker of apamin-sensitive K+ channels		0.949	0.96	0.981	0.0382	0.037	0.0402	0.917	0.866	0.881	0.0329	0.0451	0.0368	1	0.976	0.996	0.00639	0.00765	0.00332	0.963	0.0385	0.888	0.0383	0.991	0.00579	-0.0273	0.0879	0.286	0.2	0.398	-0.103	0.0097	0.0917	0.1	0.295
2	C18	Lopac_2	x	6,7-Dichloroquinoxaline-2,3-dione		418	D-133	Glutamate		Antagonist	NMDA-glycine			High affinity antagonist specific for the strychnine-insensitive glycine binding site of the NMDA glutamate receptor		1	1.01	0.999	1.02	1.03	1.06	1	1.02	1	1.03	1.05	1.05	0.997	0.986	0.984	0.997	1.01	1	1	1.04	1.01	1.04	0.989	1	0.014	0.0603	0.231	0.1	0.285	0.0177	0.1	0.297	0.0765	0.295
2	C19	Lopac_2	x	Doxepin hydrochloride		339	D 4526	Adrenoceptor		Inhibitor	Uptake			Antidepressant; antipruritic		0.997	1.01	1.01	0.988	1	1.01	0.999	1.01	0.993	0.933	0.971	0.981	0.994	0.987	0.992	0.98	0.998	0.989	1.01	0.999	1	0.962	0.991	0.989	0.0147	0.0585	0.226	0.0765	0.285	0.00967	0.182	0.401	0.2	0.412
2	C20	Lopac_2	x	2,4-Diamino-6-hydroxypyrimidine		419	D1920-6	Phosphorylation	Enzyme	Inhibitor	GTP cyclohydrolase I			Inhibitor of GTP cyclohydrolase I, the rate-limiting enzyme in tetrahydrobiopterin (BH4) biosynthesis; blocks the induction of nitric oxide synthesis		0.996	1	1	0.988	0.983	1.01	1	1.01	1.01	0.983	1	1.04	0.99	0.987	0.987	0.987	0.992	0.997	0.999	0.994	1.01	1.01	0.988	0.992	0.0107	0.00395	0.0508	0.0722	0.285	0.0187	0.0229	0.136	0.0722	0.295
2	C21	Lopac_2	x	DM 235		340	D 5689	Nootropic						Potent nootropic agent		0.992	1.02	1	0.985	0.98	1.02	1	1	1	0.999	1.01	0.977	1	0.987	0.99	0.999	1	0.995	1	0.995	1	0.995	0.992	0.998	0.0117	0.299	0.519	0.268	0.508	0.00767	0.19	0.409	0.197	0.412
2	C22	Lopac_2	x	Etoposide		420	E 1383	Apoptosis	Enzyme	Inhibitor	Topo II			Topoisomerase II inhibitor; induces apoptosis; cell cycle inhibitor		0.998	1.02	1.01	1.02	1.01	1.05	0.974	0.943	0.955	0.686	0.699	0.668	0.89	0.851	0.857	0.357	0.393	0.362	1.01	1.03	0.957	0.684	0.866	0.371	0.143	0.0018	0.0327	0.1	0.285	0.0913	0.00486	0.0628	0.1	0.295
2	C23	Lopac_2	p	NA		NA	NA	NA	NA	NA	NA			NA		-0.000934	-0.00093	0.0021	-0.00127	0.000982	0.000689	0.000671	-0.000718	-0.00113	-5.9e-05	-0.000169	-0.000492	-0.000652	-0.00101	-0.000685	-0.000629	-0.000927	-0.000848	7.87e-05	0.000134	-0.000392	-0.00024	-0.000782	-0.000801	0.000861	0.484	0.652	1	1	0.00039	0.551	0.725	1	1
2	C24	Lopac_2	e	NA		NA	NA	NA	NA	NA	NA			NA		0.997	1	0.992	0.961	0.954	0.992	1.01	1.01	0.995	0.987	1.01	0.964	0.99	0.99	1	0.987	1	0.995	0.996	0.969	1	0.987	0.993	0.994	0.003	0.506	0.666	0.5	0.75	0.0117	0.135	0.338	0.178	0.412
2	D01	Lopac_2	e	NA		NA	NA	NA	NA	NA	NA			NA		1.02	1.01	1.01	1.02	1.03	0.995	1.01	1.02	1.01	1.01	1	1	0.99	0.984	0.982	0.988	0.99	0.996	1.01	1.02	1.01	1	0.985	0.991	0.028	0.0034	0.0471	0.0765	0.285	0.028	0.0034	0.052	0.0765	0.295
2	D02	Lopac_2	p	NA		NA	NA	NA	NA	NA	NA			NA		0.000278	-0.000487	0.00108	-0.00205	-0.000821	-0.00211	-0.000582	-0.000792	-0.000412	5.9e-05	-0.000503	-0.000332	-0.00123	0.000427	-0.000468	-0.000106	-0.000388	0.000376	0.00029	-0.00166	-0.000595	-0.000259	-0.000424	-3.93e-05	0.000714	0.34	0.56	0.7	0.859	-0.000172	0.757	0.868	1	1
2	D03	Lopac_2	x	S-Ethylisothiourea hydrobromide		491	E 3149	Nitric Oxide	Enzyme	Inhibitor	NOS			Inhibitor of iNOS, eNOS, and nNOS		0.994	0.988	1.03	1.02	1.03	0.988	1.01	1.02	1	1.01	1.02	1.03	0.985	0.987	0.983	0.981	0.986	0.997	1	1.01	1.01	1.02	0.985	0.988	0.019	0.284	0.507	0.1	0.285	0.025	0.0447	0.194	0.1	0.295
2	D04	Lopac_2	x	Guvacine hydrochloride		571	G-007	GABA		Inhibitor	Uptake			GABA uptake inhibitor		1	1.01	1.03	1.02	1.03	0.986	1.01	1.01	0.997	1.02	1.01	1.01	0.993	0.99	0.99	0.986	0.991	0.999	1.01	1.01	1.01	1.01	0.991	0.992	0.0223	0.125	0.333	0.0765	0.285	0.0147	0.0705	0.246	0.0722	0.295
2	D05	Lopac_2	x	N-Ethylmaleimide		492	E 3876	Biochemistry	Enzyme	Inhibitor	Isocitrate dehydrogenase			Sulfhydryl alkylating agent that inactivates NADP-dependent isocitrate dehydrogenase and many endonucleases		1.01	0.981	1.02	1.02	1.02	1	1.03	1.02	1.01	1	1.01	1.02	0.985	0.992	0.993	0.983	0.992	0.993	1	1.01	1.02	1.01	0.99	0.989	0.0137	0.363	0.589	0.7	0.859	0.03	0.0216	0.135	0.1	0.295
2	D06	Lopac_2	x	GR-89696 fumarate		572	G-133	Opioid		Agonist	kappa			kappa Opioid receptor agonist		1.01	1	1.04	1.06	1.06	1.01	1.02	1.03	1.01	1.02	0.972	1.02	0.99	1	0.984	0.987	1	1	1.02	1.04	1.02	1	0.991	0.996	0.0253	0.159	0.372	0.121	0.308	0.0287	0.0196	0.128	0.1	0.295
2	D07	Lopac_2	x	NBI 27914		493	N 3911	Neurotransmission		Antagonist	CRF1			CRF1 corticotropin-releasing factor receptor antagonist.		1.01	0.999	1.04	1.05	1.02	1.01	1.02	1.03	1.01	1.04	1.04	1.05	0.985	0.992	0.987	0.992	0.996	0.999	1.02	1.03	1.02	1.04	0.988	0.996	0.0283	0.143	0.351	0.1	0.285	0.032	0.021	0.133	0.1	0.295
2	D08	Lopac_2	x	Hypotaurine		573	H 1384	Cell Stress		Inhibitor	Antioxidant			Antioxidant that binds hydroxyl radicals; GABA transport inhibitor		1.01	1.02	1.04	1.01	1.01	1.01	1.02	1.01	1	1.01	0.997	1.02	0.992	1	0.993	0.989	0.994	1	1.02	1.01	1.01	1.01	0.995	0.994	0.0283	0.075	0.261	0.1	0.285	0.015	0.106	0.304	0.121	0.321
2	D09	Lopac_2	x	(S)-ENBA		494	E-111	Adenosine		Agonist	A1			Selective A1 adenosine receptor agonist		1	1.01	1.03	1.02	1.04	1.01	1.02	1.03	0.987	1.02	1.01	1.01	0.987	1	0.987	0.988	0.999	0.998	1.01	1.02	1.01	1.01	0.991	0.995	0.022	0.114	0.319	0.116	0.308	0.021	0.243	0.463	0.354	0.654
2	D10	Lopac_2	x			574										1.01	1	1.03	1.01	1.02	0.993	1.01	1.02	1.01	1.02	1.01	1.04	0.997	0.996	0.995	0.999	0.99	1	1.01	1.01	1.01	1.02	0.996	0.996	0.0173	0.188	0.409	0.1	0.285	0.0173	0.0319	0.163	0.0765	0.295
2	D11	Lopac_2	x	Fluvoxamine maleate		495	F 2802	Serotonin		Inhibitor	Reuptake			Selective serotonin reuptake inhibitor		1.01	0.999	1.04	1.04	1.03	1.03	1.01	1.02	1.01	0.978	0.935	1.01	0.991	0.992	0.999	0.996	0.988	0.997	1.02	1.03	1.01	0.974	0.994	0.994	0.0223	0.206	0.428	0.121	0.308	0.0193	0.0116	0.0999	0.0765	0.295
2	D12	Lopac_2	x	1,3,5-tris(4-hydroxyphenyl)-4-propyl-1H-pyrazole		575	H 6036	Hormone		Agonist	ER-alpha			Specific estrogen receptor alpha (ERalpha) agonist		1	0.992	1.02	1.06	1.03	1.05	1.02	1.02	1.02	0.998	1	1.02	0.995	0.985	0.994	1.01	1.01	1.01	1	1.05	1.02	1.01	0.991	1.01	0.0127	0.264	0.489	0.4	0.65	0.0287	0.0121	0.101	0.0636	0.295
2	D13	Lopac_2	x	Fenspiride hydrochloride		496	F 6145	Adrenoceptor		Antagonist	alpha			alpha-Adrenoceptor antagonist; NSAID		0.998	0.996	1	0.994	0.977	0.992	1.02	1.01	0.989	0.972	0.969	0.958	0.984	0.988	1	0.999	0.997	0.997	0.998	0.988	1.01	0.966	0.991	0.998	0.00733	0.264	0.489	0.507	0.75	0.0157	0.226	0.448	0.2	0.412
2	D14	Lopac_2	x	(±)-8-Hydroxy-DPAT hydrobromide		576	H 8520	Serotonin		Agonist	5-HT1A			Selective 5-HT1A serotonin receptor agonist		1	1.01	1.02	1.01	0.993	1.01	1.03	1.02	0.997	1.02	1.01	1	1	0.99	1	0.987	0.999	0.998	1.01	1	1.02	1.01	0.997	0.995	0.0133	0.134	0.341	0.164	0.371	0.019	0.183	0.401	0.376	0.654
2	D15	Lopac_2	x	Famotidine		497	F 6889	Histamine		Antagonist	H2			H2 Histamine receptor antagonist		1.01	1.01	1.03	1.02	0.993	1.01	1.02	1.02	0.992	1.01	1.01	0.99	0.997	0.997	1	0.997	0.996	1	1.02	1.01	1.01	1	0.998	0.998	0.0187	0.104	0.307	0.0722	0.285	0.0127	0.307	0.531	0.653	0.858
2	D16	Lopac_2	x	Hydroquinone		577	H 9003	Leukotriene	Enzyme	Inhibitor	Arachidonate 12-Lipoxygenase			Arachidonate 12-Lipoxygenase inhibitor		1.01	1	1.03	1.01	1.01	1.03	1	1.04	0.995	1.03	1.06	1.05	0.998	1	1	1.01	1.01	1.01	1.01	1.02	1.01	1.05	0.999	1.01	0.014	0.253	0.478	0.164	0.371	0.0123	0.478	0.665	1	1
2	D17	Lopac_2	x	Formoterol fumarate dihydrate		498	F 9552	Adrenoceptor		Agonist	beta2			beta2-Adrenoceptor agonist		1.01	0.997	1.01	0.943	0.964	0.98	1	1.01	0.998	0.982	0.992	0.994	0.995	1	0.998	0.994	1	0.998	1.01	0.962	1	0.989	0.998	0.997	0.008	0.199	0.422	0.376	0.65	0.005	0.311	0.536	0.369	0.654
2	D18	Lopac_2	x	Hemicholinium-3		578	H-108	Cholinergic		Blocker	Uptake			Potent and selective choline uptake blocker		1.01	1.02	1.02	1	0.991	1.01	1.01	1.01	0.997	1.01	1.02	1.02	1	1.01	1	1	1	1	1.02	1	1.01	1.02	1	1	0.0133	0.0474	0.201	0.11	0.308	0.00233	0.693	0.822	1	1
2	D19	Lopac_2	x	Glybenclamide		499	G 0639	K+ Channel		Blocker	ATP-dependent			Antidiabetic agent which blocks pancreatic ATP-dependent K+ channels resulting in an increase in intracellular Ca2+ and consequent insulin secretion		1	1.01	1.01	0.985	0.997	1.01	1.02	1.02	0.989	0.996	1	0.999	1	0.994	1.01	1.01	1	1	1.01	0.997	1.01	0.998	1	1	0.00533	0.41	0.618	0.48	0.75	0.00833	0.519	0.698	0.658	0.858
2	D20	Lopac_2	x	GR 125487 sulfamate salt		579	G 6043	Serotonin		Antagonist	5-HT4			5-HT4 serotonin receptor antagonist.		1.01	1.02	1.02	0.968	0.989	1.01	1.02	1.03	1.02	0.942	0.96	0.963	0.998	1	1	1	1.01	1.01	1.02	0.989	1.02	0.955	0.999	1.01	0.0173	0.0309	0.16	0.0722	0.285	0.024	0.0158	0.113	0.0722	0.295
2	D21	Lopac_2	x	GW1929		500	G 5668	Transcription		Agonist	PPAR-gamma			High affinity peroxisome proliferator-activated gamma (PPAR-gamma) agonist		1.01	1.03	0.999	1.01	1	1.02	1.02	1.02	0.995	1.01	1.01	0.998	1.01	1	1	1.01	1.01	1.01	1.01	1.01	1.01	1.01	1	1.01	0.00967	0.403	0.614	0.822	0.951	0.00833	0.43	0.629	0.653	0.858
2	D22	Lopac_2	x	HA-100		580	I 1392	Phosphorylation	Enzyme	Inhibitor	PKA / PKC / MLCK			Inhibitor of protein kinase A (PKA), protein kinase C (PKC) and myosin light chain kinase (MLCK)		1	1.01	0.995	1.01	0.989	1.03	1.02	1	1	1	1.03	1.03	1	0.996	1	1	1	1.01	1	1.01	1.01	1.02	0.999	1	0.003	0.573	0.714	1	1	0.008	0.353	0.574	0.302	0.574
2	D23	Lopac_2	n	NA		NA	NA	NA	NA	NA	NA			NA		1.01	1.01	0.999	0.992	0.961	1.01	1.01	1.01	1.01	0.981	1.02	0.977	1	1.01	0.997	1.01	1.01	1.01	1.01	0.988	1.01	0.993	1	1.01	0.004	0.498	0.661	0.643	0.859	0.00767	0.19	0.409	0.197	0.412
2	D24	Lopac_2	e	NA		NA	NA	NA	NA	NA	NA			NA		1	1.01	1.01	0.971	0.981	1.01	1.02	1.01	1	0.996	1.02	0.989	0.992	1.01	1.02	0.991	1.01	1	1.01	0.987	1.01	1	1.01	1	-0.000667	0.945	0.974	1	1	0.00267	0.805	0.896	1	1
2	E01	Lopac_2	e	NA		NA	NA	NA	NA	NA	NA			NA		0.997	1	1.01	1.04	1.02	0.979	1	1.01	1	0.991	1	1.01	1.05	0.98	0.979	0.974	0.985	0.98	1	1.01	1	1	1	0.98	-0.000667	0.98	0.995	0.7	0.859	0.000333	0.99	1	0.658	0.858
2	E02	Lopac_2	n	NA		NA	NA	NA	NA	NA	NA			NA		0.985	0.982	0.992	0.985	1.01	0.974	0.982	0.977	0.987	0.995	0.965	0.998	0.983	0.967	0.976	0.973	0.977	0.98	0.986	0.99	0.982	0.986	0.975	0.977	0.011	0.128	0.338	0.2	0.398	0.00667	0.301	0.524	0.4	0.654
2	E03	Lopac_2	x	(S)-(+)-Camptothecin		341	C 9911	Apoptosis	Enzyme	Inhibitor	TopoI			DNA topoisomerase I inhibitor		0.312	0.357	0.315	0.0236	0.0206	0.0165	0.0775	0.0501	0.0704	0.00246	-0.000858	0.00162	0.027	0.0264	0.0304	-0.000683	-0.0029	0.00142	0.328	0.0202	0.066	0.00107	0.0279	-0.000721	0.3	0.00219	0.0371	0.1	0.285	0.0381	0.0408	0.183	0.1	0.295
2	E04	Lopac_2	x	Demeclocycline hydrochloride		421	D 6140	Antibiotic			Protein synthesis			Tetracycline antibiotic; interferes with protein synthesis		0.987	0.988	0.997	0.934	0.955	0.907	0.984	1	0.97	0.892	0.863	0.891	0.977	0.972	0.976	0.972	0.951	0.978	0.991	0.932	0.985	0.882	0.975	0.967	0.0157	0.0232	0.138	0.1	0.285	0.00967	0.381	0.601	0.7	0.858
2	E05	Lopac_2	x	2-Cyclooctyl-2-hydroxyethylamine hydrochloride		342	C-108	Neurotransmission	Enzyme	Inhibitor	PNMT			Inhibitor of phenylethanolamine N-methyltransferase (PNMT)		1	0.984	1.01	0.973	0.991	0.951	0.981	0.979	1	0.98	0.953	0.981	0.968	0.97	0.971	0.963	0.96	0.976	0.998	0.972	0.987	0.971	0.97	0.966	0.0283	0.0627	0.236	0.1	0.285	0.017	0.124	0.33	0.1	0.295
2	E06	Lopac_2	x	Cilnidipine		422	C1493	Anticonvulsant						Anticonvulsant		0.994	0.984	1	1.02	1.02	0.986	0.995	0.962	0.997	0.944	0.909	0.925	0.972	0.973	0.974	0.997	0.996	0.995	0.993	1.01	0.985	0.926	0.973	0.996	0.0197	0.05	0.207	0.1	0.285	0.0117	0.412	0.623	0.7	0.858
2	E07	Lopac_2	x	1-(m-Chlorophenyl)-biguanide hydrochloride		343	C-144	Serotonin		Agonist	5-HT3			5-HT3 serotonergic receptor agonist		0.994	0.985	1.01	0.964	0.956	0.942	0.998	0.979	0.988	0.969	0.947	0.987	0.969	0.966	0.975	0.963	0.975	0.97	0.996	0.954	0.988	0.968	0.97	0.969	0.0263	0.0557	0.222	0.1	0.285	0.0183	0.0602	0.227	0.1	0.295
2	E08	Lopac_2	x	3-deazaadenosine		423	D 8296	Immune System		Inhibitor				Antiviral		0.991	0.988	1.01	0.993	0.979	0.971	0.996	0.994	0.978	0.989	0.944	0.985	0.965	0.969	0.972	0.97	0.961	0.973	0.996	0.981	0.989	0.973	0.969	0.968	0.0277	0.0473	0.201	0.1	0.285	0.0207	0.0551	0.219	0.1	0.295
2	E09	Lopac_2	x	Tocainide hydrochloride		344	T0202	Dopamine		Blocker	Reuptake			Dopamine reuptake blocker.		0.978	0.995	0.996	0.975	0.925	0.961	1	0.99	0.971	0.951	0.924	0.956	0.971	0.97	0.975	0.963	0.958	0.972	0.99	0.954	0.987	0.944	0.972	0.964	0.0177	0.0857	0.281	0.1	0.285	0.015	0.217	0.439	0.268	0.522
2	E10	Lopac_2	x	Dantrolene sodium		424	D 9175	Intracellular Calcium		Inhibitor	Release			Inhibits intracellular Ca2+ release from the sarcoplasmic reticulum; muscle relaxant.		0.99	0.993	1.01	0.97	0.97	0.967	1	1	0.978	0.99	0.957	0.989	0.969	0.971	0.97	0.964	0.959	0.968	0.998	0.969	0.993	0.979	0.97	0.964	0.0277	0.046	0.201	0.1	0.285	0.0227	0.0898	0.283	0.0765	0.295
2	E11	Lopac_2	x	DNQX		345	D 0540	Glutamate		Antagonist	Kainate/quisqualate			Potent, competitive kainate/quisqualate glutamate receptor antagonist		0.997	0.98	0.993	0.967	0.95	0.977	0.998	0.983	0.975	0.989	0.966	0.987	0.967	0.979	0.977	0.966	0.968	0.979	0.99	0.965	0.985	0.981	0.974	0.971	0.0157	0.0748	0.26	0.1	0.285	0.011	0.245	0.466	0.4	0.654
2	E12	Lopac_2	x	R(-)-Apocodeine hydrochloride		425	D-003	Dopamine		Agonist				Dopamine receptor agonist; apomorphine metabolite		0.987	0.992	1.01	1.01	0.991	1.02	1	1	0.99	1.01	1	1.01	0.967	0.961	0.969	0.98	0.975	0.973	0.996	1.01	0.997	1.01	0.966	0.976	0.0307	0.0368	0.175	0.1	0.285	0.031	0.0024	0.0452	0.0765	0.295
2	E13	Lopac_2	x	Droperidol		346	D 1414	Dopamine		Antagonist	D1/D2			D1, D2 dopamine receptor antagonist		0.987	0.989	0.991	0.959	0.944	0.97	1	0.998	0.959	0.992	0.963	0.98	0.969	0.968	0.971	0.981	0.972	0.97	0.989	0.958	0.986	0.978	0.969	0.974	0.0197	0.000258	0.00978	0.1	0.285	0.0163	0.346	0.569	0.7	0.858
2	E14	Lopac_2	x	Icilin		426	I 9532	Neurotransmission		Agonist	CMR1			Potent agonist at the CMR1 cold- and menthol-sensitive receptor.		0.997	0.989	0.995	0.966	0.952	0.981	1	0.998	0.983	1	0.979	0.993	0.977	0.982	0.975	0.983	0.984	0.976	0.994	0.966	0.994	0.991	0.978	0.981	0.0157	0.00831	0.0783	0.1	0.285	0.0157	0.0851	0.275	0.1	0.295
2	E15	Lopac_2	x	SB 203186		347	S 0443	Serotonin		Antagonist	5-HT4			5-HT4 serotonin receptor antagonist.		0.98	0.992	0.99	0.976	0.913	0.975	1	0.981	0.968	0.971	0.955	0.928	0.976	0.979	0.981	0.977	0.971	0.977	0.987	0.955	0.983	0.951	0.979	0.975	0.00867	0.132	0.341	0.2	0.398	0.00433	0.688	0.818	0.825	0.948
2	E16	Lopac_2	x	Domperidone		427	D-122	Dopamine		Antagonist	D2			Peripheral dopamine receptor antagonist that does not cross the blood-brain barrier; anti-emetic		1	0.985	0.999	0.988	0.968	1.01	1	0.978	0.977	0.932	0.915	0.934	0.98	0.974	0.973	0.974	0.976	0.979	0.995	0.989	0.985	0.927	0.976	0.976	0.019	0.0422	0.191	0.1	0.285	0.00933	0.34	0.563	0.4	0.654
2	E17	Lopac_2	x	Doxylamine succinate		348	D 3775	Histamine		Antagonist	H1			H1 Histamine receptor antagonist		0.988	0.971	0.985	0.977	0.945	0.964	1	1	0.978	0.988	0.987	0.983	0.983	0.981	0.978	0.981	0.978	0.981	0.981	0.962	0.993	0.986	0.981	0.98	0.000667	0.912	0.949	0.7	0.859	0.012	0.241	0.462	0.5	0.746
2	E18	Lopac_2	x	3,7-Dimethyl-1-propargylxanthine		428	D-134	Adenosine		Antagonist	A2			A2 adenosine receptor antagonist.		0.989	0.992	0.992	0.969	0.924	0.988	0.987	1	0.975	0.97	0.985	0.985	0.98	0.982	0.976	0.98	0.991	0.984	0.991	0.96	0.987	0.98	0.979	0.985	0.0117	0.00899	0.081	0.0765	0.285	0.008	0.384	0.601	0.7	0.858
2	E19	Lopac_2	x	S(-)-Pindolol		349	P-152	Adrenergic		Antagonist	beta			Beta adrenergic receptor antagonist; vasodilator. Non-selective 5-HT1 serotonin receptor ligand.		1	0.997	0.993	0.934	0.938	0.974	0.957	1	0.994	0.972	1.01	0.969	0.978	0.976	0.979	0.978	0.985	0.979	0.997	0.949	0.984	0.984	0.978	0.981	0.019	0.00471	0.0565	0.1	0.285	0.006	0.699	0.828	0.7	0.858
2	E20	Lopac_2	x	DL-alpha-Difluoromethylornithine hydrochloride		429	D-193	Angiogenesis	Enzyme	Inhibitor	ODC			Selective irreversible ornithine decarboxylase (ODC) inhibitor.		0.99	0.992	0.98	0.939	0.919	0.939	0.989	0.989	0.978	0.923	0.945	0.902	0.981	0.986	0.992	0.978	0.984	0.983	0.987	0.932	0.985	0.923	0.986	0.982	0.001	0.848	0.908	1	1	-0.001	0.847	0.923	1	1
2	E21	Lopac_2	x	5,5-Dimethyl-1-pyrroline-N-oxide		350	D 5766	Cell Stress	Enzyme	Inhibitor	Antioxidant			Neuroprotective agent		0.987	0.996	0.981	0.975	0.967	1.01	1	1	1.01	0.983	1	0.974	0.982	0.988	0.986	0.99	0.989	0.978	0.988	0.984	1	0.986	0.985	0.986	0.00267	0.615	0.746	1	1	0.018	0.017	0.117	0.0765	0.295
2	E22	Lopac_2	x	ET-18-OCH3		430	E 1779	Lipid	Enzyme	Inhibitor	PIPLC			Phosphoinositide-specific Phospholipase C (PI-PLC) inhibitor		0.989	0.991	0.989	0.965	0.981	1.02	1.01	1.01	0.999	0.985	1.01	0.984	0.991	0.983	0.982	1	0.998	0.989	0.99	0.989	1.01	0.993	0.985	0.996	0.00433	0.265	0.489	0.5	0.75	0.021	0.0122	0.101	0.0765	0.295
2	E23	Lopac_2	p	NA		NA	NA	NA	NA	NA	NA			NA		-0.00135	-0.00108	-0.0011	-0.00335	-0.00026	-0.000859	-0.000766	-0.000847	-0.00179	-0.000806	-0.000366	-0.000791	-0.00109	-0.00181	-0.00159	-0.000881	-0.000567	-0.000958	-0.00118	-0.00149	-0.00113	-0.000654	-0.0015	-0.000802	0.00032	0.27	0.493	0.4	0.65	0.000362	0.415	0.623	0.4	0.654
2	E24	Lopac_2	e	NA		NA	NA	NA	NA	NA	NA			NA		0.989	1	0.984	0.959	0.964	0.998	1.01	0.995	0.996	0.994	1.01	0.982	0.988	0.99	0.983	0.996	1	0.983	0.991	0.974	1	0.995	0.987	0.993	0.004	0.5	0.662	0.7	0.859	0.0133	0.0942	0.291	0.1	0.295
2	F01	Lopac_2	e	NA		NA	NA	NA	NA	NA	NA			NA		1	0.985	1.01	1.01	1.02	0.975	0.992	1.02	1	0.992	0.999	1.01	0.98	0.976	0.973	0.98	0.984	0.986	0.998	1	1	1	0.976	0.983	0.022	0.0846	0.279	0.1	0.285	0.0277	0.0724	0.25	0.1	0.295
2	F02	Lopac_2	p	NA		NA	NA	NA	NA	NA	NA			NA		-0.000645	-0.00174	-0.0017	-0.00205	-0.00108	-0.00193	-0.000563	-0.000644	-0.00054	-0.00114	-0.00233	-0.00215	-0.00233	-0.000606	-0.00092	-0.00142	-0.0021	-0.0003	-0.00136	-0.00169	-0.000582	-0.00187	-0.00129	-0.00127	-7.63e-05	0.912	0.949	1	1	0.000703	0.316	0.539	0.2	0.412
2	F03	Lopac_2	x			501										0.985	0.988	1.01	1.02	1.01	0.945	0.987	0.998	0.983	0.991	0.988	1.01	0.977	0.975	0.979	0.986	0.98	0.978	0.994	0.992	0.989	0.996	0.977	0.981	0.0173	0.156	0.369	0.1	0.285	0.0123	0.103	0.3	0.1	0.295
2	F04	Lopac_2	x	(±)-AMPA hydrobromide		581	G-017	Glutamate		Agonist	AMPA/kainate			Potent excitatory amino acid that interacts selectively with central AMPA/kainate glutamate receptors		0.994	0.993	1.01	0.991	1.02	0.971	0.979	1.01	0.997	0.982	0.968	1	0.979	0.983	0.984	0.98	0.973	0.987	0.999	0.994	0.995	0.983	0.982	0.98	0.017	0.0816	0.274	0.1	0.285	0.0133	0.275	0.494	0.507	0.746
2	F05	Lopac_2	x	(-)-Epinephrine (+)-bitartrate		502	E 4375	Adrenoceptor		Agonist				Endogenous hormone and neurotransmitter		1	0.993	1	0.962	0.958	0.935	0.983	0.997	1	0.981	0.951	0.968	0.977	0.979	0.974	0.975	0.978	0.98	0.998	0.952	0.993	0.967	0.977	0.978	0.021	0.00314	0.0454	0.0765	0.285	0.0167	0.0769	0.256	0.1	0.295
2	F06	Lopac_2	x	Gabapentin		582	G-154	Anticonvulsant						Anticonvulsant that may modulate certain types of Ca2+ channel currents; analgesic		0.999	0.985	1.01	0.988	0.989	0.952	1	0.989	1	0.989	0.947	0.976	0.989	0.984	0.987	0.978	0.977	0.987	0.998	0.976	0.996	0.971	0.987	0.981	0.0113	0.255	0.481	0.4	0.65	0.00967	0.104	0.301	0.116	0.32
2	F07	Lopac_2	x	beta-Estradiol		503	E 8875	Hormone			Estrogen			Major estrogen sectreted by premenopausal ovary		0.99	0.991	1	0.983	0.974	0.93	0.992	0.988	0.998	0.964	0.929	0.969	0.978	0.972	0.976	0.982	0.977	0.983	0.994	0.962	0.993	0.954	0.975	0.981	0.0183	0.0136	0.103	0.1	0.285	0.0173	0.0115	0.0999	0.1	0.295
2	F08	Lopac_2	x	Haloperidol		583	H 1512	Dopamine		Antagonist	D2/D1			Dopamine receptor antagonist; antipsychotic		1.01	1.01	1.01	1.02	1.02	0.976	0.991	1.01	0.986	0.955	0.909	0.927	0.984	0.981	0.988	0.987	0.983	0.985	1.01	1.01	0.996	0.93	0.984	0.985	0.0257	0.00618	0.0664	0.0636	0.285	0.0113	0.258	0.48	0.2	0.412
2	F09	Lopac_2	x	erythro-9-(2-Hydroxy-3-nonyl)adenine hydrochloride		504	E-114	Adenosine	Enzyme	Inhibitor	Adenosine deaminase			Potent adenosine deaminase inhibitor		0.998	0.975	0.989	1.01	1.01	0.97	0.999	1	0.998	1	0.965	1.01	0.977	0.967	0.975	0.972	0.978	0.983	0.987	0.997	0.999	0.992	0.973	0.978	0.0143	0.153	0.364	0.268	0.508	0.026	0.0113	0.0996	0.1	0.295
2	F10	Lopac_2	x	Hydroxytacrine maleate salt		584	H 3146	Cholinergic	Enzyme	Inhibitor	Cholinesterase			Cholinesterase inhibitor		1.01	0.983	1	1	0.998	0.967	1	0.994	0.969	0.985	0.976	0.97	0.976	0.974	0.98	0.976	0.972	0.983	0.998	0.988	0.988	0.977	0.977	0.977	0.021	0.11	0.315	0.1	0.285	0.011	0.366	0.589	0.7	0.858
2	F11	Lopac_2	x	1-(4-Fluorobenzyl)-5-methoxy-2-methylindole-3-acetic acid		505	F 2927	Multi-Drug Resistance		Inhibitor	MRP1			Putative inhibitor of multidrug resistance-associated protein 1 (MRP1)		0.985	0.954	1.01	0.997	0.974	0.974	0.997	0.993	0.971	0.996	0.966	0.968	0.975	0.963	0.977	0.975	0.971	0.976	0.983	0.982	0.987	0.977	0.972	0.974	0.0113	0.561	0.704	0.7	0.859	0.0153	0.191	0.41	0.4	0.654
2	F12	Lopac_2	x	1-(4-Hydroxybenzyl)imidazole-2-thiol		585	H 6892	Dopamine	Enzyme	Inhibitor	Dopamine beta-hydroxylase			Dopamine beta-hydroxylase inhibitor		0.983	0.969	0.995	0.99	0.948	0.966	0.994	0.987	0.959	0.99	0.959	0.967	0.977	0.972	0.979	0.974	0.97	0.976	0.982	0.968	0.98	0.972	0.976	0.973	0.00633	0.492	0.656	0.7	0.859	0.004	0.746	0.86	0.7	0.858
2	F13	Lopac_2	x	Flumazenil		506	F 6300	Benzodiazepine		Antagonist				Benzodiazepine receptor antagonist		0.981	0.981	1	0.993	0.955	0.98	0.99	0.98	0.959	0.991	0.964	0.953	0.972	0.965	0.974	0.983	0.967	0.969	0.987	0.976	0.976	0.969	0.97	0.973	0.017	0.0993	0.302	0.0765	0.285	0.006	0.585	0.748	0.7	0.858
2	F14	Lopac_2	x	Dopamine hydrochloride		586	H 8502	Dopamine		Agonist				Endogenous neurotransmitter		0.996	0.991	0.982	1	0.975	0.985	0.994	0.99	0.987	0.998	0.962	0.958	0.976	0.97	0.982	0.979	0.983	0.986	0.99	0.987	0.99	0.973	0.976	0.983	0.0137	0.0652	0.241	0.121	0.308	0.0143	0.0333	0.167	0.1	0.295
2	F15	Lopac_2	x	FSCPX		507	F 7927	Adenosine		Antagonist	A1			Irreversible A1 adenosine receptor antagonist		0.997	0.98	0.975	0.972	0.951	0.964	1	0.996	0.979	1.02	1	0.955	0.979	0.986	0.971	0.988	0.975	0.992	0.984	0.962	0.992	0.992	0.979	0.985	0.00533	0.544	0.691	0.7	0.859	0.013	0.179	0.401	0.268	0.522
2	F16	Lopac_2	x	BU99006		587	B 8433	Imidazoline		Ligand	I2			Irreversible I2 imidazoline binding site ligand.		1.01	1	1	0.998	0.973	1.01	0.996	1	0.963	0.986	0.963	0.956	0.985	0.975	0.984	0.984	0.983	0.983	1	0.994	0.986	0.968	0.981	0.983	0.022	0.00885	0.0808	0.0765	0.285	0.005	0.716	0.839	0.7	0.858
2	F17	Lopac_2	x	Felodipine		508	F 9677	Ca2+ Channel		Blocker	L-type			L-type calcium channel blocker		1	0.993	0.991	0.937	0.897	0.913	1.01	0.979	0.959	0.954	0.957	0.904	0.986	0.972	0.989	0.989	0.991	0.994	0.995	0.916	0.983	0.938	0.982	0.991	0.0123	0.128	0.338	0.1	0.285	0.000333	0.985	1	1	1
2	F18	Lopac_2	x	HA-1004 hydrochloride		588	H-120	Phosphorylation	Enzyme	Inhibitor	PK			Potent inhibitor of cAMP- and cGMP-dependent protein kinases; because it has low affinity for protein kinase C, HA-1004 serves as an excellent negative control of H-7 HCl		0.99	0.965	0.96	1.03	1.02	1.04	0.96	0.985	0.979	0.98	0.976	0.913	0.98	0.972	0.981	0.994	0.981	0.981	0.972	1.03	0.975	0.956	0.978	0.985	-0.006	0.591	0.726	0.7	0.859	-0.003	0.738	0.854	1	1
2	F19	Lopac_2	x	GW2974		509	G 0668	Phosphorylation	Enzyme	Inhibitor	EGFR / ErbB-2			Dual EGFR and ErbB-2 receptor tyrosine kinase inhibitor		0.997	1.01	1.02	1.05	1.04	1.07	0.972	0.993	0.971	1.02	1.03	0.998	0.995	0.985	0.993	0.972	0.964	0.967	1.01	1.05	0.979	1.02	0.991	0.968	0.018	0.097	0.302	0.1	0.285	-0.0123	0.222	0.446	0.268	0.522
2	F20	Lopac_2	x	IEM-1460		589	I 0154	Glutamate		Inhibitor	AMPA			Selective inhibitor of a subtype of AMPA glutamate receptors (Ca2+ permeable, lacking GluR2 subunits)		1.01	1.02	0.995	0.986	0.968	1	0.992	1.01	0.998	0.983	1	0.936	0.993	0.99	0.986	0.998	0.994	0.992	1.01	0.985	1	0.973	0.99	0.995	0.0187	0.115	0.32	0.1	0.285	0.0103	0.181	0.401	0.2	0.412
2	F21	Lopac_2	x	GW5074		510	G 6416	Phosphorylation	Enzyme	Inhibitor	Raf1 kinase			cRaf1 kinase inhibitor		1.01	1.01	1	1.03	1.03	1.06	1.03	1.02	1.01	1.05	1.06	1.04	1	1.01	0.992	1.01	1.02	1.01	1.01	1.04	1.02	1.05	1	1.01	0.006	0.396	0.607	0.48	0.75	0.0193	0.0684	0.242	0.121	0.321
2	F22	Lopac_2	x	Ipratropium bromide		590	I 1637	Cholinergic		Antagonist	Muscarinic			Muscarinic acetylcholine receptor antagonist; bronchodilator		0.991	0.997	1	0.97	0.992	0.999	1	1.01	1	0.979	1	0.999	0.995	0.998	1	1.01	1	0.997	0.996	0.987	1	0.993	0.998	1	-0.00167	0.618	0.748	0.825	0.951	0.00567	0.226	0.448	0.164	0.39
2	F23	Lopac_2	n	NA		NA	NA	NA	NA	NA	NA			NA		0.996	0.987	0.961	0.963	0.997	1.02	0.994	0.99	0.986	0.985	0.994	0.983	0.995	0.99	0.995	0.985	1	0.994	0.981	0.993	0.99	0.987	0.993	0.993	-0.012	0.371	0.596	0.658	0.859	-0.00333	0.313	0.537	0.261	0.522
2	F24	Lopac_2	e	NA		NA	NA	NA	NA	NA	NA			NA		1.01	1	0.992	0.949	0.976	1	0.999	1	1.02	1.01	1.02	1.02	0.994	0.989	0.991	0.995	1	1	1	0.975	1.01	1.02	0.991	0.998	0.00933	0.209	0.432	0.2	0.398	0.015	0.154	0.367	0.1	0.295
2	G01	Lopac_2	e	NA		NA	NA	NA	NA	NA	NA			NA		1.02	0.991	1.03	1.03	1.01	0.977	1.01	1.01	1	1	0.995	0.984	0.992	0.997	0.995	0.995	0.994	0.998	1.01	1.01	1.01	0.993	0.995	0.996	0.019	0.245	0.468	0.7	0.859	0.012	0.0523	0.211	0.0765	0.295
2	G02	Lopac_2	n	NA		NA	NA	NA	NA	NA	NA			NA		1	0.987	1.01	1	1	0.959	0.998	0.993	0.982	0.985	0.967	1.02	0.996	0.989	0.999	0.993	0.986	0.989	0.999	0.986	0.991	0.991	0.995	0.989	0.00433	0.597	0.732	0.7	0.859	-0.00367	0.553	0.728	0.7	0.858
2	G03	Lopac_2	x	CK2 Inhibitor 2		351	C 7367	Phosphorylation	Enzyme	Inhibitor	CK2			High affinity, selective, ATP-competitive casein kinase 2 (CK2) inhibitor.		1.01	1.03	1.04	1.09	1.08	1.05	1.02	1.04	0.996	0.851	0.827	0.883	1	0.994	1.01	0.603	0.537	0.562	1.03	1.07	1.02	0.854	1	0.567	0.0253	0.0837	0.277	0.121	0.308	0.0173	0.306	0.529	0.4	0.654
2	G04	Lopac_2	x	Diethylenetriaminepentaacetic acid		431	D 6518	Biochemistry	Enzyme	Inhibitor	Zn2+-dependent protease			Zinc-dependent proteases carboxypeptidase A and aminopeptidase N inhibitor; chelating agent		1	0.987	1.01	0.986	1.02	0.967	0.992	1.01	1.01	0.999	0.964	1.02	0.997	0.995	0.991	0.998	0.987	1	0.999	0.991	1	0.994	0.994	0.995	0.00467	0.56	0.704	0.7	0.859	0.00967	0.244	0.465	0.376	0.654
2	G05	Lopac_2	x	5-Carboxamidotryptamine hemiethanolate maleate		352	C-117	Serotonin		Agonist	5-HT7			5-HT7 Serotonin receptor agonist		0.992	0.987	0.998	0.957	0.976	0.954	0.992	0.997	0.997	0.97	0.929	0.976	0.985	0.989	0.993	0.988	0.988	0.993	0.992	0.962	0.995	0.958	0.989	0.99	0.00333	0.448	0.63	0.7	0.859	0.00633	0.0969	0.294	0.184	0.412
2	G06	Lopac_2	x	Dicyclomine hydrochloride		432	D 7909	Cholinergic		Antagonist	Muscarinic			Competitive muscarinic acetylcholine receptor antagonist		0.991	0.973	1.01	1	0.994	0.979	0.986	0.989	0.989	0.93	0.89	0.923	0.993	0.986	1	0.998	0.983	1	0.991	0.991	0.988	0.914	0.993	0.994	-0.00167	0.895	0.937	1	1	-0.005	0.341	0.564	0.5	0.746
2	G07	Lopac_2	x	2-Chloroadenosine triphosphate tetrasodium		353	C-145	P2 Receptor		Agonist	P2Y			P2Y receptor agonist		1	0.968	0.997	0.939	0.906	0.906	0.985	0.991	1	0.844	0.77	0.839	0.989	0.982	0.99	0.986	0.982	0.975	0.988	0.917	0.992	0.818	0.987	0.981	0.00133	0.91	0.948	0.7	0.859	0.005	0.39	0.604	0.4	0.654
2	G08	Lopac_2	x	(Z)-Guggulsterone		433	G 5168	Lipid Signaling		Antagonist	FRX			Bile acid receptor (FRX) antagonist. Has cholesterol lowering activity.		1	0.971	1.01	0.969	0.991	0.933	0.992	0.995	0.993	1	0.944	0.996	0.992	0.995	0.999	0.999	0.982	0.985	0.994	0.964	0.993	0.98	0.995	0.989	-0.00167	0.901	0.942	0.7	0.859	-0.002	0.438	0.634	0.653	0.858
2	G09	Lopac_2	x	Cirazoline hydrochloride		354	C-223	Adrenoceptor		Agonist	alpha1A			Selective alpha1 adrenoceptor agonist; non-selective imidazoline binding site ligand		0.992	0.967	0.991	0.964	0.988	0.96	1.01	1	0.987	0.998	0.976	0.995	0.982	0.987	0.989	0.996	0.985	0.982	0.983	0.971	0.999	0.99	0.986	0.988	-0.00267	0.779	0.859	0.7	0.859	0.013	0.182	0.401	0.268	0.522
2	G10	Lopac_2	x	DCEBIO		434	D 9190	K+ Channel		Activator	hlK1			Increases epithelial chloride secretion through the synergistic activation of a basolateral membrane-located K+ channel (hlK1) and an apical membrane Cl- conductance		0.998	0.926	0.993	0.957	0.965	0.941	0.992	0.981	0.986	0.989	0.95	0.972	0.989	0.986	0.988	0.991	0.983	0.99	0.972	0.954	0.986	0.97	0.988	0.988	-0.0153	0.577	0.718	0.7	0.859	-0.00133	0.721	0.842	0.825	0.948
2	G11	Lopac_2	x	Dihydroouabain		355	D 0670	Ion Pump		Inhibitor	Na+/K+ Pump			Sodium-potassium pump inhibitor		1.01	1	1.03	0.119	0.233	0.0756	1.03	1.03	1.02	0.00397	0.00944	0.028	0.983	0.962	0.995	0.00466	0.00702	0.00862	1.01	0.143	1.03	0.0138	0.98	0.00677	0.0333	0.0637	0.238	0.1	0.285	0.0467	0.0295	0.154	0.0765	0.295
2	G12	Lopac_2	x	R(-)-Propylnorapomorphine hydrochloride		435	D-027	Dopamine		Agonist	D2			Highly potent and selective D2 dopamine receptor agonist		0.998	0.953	1	0.981	0.965	0.967	0.993	0.982	0.982	0.995	0.967	1	0.987	0.986	0.991	0.989	0.974	0.98	0.984	0.971	0.986	0.987	0.988	0.981	-0.00433	0.805	0.878	0.7	0.859	-0.00233	0.603	0.762	0.658	0.858
2	G13	Lopac_2	x	L-3,4-Dihydroxyphenylalanine methyl ester hydrochloride		356	D 1507	Dopamine		Precursor				Precursor to L-DOPA that crosses the blood-brain barrier		0.993	0.985	0.99	0.966	0.947	0.944	1	0.983	0.994	0.987	0.957	0.975	0.982	0.994	0.992	0.984	0.979	0.983	0.989	0.952	0.992	0.973	0.989	0.982	0	1	1	1	1	0.003	0.656	0.796	0.507	0.746
2	G14	Lopac_2	x	(±)-SKF-38393 hydrochloride		436	D-047	Dopamine		Antagonist	D1			D1 Dopamine receptor agonist		0.997	0.955	0.994	0.975	0.96	0.981	0.988	0.972	1	0.997	0.971	0.979	0.994	0.995	0.987	0.992	0.989	0.993	0.982	0.972	0.987	0.982	0.992	0.991	-0.01	0.539	0.687	1	1	-0.00533	0.585	0.748	1	1
2	G15	Lopac_2	x	Dihydroergotamine methanesulfonate		357	D 2763	Serotonin		Antagonist				Ergot alkaloid; vasoconstrictor; competitive serotonin receptor antagonist; partial agonist at alpha adrenoceptors and D2 dopamine receptors		0.993	0.985	0.991	1.01	0.967	1.01	0.993	0.983	0.997	0.993	0.989	0.971	0.993	0.995	0.997	0.999	0.995	0.997	0.99	0.996	0.991	0.984	0.995	0.997	-0.00533	0.143	0.351	0.121	0.308	-0.004	0.441	0.637	0.653	0.858
2	G16	Lopac_2	x	Propofol		437	D126608	Cholinergic		Inhibitor	Muscarinic			Short acting general anesthetic		0.988	0.985	1.01	0.985	0.937	0.994	1.01	0.994	1.01	0.998	0.958	0.962	1	0.992	1.01	1.01	0.996	0.999	0.994	0.972	1	0.973	1	1	-0.00633	0.545	0.691	0.507	0.75	0.004	0.62	0.776	0.643	0.858
2	G17	Lopac_2	x	Desipramine hydrochloride		358	D 3900	Adrenoceptor		Inhibitor	Uptake			Antidepressant		1.01	0.982	0.997	0.984	0.977	0.969	1	0.994	0.994	0.964	0.932	0.935	1	0.992	0.997	0.996	0.992	0.993	0.996	0.977	0.996	0.944	0.996	0.994	0	1	1	1	1	-0.000333	0.919	0.966	1	1
2	G18	Lopac_2	x	5,7-Dichlorokynurenic acid		438	D-138	Glutamate		Antagonist	NMDA-glycine			Potent excitatory amino acid receptor antagonist; active at the strychnine-insensitive glycine binding site of the NMDA glutamate receptor		1.01	0.988	1	0.982	0.981	0.984	1.01	0.992	1	0.985	0.988	0.953	0.994	1.01	1	1.01	1	1	0.999	0.982	1	0.975	1	1	-0.002	0.813	0.884	1	1	-0.000667	0.929	0.974	1	1
2	G19	Lopac_2	x	(-)-alpha-Methylnorepinephrine		359	D 5290	Adrenoceptor		Agonist				Active enantiomer; adrenoceptor agonist; vasoconstrictor; antihypertensive		1.01	0.991	0.984	0.987	0.921	0.965	1	0.999	1.02	1.01	0.979	0.924	1	0.99	1	0.999	1	0.994	0.995	0.958	1.01	0.971	0.997	0.998	-0.00167	0.858	0.913	1	1	0.00967	0.296	0.519	0.643	0.858
2	G20	Lopac_2	x	SCH-28080		439	S 4443	Ion Channels	Enzyme	Inhibitor	H+/K+-ATPase			Potent inhibitor of gastric H+ and K+-ATPase.		1.01	1.02	1.01	1.03	1	1.02	1.03	1.02	1.02	1.03	1.02	1.01	1.01	1	1	1.01	1.01	1.01	1.01	1.02	1.02	1.02	1	1.01	0.01	0.101	0.302	0.157	0.371	0.02	0.0132	0.103	0.0722	0.295
2	G21	Lopac_2	x	2',3'-dideoxycytidine		360	D 5782	Immune System	Enzyme	Inhibitor	Reverse Transcriptase			Nucleoside analog; reverse transcriptase inhibitor; antiviral		1.01	1	0.997	0.996	0.976	1.01	1.02	0.993	1.01	0.978	0.965	0.944	1.01	1.02	1.01	1.01	0.992	0.997	1	0.994	1.01	0.962	1.01	1	-0.011	0.102	0.302	0.164	0.371	-0.00567	0.56	0.733	0.814	0.948
2	G22	Lopac_2	x	Etazolate hydrochloride		440	E 1896	Adenosine	Enzyme	Inhibitor	Phosphodiesterase			Phosphodiesterase inhibitor		0.994	1.01	0.998	0.998	1	1.01	1.01	0.999	1	0.989	0.989	1.01	1.01	1.01	1.01	1.01	1	1	1	1	1	0.996	1.01	1	-0.00933	0.192	0.414	0.197	0.398	-0.007	0.184	0.401	0.197	0.412
2	G23	Lopac_2	p	NA		NA	NA	NA	NA	NA	NA			NA		6.46e-06	0.000841	0.00182	0.000576	0.000861	0.0013	0.00137	0.00139	2.75e-05	0.000491	0.00164	0.00116	0.00055	0.00113	0.000652	0.00152	0.00141	0.00065	0.000889	0.000912	0.000929	0.0011	0.000777	0.00119	0.000112	0.855	0.913	1	1	0.000152	0.778	0.879	0.7	0.858
2	G24	Lopac_2	e	NA		NA	NA	NA	NA	NA	NA			NA		0.988	1.01	0.991	0.951	1.01	1.01	1.01	1.01	1.01	0.991	1.02	0.982	1.01	1.01	1	1.01	1.02	1.01	0.996	0.99	1.01	0.998	1.01	1.01	-0.0103	0.273	0.496	0.354	0.644	0.00333	0.423	0.623	0.505	0.746
2	H01	Lopac_2	e	NA		NA	NA	NA	NA	NA	NA			NA		1.02	1.02	1.02	1.03	1.05	0.985	1.02	1.02	1.03	1.01	1.01	1.03	1	0.999	1	1.01	1	1.01	1.02	1.02	1.02	1.02	1	1.01	0.0203	0.000269	0.0098	0.0593	0.285	0.0237	0.0184	0.123	0.0722	0.295
2	H02	Lopac_2	p	NA		NA	NA	NA	NA	NA	NA			NA		0.000657	0.000379	0.000101	-0.000523	-0.000781	0.00051	-0.000434	0.000354	0.00201	-0.00057	0.000304	0.000845	0.00829	-0.000533	0.000597	0.000291	-0.00037	0.000504	0.000379	-0.000265	0.000643	0.000193	0.00278	0.000142	-0.00241	0.477	0.646	1	1	-0.00214	0.524	0.703	1	1
2	H03	Lopac_2	x	Edrophonium chloride		511	E 3256	Cholinergic	Enzyme	Inhibitor	Acetylcholinesterase			Acetylcholinesterase inhibitor		1	0.984	1.01	0.991	1.04	0.97	0.996	1	1	0.988	0.975	1	0.998	0.992	0.99	0.991	1	1	0.998	1	0.999	0.988	0.993	0.997	0.00467	0.608	0.741	0.7	0.859	0.00533	0.144	0.351	0.184	0.412
2	H04	Lopac_2	x	Muscimol hydrobromide		591	G-019	GABA		Agonist	GABA-A, GABA-C			GABA-A receptor agonist, water soluble		1.02	0.997	1.02	0.996	1.02	0.959	0.998	1.01	1.01	0.983	0.986	1.01	1.01	1.01	1.01	0.999	1	1.01	1.01	0.992	1.01	0.993	1.01	1	0.00233	0.79	0.868	0.637	0.859	-0.004	0.423	0.623	0.505	0.746
2	H05	Lopac_2	x	EGTA		512	E 4378	Biochemistry	Enzyme	Inhibitor	Carboxypeptidase B			Carboxypeptidase B inhibitor; chelating agent useful for the determination of calcium in the presence of magnesium		1.02	0.972	1.11	0.998	1.01	0.993	1.01	1.02	0.993	1.01	0.985	0.977	1	0.996	1.01	0.995	1	1	1.03	1	1.01	0.991	1	0.998	0.032	0.512	0.67	0.7	0.859	0.00567	0.57	0.74	0.825	0.948
2	H06	Lopac_2	x	DL-Homatropine hydrobromide		592	H 0126	Cholinergic		Antagonist	Muscarinic			Muscarinic acetylcholine receptor antagonist		1.01	0.991	1.01	0.976	1.01	0.959	1	1	0.991	0.991	0.963	0.979	1.01	0.995	1	1.01	0.999	1.01	1	0.982	0.997	0.978	1	1.01	0.002	0.81	0.882	1	1	-0.00467	0.437	0.634	0.643	0.858
2	H07	Lopac_2	x	Estrone		513	E 9750	Hormone			Estrogen			Luteolytic estrogen produced by the corpus luteum		1	0.98	1	1	0.991	0.955	1	0.993	0.998	0.973	0.931	0.987	0.993	0.993	1	1	0.987	1	0.993	0.982	0.997	0.964	0.995	0.996	-0.002	0.799	0.875	1	1	0.00167	0.623	0.778	0.814	0.948
2	H08	Lopac_2	x	Hydralazine hydrochloride		593	H 1753	Neurotransmission	Enzyme	Inhibitor	MAO-A/B			Non-selective MAO-A/B inhibitor; antihypertensive		1	0.981	1.01	0.989	0.994	0.954	1	1	0.999	0.999	0.963	1	0.997	0.993	1	1	0.994	0.993	0.997	0.979	1	0.987	0.997	0.996	0.000333	0.973	0.99	0.825	0.951	0.003	0.276	0.495	0.354	0.654
2	H09	Lopac_2	x	Alinidine		514	A7230	Sigma		Agonist	Sigma 1 / 2			sigma1, sigma2 receptor agonist; an antagonist at D2, 5HT2, and H1 receptors; atypical antidepressant, antipsychotic, and axiolytic.		1.01	0.985	1.08	1.02	1.01	0.979	1.01	1	0.986	1.01	0.982	0.984	0.994	1	0.998	0.988	0.991	0.995	1.02	1	0.999	0.992	0.997	0.991	0.0277	0.433	0.624	0.7	0.859	0.00133	0.868	0.936	0.825	0.948
2	H10	Lopac_2	x	Hydrocortisone		594	H 4001	Hormone			Cortisol			Primary glucocorticoid secreted by the adrenal cortex		0.988	0.938	1.01	1.02	1	0.99	1	1	0.995	0.994	0.991	0.973	0.934	0.932	0.93	0.828	0.794	0.822	0.979	1	0.998	0.986	0.932	0.815	0.0467	0.159	0.374	0.1	0.285	0.0663	1.52e-05	0.00263	0.0765	0.295
2	H11	Lopac_2	x	Furegrelate sodium salt		515	F 3764	Phosphorylation	Enzyme	Inhibitor	Thromboxane synthase			Thromboxane synthetase inhibitor		0.988	0.99	1.01	1.01	0.963	0.955	1.01	1	1	0.988	0.969	0.976	0.987	1.01	1	0.995	0.981	0.991	0.996	0.976	1	0.978	0.999	0.989	-0.003	0.772	0.857	1	1	0.00433	0.602	0.762	0.814	0.948
2	H12	Lopac_2	x	Histamine dihydrochloride		595	H 7250	Histamine		Agonist				Endogenous neurotransmitter		0.996	0.966	1	0.991	0.978	0.984	1	1	0.992	1.02	0.979	0.998	0.992	0.997	1.01	0.999	0.989	0.998	0.987	0.984	0.997	0.999	1	0.995	-0.0123	0.381	0.603	0.7	0.859	-0.00233	0.723	0.845	1	1
2	H13	Lopac_2	x	Foliosidine		516	F 6426	Anticonvulsant						Anticonvulsant; prevents cardiac arrhythmia caused by electric stimulation of the atria or by aconitine		0.995	0.982	0.986	0.993	0.969	0.982	1.01	0.996	1.01	1	0.989	0.98	0.994	0.99	1.01	0.998	0.997	0.994	0.988	0.981	1.01	0.99	0.998	0.996	-0.0103	0.238	0.459	0.4	0.65	0.00733	0.398	0.612	0.354	0.654
2	H14	Lopac_2	x	Hydroxyurea		596	H 8627	DNA Metabolism	Enzyme	Inhibitor	Ribonucleoside reductase			Antineoplastic; inactivates ribonucleoside reductase which blocks the synthesis of deoxynucleotides		1	0.992	1	0.988	0.953	0.977	1.01	0.989	0.993	1.01	0.985	0.993	1	0.998	0.999	1.01	0.987	0.999	0.997	0.973	0.997	0.996	0.999	0.999	-0.00167	0.599	0.733	1	1	-0.00167	0.82	0.906	0.7	0.858
2	H15	Lopac_2	x	Farnesylthiosalicylic acid		517	F 8175	G protein	Enzyme	Antagonist	Ras			Non-toxic Ras inhibitor		0.998	0.997	0.985	0.984	0.96	0.981	0.995	0.974	1.01	1.02	1	0.967	1	0.997	1.01	1.01	0.995	0.999	0.993	0.975	0.993	0.996	1	1	-0.009	0.192	0.414	0.268	0.508	-0.00933	0.474	0.661	0.507	0.746
2	H16	Lopac_2	x			597										1	0.989	0.996	0.991	0.965	0.994	1.01	0.991	0.996	1.01	1.01	0.981	0.999	1	1.01	1.01	0.991	0.996	0.995	0.983	0.999	1	1	0.999	-0.008	0.169	0.387	0.268	0.508	-0.004	0.588	0.75	0.507	0.746
2	H17	Lopac_2	x	Fluspirilene		518	F-100	Dopamine		Antagonist	D2/D1			Dopamine receptor antagonist; antipsychotic		1.01	0.974	0.994	1.02	1.01	1	1.01	0.989	1	0.931	0.932	0.916	1	1	1	1.02	1	1.01	0.993	1.01	1	0.926	1	1.01	-0.00733	0.554	0.698	0.643	0.859	-0.000333	0.961	0.99	1	1
2	H18	Lopac_2	x	BRL 50481		598	B 0936	Phosphodiesterase	Enzyme	Inhibitor	PDE7			Phosphodiesterase 7 (PDE7) inhibitor.		0.991	0.995	0.995	0.981	0.941	0.96	1.02	0.997	1.01	0.999	0.994	0.982	1	1.01	1.02	1.01	1.01	1	0.994	0.961	1.01	0.992	1.01	1.01	-0.0163	0.0987	0.302	0.0765	0.285	-0.001	0.915	0.964	1	1
2	H19	Lopac_2	x	Guanfacine hydrochloride		519	G 1043	Adrenoceptor		Agonist	alpha2			alpha2-Adrenoceptor agonist		1.02	1.01	1.06	1.03	0.976	1.01	1.02	1.02	1.01	1.01	0.983	0.964	1.02	1.01	1.02	1.02	1.02	1.02	1.03	1.01	1.02	0.986	1.02	1.02	0.0133	0.477	0.646	0.814	0.951	0	1	1	1	1
2	H20	Lopac_2	x	Ibudilast		599	I 0157	Cyclic Nucleotides	Enzyme	Inhibitor	PDE IV			Phosphodiesterase IV (PDE IV) inhibitor		1.03	1.01	1	1.02	0.973	0.997	1.02	1.02	1.01	0.99	1	0.962	1.01	1.02	1.01	1.01	1.01	1.02	1.01	0.997	1.02	0.984	1.01	1.01	0	1	1	1	1	0.00333	0.519	0.697	0.619	0.858
2	H21	Lopac_2	x	Genistein		520	G 6649	Phosphorylation	Enzyme	Inhibitor	Tyrosine kinase			Cytotoxic inhibitor of tyrosine kinase and topoisomerase II kinase		1.02	1.04	0.992	1.01	1	1.05	1.01	1.02	0.996	0.955	0.953	0.945	1.02	1.01	1.01	0.999	1.01	0.996	1.02	1.02	1.01	0.951	1.01	1	0.004	0.804	0.878	0.822	0.951	-0.00467	0.59	0.751	0.814	0.948
2	H22	Lopac_2	x	Idarubicin hydrochloride		600	I 1656	DNA Metabolism		Inhibitor				Antineoplastic		0.00431	0.00558	0.00606	0.0187	0.0309	0.0223	0.00542	0.0056	0.00389	0.00175	0.00217	0.00118	0.00527	0.00495	0.00392	0.00249	0.00188	0.00255	0.00532	0.024	0.00497	0.0017	0.00471	0.00231	0.000603	0.417	0.618	0.4	0.65	0.000257	0.726	0.845	0.7	0.858
2	H23	Lopac_2	n	NA		NA	NA	NA	NA	NA	NA			NA		0.992	1.01	0.985	0.997	0.986	0.996	0.998	1	1.01	0.979	0.993	1.02	1.03	1.02	1.02	1.01	1.01	1	0.996	0.993	1	0.997	1.02	1.01	-0.0277	0.0481	0.203	0.0765	0.285	-0.0207	0.0147	0.109	0.0765	0.295
2	H24	Lopac_2	e	NA		NA	NA	NA	NA	NA	NA			NA		1.01	1.01	1.01	0.995	0.987	0.999	1.01	0.994	1.01	0.994	1.03	1	1.01	1	1.01	1.01	1.02	1	1.01	0.994	1	1.01	1.01	1.01	0.00333	0.423	0.618	0.505	0.75	-0.002	0.769	0.875	1	1
2	I01	Lopac_2	e	NA		NA	NA	NA	NA	NA	NA			NA		1.01	0.997	1.03	1.12	1.02	1.02	1.03	1.02	1.01	1.01	1.01	1.03	1.01	1	1.01	1.01	1.01	1	1.01	1.05	1.02	1.02	1.01	1.01	0.00567	0.623	0.752	1	1	0.0133	0.134	0.338	0.164	0.39
2	I02	Lopac_2	n	NA		NA	NA	NA	NA	NA	NA			NA		0.993	0.994	1.01	1.07	1.01	0.987	1	0.994	1.01	1.06	0.991	1	0.998	1.02	1.01	1.01	1	1	0.999	1.02	1	1.02	1.01	1	-0.0103	0.288	0.508	0.268	0.508	-0.008	0.373	0.594	0.507	0.746
2	I03	Lopac_2	x	(+)-cis-Dioxolane		361	C-008	Cholinergic		Agonist	Muscarinic			High affinity muscarinic acetylcholine receptor agonist		0.995	0.984	1.02	0.991	1.13	0.989	1.02	1.02	1.01	1.03	1.01	1.02	1	1.01	1.02	1.01	1.01	0.999	1	1.04	1.02	1.02	1.01	1.01	-0.0103	0.455	0.634	0.507	0.75	0.00667	0.387	0.601	0.48	0.746
2	I04	Lopac_2	x	Diclofenac sodium		441	D 6899	Prostaglandin	Enzyme	Inhibitor	COX			Cyclooxygenase inhibitor; anti-inflammatory		1	1.02	1.02	0.967	1	0.979	1.01	1.01	0.998	1	0.967	1	1.01	1	1.01	1.01	1	1.01	1.01	0.982	1.01	0.989	1.01	1.01	0.00667	0.438	0.625	0.494	0.75	-0.000667	0.904	0.957	1	1
2	I05	Lopac_2	x	7-Chlorokynurenic acid		362	C-121	Glutamate		Antagonist	NMDA			Potent NMDA glutamate receptor antagonist; neuroprotective.		1.01	1	1.03	0.99	0.99	0.982	0.998	1.01	0.998	0.98	0.966	0.976	1.01	1.02	1	0.998	0.993	1	1.01	0.987	1	0.974	1.01	0.997	0.00333	0.77	0.855	1	1	-0.008	0.325	0.549	0.261	0.522
2	I06	Lopac_2	x	3,4-Dichloroisocoumarin		442	D 7910	Biochemistry	Enzyme	Inhibitor	Serine Protease			Serine protease inhibitor		1.01	0.993	1.01	0.976	0.983	0.969	0.991	1	1.01	1.01	0.965	0.996	1	1	1.01	1.02	0.994	1.02	1	0.976	1	0.99	1	1.01	0.001	0.888	0.932	1	1	-0.003	0.669	0.804	0.814	0.948
2	I07	Lopac_2	x	(+)-Cyclazocine		363	C-147	Opioid		Antagonist				Sigma opioid receptor antagonist		1.01	0.99	1	0.993	0.97	0.971	1.01	1	0.993	1	1	1.01	1.01	1.01	1.01	1.01	0.992	0.996	1	0.978	1	1	1.01	0.999	-0.01	0.225	0.449	0.197	0.398	-0.009	0.21	0.43	0.197	0.412
2	I08	Lopac_2	x	Danazol		443	D 8399	Hormone		Inhibitor				Anterior pituitary suppressant; weak androgen		0.997	0.967	1.01	1.04	0.993	0.992	0.997	0.998	0.999	1.01	0.979	1.02	1.01	1	1.01	1.01	1.01	1.02	0.991	1.01	0.998	1	1.01	1.01	-0.0153	0.352	0.575	0.354	0.644	-0.00867	0.118	0.322	0.0765	0.295
2	I09	Lopac_2	x	CGP 20712A methanesulfonate		364	C-231	Adrenoceptor		Antagonist	beta1			Selective beta1-adrenoceptor antagonist		1	0.995	1	1	0.975	0.974	1	1	1	0.979	0.954	0.977	1.01	1	1.01	1.01	0.986	0.998	0.998	0.983	1	0.97	1.01	0.998	-0.00833	0.113	0.318	0.157	0.371	-0.00667	0.184	0.401	0.188	0.412
2	I10	Lopac_2	x	1-Deoxynojirimycin hydrochloride		444	D 9305	Biochemistry	Enzyme	Inhibitor	alpha-glucosidase			alpha-glucosidase I-II inhibitor		1.01	0.979	0.995	0.975	0.962	0.97	0.999	1.01	1.02	1.01	0.984	0.959	1	1	1.01	1	0.976	0.996	0.995	0.969	1.01	0.984	1	0.991	-0.00867	0.442	0.628	0.5	0.75	0.00633	0.425	0.625	0.822	0.948
2	I11	Lopac_2	x	Dobutamine hydrochloride		365	D 0676	Adrenoceptor		Agonist	beta1			beta1 Adrenoceptor agonist		1.01	0.997	0.998	0.991	0.983	0.975	1.02	1.01	1.01	1.01	0.97	0.99	1.01	1	0.996	1.01	0.99	1	1	0.983	1.01	0.99	1	1	-0.000333	0.958	0.978	1	1	0.0113	0.104	0.301	0.164	0.39
2	I12	Lopac_2	x	R(-)-2,10,11-Trihydroxyaporphine hybrobromide		445	D-029	Dopamine		Agonist	D2			D2 dopamine receptor agonist		1.01	0.982	0.991	0.948	0.946	0.964	1	0.995	1	0.999	0.983	0.997	1.01	0.991	0.995	0.986	1.05	0.996	0.994	0.953	0.998	0.993	0.999	1.01	-0.00433	0.692	0.799	0.653	0.859	-0.000333	0.96	0.99	0.822	0.948
2	I13	Lopac_2	x	1,4-Dideoxy-1,4-imino-D-arabinitol		366	D 1542	Phosphorylation	Enzyme	Inhibitor	Glycogen phosphorylase			Allosteric glycogen phosphorylase inhibitor		1.01	0.982	0.999	0.996	0.945	0.987	1	1	0.998	0.981	0.979	0.982	0.999	1.01	0.997	1	0.978	0.999	0.997	0.976	0.999	0.981	1	0.992	-0.005	0.622	0.75	1	1	-0.00267	0.579	0.746	1	1
2	I14	Lopac_2	x	GBR-12909 dihydrochloride		446	D-052	Dopamine		Inhibitor	Reuptake			Selective dopamine reuptake inhibitor		0.999	0.976	0.998	1.01	0.977	1.03	0.979	0.953	0.956	0.587	0.614	0.602	1.02	1	1.01	0.853	0.915	0.394	0.991	1.01	0.963	0.601	1.01	0.721	-0.019	0.12	0.327	0.1	0.285	-0.0473	0.0119	0.101	0.1	0.295
2	I15	Lopac_2	x	Diphenyleneiodonium chloride		367	D 2926	Nitric Oxide	Enzyme	Inhibitor	eNOS			Endothelial nitric oxide synthase inhibitor		0.641	0.642	0.665	0.0388	0.104	0.122	0.465	0.436	0.45	0.0558	0.0536	0.0573	0.222	0.224	0.249	0.00191	0.000349	0.0144	0.649	0.0883	0.45	0.0556	0.232	0.00555	0.418	4.08e-06	0.000781	0.1	0.285	0.219	5.5e-05	0.00527	0.1	0.295
2	I16	Lopac_2	x			447										0.991	0.999	1	0.986	0.945	0.998	1.02	0.979	1.01	1.01	1.01	0.995	1.01	1.01	1.01	1.02	1	1	0.997	0.976	1	1	1.01	1.01	-0.0133	0.0427	0.192	0.0636	0.285	-0.007	0.628	0.782	1	1
2	I17	Lopac_2	x			368										1	0.994	1	0.977	0.934	0.994	1.01	0.992	1.02	1.03	1.01	1.01	1.01	1	1.01	1.02	1	1.02	0.998	0.968	1.01	1.02	1.01	1.01	-0.00867	0.105	0.307	0.157	0.371	0.000667	0.945	0.984	1	1
2	I18	Lopac_2	x	4-Diphenylacetoxy-N-(2-chloroethyl)piperidine hydrochloride		448	D-142	Cholinergic		Antagonist	Muscarinic			Irreversible muscarinic acetylcholine receptor antagonist		1	1.01	1.04	0.975	0.924	0.986	1.02	0.977	1.01	0.949	0.932	0.898	1.01	1	1.01	1.01	1.01	1.01	1.02	0.962	1	0.926	1.01	1.01	0.01	0.497	0.66	0.814	0.951	-0.00433	0.774	0.878	1	1
2	I19	Lopac_2	x	Dilazep dihydrochloride		369	D 5294	Adenosine		Inhibitor	Uptake			Adenosine uptake inhibitor		1.02	0.995	0.998	0.996	0.932	0.978	0.996	1	1	0.932	0.92	0.902	1.01	1.01	1.02	1.01	1.01	1	1	0.969	0.999	0.918	1.01	1.01	-0.009	0.378	0.6	0.5	0.75	-0.0147	0.0341	0.167	0.0722	0.295
2	I20	Lopac_2	x	S(-)-DS 121 hydrochloride		449	D-206	Dopamine		Antagonist	Autoreceptor			Dopamine autoreceptor antagonist with some selectivity for the D3 dopamine receptor binding site		1.01	1.02	1	1.01	0.948	0.996	1.02	1.02	1.01	1.01	0.959	0.946	1.02	1.02	1.02	1.09	1.02	1	1.01	0.985	1.02	0.972	1.02	1.04	-0.01	0.225	0.449	0.197	0.398	-0.00333	0.423	0.623	0.505	0.746
2	I21	Lopac_2	x	Diacylglycerol Kinase Inhibitor II		370	D 5794	Phosphorylation	Enzyme	Inhibitor	Diacylglycerol kinase			Diacylglycerol kinase inhibitor		1.01	1.01	0.999	1.01	0.974	1.02	1.02	1.01	1.01	1	0.999	0.961	1.01	1.01	1.02	1.02	1.02	1.01	1.01	1	1.01	0.987	1.01	1.02	-0.007	0.231	0.452	0.302	0.558	0	1	1	1	1
2	I22	Lopac_2	x	7-Cyclopentyl-5-(4-phenoxy)phenyl-7H-pyrrolo[2,3-d]pyrimidin-4-ylamine		450	C 8863	Phosphorylation	Enzyme	Inhibitor	Ick			Potent and selective Ick (src family tyrosine kinase) inhibitor.		1.01	0.999	0.976	1.03	1.05	1.07	0.977	0.971	0.988	0.794	0.797	0.885	1.01	1.01	1.02	0.862	0.86	0.835	0.995	1.05	0.979	0.825	1.01	0.852	-0.0183	0.202	0.425	0.164	0.371	-0.0347	0.00666	0.0776	0.0765	0.295
2	I23	Lopac_2	p	NA		NA	NA	NA	NA	NA	NA			NA		0.000585	0.0015	0.000434	-0.00154	0.00218	0.00156	0.00156	0.00148	-0.000174	0.000531	0.00145	0.002	0.000404	0.000667	0.000345	0.00246	0.00222	0.000887	0.00084	0.000733	0.000955	0.00133	0.000472	0.00186	0.000368	0.386	0.603	0.4	0.65	0.000483	0.484	0.669	0.7	0.858
2	I24	Lopac_2	e	NA		NA	NA	NA	NA	NA	NA			NA		1.01	1	1	0.965	0.971	1.01	1.01	1.02	1.02	1.01	1	1.12	1.02	1.02	1.02	1.01	1.02	1.1	1	0.982	1.02	1.04	1.02	1.04	-0.0167	0.0377	0.178	0.0593	0.285	-0.00333	0.423	0.623	0.505	0.746
2	J01	Lopac_2	e	NA		NA	NA	NA	NA	NA	NA			NA		1.02	1.02	1.03	1.03	1.04	0.989	1.04	1.03	1.04	1.02	1	1.04	1.02	1.01	1.02	1.01	1.01	1.02	1.02	1.02	1.04	1.02	1.02	1.01	0.00667	0.23	0.451	0.302	0.558	0.02	0.0132	0.103	0.0722	0.295
2	J02	Lopac_2	p	NA		NA	NA	NA	NA	NA	NA			NA		0.00107	0.00245	0.00101	0.000694	-0.00365	0.000947	0.00248	0.00209	0.00265	0.00232	0.000855	0.0017	0.00144	0.00225	0.00305	-0.00382	0.00384	0.00147	0.00151	-0.00067	0.00241	0.00162	0.00225	0.000497	-0.000737	0.328	0.547	0.4	0.65	0.00016	0.771	0.876	1	1
2	J03	Lopac_2	x	Efaroxan hydrochloride		521	E 3263	Imidazoline		Antagonist	I1			I1 Imidazoline binding site antagonist		1.01	1.01	1.03	1.04	1.04	1.02	1.02	1.01	1.02	1.01	1.01	1.04	1.02	1.02	1.03	1.02	1.01	1.02	1.02	1.03	1.02	1.02	1.02	1.02	-0.00667	0.438	0.625	0.494	0.75	-0.00667	0.23	0.452	0.302	0.574
2	J04	Lopac_2	x	Guanabenz acetate		601	G-110	Adrenoceptor		Agonist	alpha2			Centrally acting alpha2 adrenoceptor agonist; antihypertensive		1.02	1.02	1.02	1.01	1.02	1	1.02	1.01	1.01	0.994	0.968	1.01	1.02	1.03	1.02	1.01	1.02	1.03	1.02	1.01	1.01	0.991	1.02	1.02	-0.00333	0.423	0.618	0.505	0.75	-0.01	0.101	0.297	0.157	0.39
2	J05	Lopac_2	x	(±)-Epinephrine hydrochloride		522	E 4642	Adrenoceptor		Agonist				Adrenoceptor agonist		1.02	1.01	1.04	0.998	1	0.997	1.02	1.02	0.998	1.02	0.969	1	1.02	1.02	1.02	1.01	1	1.02	1.02	0.998	1.01	0.996	1.02	1.01	0.00333	0.742	0.836	1	1	-0.00733	0.423	0.623	0.505	0.746
2	J06	Lopac_2	x	(±)-Vanillylmandelic acid		602	H 0131	Adrenoceptor		Metabolite				Metabolite of epinephrine		1.03	1.01	1.03	1.02	1.01	0.997	1.02	1.03	1.01	1.04	0.97	1.04	1.02	1.03	1.03	1.03	1.01	1.02	1.02	1.01	1.02	1.02	1.03	1.02	-0.00333	0.686	0.794	1	1	-0.00667	0.387	0.601	0.48	0.746
2	J07	Lopac_2	x	Methyl beta-carboline-3-carboxylate		523	E-002	Benzodiazepine		Agonist				Benzodiazepine receptor inverse agonist		1.03	0.993	1.01	1.03	0.982	1	1.01	1.01	1.02	1.02	0.981	1	1.02	1.02	1.01	1.02	1.02	1.02	1.01	1	1.01	1	1.02	1.02	-0.00567	0.656	0.772	0.822	0.951	-0.00333	0.519	0.697	0.619	0.858
2	J08	Lopac_2	x	4-Imidazolemethanol hydrochloride		603	H 1877	Histamine	Enzyme	Inhibitor	Histinol Dehydrogenase			Histonol dehydrogenase Inhibitor		1.02	0.987	1.02	1.03	0.978	0.976	1.02	1.01	1.02	1.01	0.969	1.02	1.02	1.02	1.01	1.01	1	1.02	1.01	0.995	1.02	1	1.02	1.01	-0.00767	0.564	0.707	1	1	0	1	1	1	1
2	J09	Lopac_2	x	Felbamate		524	F 0778	Glutamate		Antagonist				Anticonvulsant; glutamate receptor antagonist		1.02	1.02	1.01	1.04	0.997	0.975	1.02	1.01	1.01	1	0.97	0.996	1.01	1.01	1.02	1.02	1.01	1	1.02	1	1.01	0.989	1.01	1.01	0.00333	0.519	0.671	0.619	0.859	0	1	1	1	1
2	J10	Lopac_2	x	Lithium Chloride		604	L 4408	Neurotransmission	Enzyme	Inhibitor	Inositol monophosphatase			Anti-manic drug used in the treatment of bipolar depression; inhibitor of inositol monophosphatase		1.02	0.995	1.01	1.03	1	0.999	1.01	1.01	1	1.01	0.984	1	1.01	1.01	1.01	1.01	0.996	1	1.01	1.01	1.01	0.998	1.01	1	-0.00167	0.84	0.902	1	1	-0.00333	0.423	0.623	0.505	0.746
2	J11	Lopac_2	x	Fiduxosin hydrochloride		525	F 4303	Adrenoceptor		Antagonist	alpha1			alpha1-Adrenoceptor antagonist		1.02	1	1.01	1.09	1.02	1.04	1.01	1.01	1.02	1.03	1	1.02	1.02	1.01	1.02	1.02	0.994	1.02	1.01	1.05	1.01	1.02	1.02	1.01	-0.00667	0.387	0.603	0.48	0.75	-0.00333	0.519	0.697	0.619	0.858
2	J12	Lopac_2	x	Harmane		605	H 7258	Imidazoline		Agonist	I1			I1 imidazoline binding site agonist		1.01	0.988	1.01	0.998	0.979	0.981	1.01	1	1.01	0.998	0.947	0.965	1.02	0.996	1.01	1	1	1.01	1	0.986	1.01	0.97	1.01	1	-0.006	0.585	0.722	0.643	0.859	-0.002	0.813	0.9	1	1
2	J13	Lopac_2	x	Fusaric acid		526	F 6513	Dopamine	Enzyme	Inhibitor	Dopamine beta-hydroxylase			Dopamine beta-hydroxylase inhibitor; antibiotic isolated from the fungus Fusarium heterosporium		1	0.996	1.01	1.02	0.958	0.977	1.02	0.998	1	0.996	0.986	0.993	1.01	1.01	1.01	1	1	0.999	1	0.985	1.01	0.992	1.01	1	-0.008	0.195	0.416	0.197	0.398	-0.004	0.626	0.781	0.643	0.858
2	J14	Lopac_2	x	(+)-Hydrastine		606	H 8645	GABA		Antagonist	GABA-A			Potent competitive GABA-A receptor antagonist which is more potent than bicuculline; isolated from Corydalis stricta		1.01	0.983	0.985	0.997	0.972	1.01	1.01	0.988	1	1.01	0.989	0.992	1.01	1.02	1.01	1.03	0.997	1.01	0.993	0.993	0.999	0.997	1.01	1.01	-0.0207	0.127	0.338	0.164	0.371	-0.014	0.146	0.353	0.164	0.39
2	J15	Lopac_2	x	Flunarizine dihydrochloride		527	F 8257	Ion Pump		Blocker	Na+/Ca2+ channel			Ca2+/Na+ channel blocker; vasodilator		1.02	0.999	1.01	1.06	1.02	1.07	1.03	1	0.998	0.989	0.993	0.967	1.02	1.02	1.02	1.02	1.01	1.02	1.01	1.05	1.01	0.983	1.02	1.02	-0.0103	0.231	0.451	0.197	0.398	-0.0107	0.411	0.623	0.643	0.858
2	J16	Lopac_2	x	Serotonin hydrochloride		607	H 9523	Serotonin		Agonist				Endogenous neurotransmitter		1.02	0.995	1	0.952	0.952	0.988	1.02	0.996	0.992	0.981	0.994	0.964	1.02	1.03	1.01	1.01	1	1.02	1	0.964	1	0.98	1.02	1.01	-0.015	0.197	0.422	0.268	0.508	-0.0173	0.184	0.401	0.268	0.522
2	J17	Lopac_2	x	cis-(Z)-Flupenthixol dihydrochloride		528	F-114	Dopamine		Antagonist				Dopamine receptor antagonist; antipsychotic		1.01	0.972	0.994	1.03	0.989	1.02	0.99	0.951	0.994	0.913	0.875	0.841	1.02	1.01	1.02	1.01	0.992	1.01	0.992	1.01	0.978	0.876	1.02	1	-0.0247	0.145	0.353	0.116	0.308	-0.0383	0.1	0.297	0.0765	0.295
2	J18	Lopac_2	x	Hexahydro-sila-difenidol hydrochloride, p-fluoro analog		608	H-127	Cholinergic		Antagonist	M3>M1>M2			High affinity muscarinic acetylcholine receptor antagonist, but displays altered selectivity (M3 > M1 > M2)		1.03	1.02	1.02	1.03	0.969	1.02	0.998	0.995	1.01	0.951	0.945	0.943	1.02	1.01	1.02	1.02	1.02	0.987	1.02	1.01	1	0.946	1.02	1.01	0.00667	0.23	0.451	0.302	0.558	-0.0157	0.056	0.22	0.116	0.32
2	J19	Lopac_2	x	L-Glutamic acid hydrochloride		529	G 2128	Glutamate		Agonist				Endogenous excitatory amino acid neurotransmitter		1.01	1.02	1.01	1.01	0.958	0.999	1.01	1.01	1.02	1.03	1	0.971	1.02	1.03	1.02	1.03	1.01	1.02	1.01	0.989	1.01	1	1.02	1.02	-0.01	0.101	0.302	0.157	0.371	-0.01	0.101	0.297	0.157	0.39
2	J20	Lopac_2	x	Imidazole-4-acetic acid hydrochloride		609	I 0375	GABA		Antagonist	GABA-C			Competitive antagonist at GABA-C receptors		1.02	1.03	1.01	0.992	0.98	1	1.04	1.02	0.997	1.01	1.01	0.965	1.04	1.03	1.03	1.04	1.03	1.03	1.02	0.991	1.02	0.995	1.03	1.03	-0.0133	0.134	0.341	0.164	0.371	-0.0143	0.368	0.59	0.5	0.746
2	J21	Lopac_2	x	GW7647		530	G 6793	Transcription		Agonist	PPAR-alpha			Potent agonist of peroxisome proliferator-activated alpha (PPAR-alpha)		1.03	1.04	1.02	1.03	1.01	1.04	1.03	1.03	1.02	1.03	1.03	1.02	1.03	1.03	1.02	1.04	1.04	1.03	1.03	1.03	1.03	1.03	1.03	1.04	0.00333	0.649	0.767	0.814	0.951	0	1	1	1	1
2	J22	Lopac_2	x	Metolazone		610	M 1195	Na+ Channel		Inhibitor	Na+/Cl- cotransporter			Inhibitor of thiazide-sensitive Na+/Cl- cotransporter; antihypertensive; moderate loop diuretic.		1.04	1.03	1.03	1.03	1	1.03	1.03	1.04	1	1.03	1.02	1.02	1.03	1.02	1.03	1.02	1.13	1.02	1.03	1.02	1.02	1.02	1.03	1.06	0.00667	0.23	0.451	0.302	0.558	-0.00333	0.811	0.899	1	1
2	J23	Lopac_2	n	NA		NA	NA	NA	NA	NA	NA			NA		1	1.03	1.03	0.977	0.965	1.03	1.01	1.01	1.01	1	1.02	1.01	1.03	1.02	1.03	1.02	1.02	1.03	1.02	0.991	1.01	1.01	1.03	1.02	-0.00667	0.581	0.72	1	1	-0.0167	0.0377	0.175	0.0593	0.295
2	J24	Lopac_2	e	NA		NA	NA	NA	NA	NA	NA			NA		1.01	1.01	1.01	0.987	0.964	1.04	1.02	1.02	1.02	1.02	1.01	1.03	1.03	1.02	1.03	1.04	1.03	1.02	1.01	0.997	1.02	1.02	1.03	1.03	-0.0167	0.0377	0.178	0.0593	0.285	-0.00667	0.184	0.401	0.188	0.412
2	K01	Lopac_2	e	NA		NA	NA	NA	NA	NA	NA			NA		0.991	1.02	1.01	1.05	1.01	1	1.02	1.01	1.02	1.01	0.987	1	0.985	0.997	0.991	0.987	0.991	0.994	1.01	1.02	1.02	0.999	0.991	0.991	0.016	0.192	0.414	0.268	0.508	0.0257	0.00595	0.0722	0.0765	0.295
2	K02	Lopac_2	n	NA		NA	NA	NA	NA	NA	NA			NA		1	0.987	0.999	1	1.08	0.978	1.01	0.999	1.01	0.997	0.986	0.992	0.985	0.994	0.993	0.991	0.988	0.989	0.995	1.02	1.01	0.992	0.991	0.989	0.00467	0.415	0.618	0.4	0.65	0.0157	0.0306	0.158	0.0765	0.295
2	K03	Lopac_2	x	OXA-22		371	C-011	Cholinergic		Agonist	Muscarinic			Potent muscarinic acetylcholine receptor agonist		1	1	1	1.02	1.01	0.974	1.02	1.01	1.01	1.01	1	1.01	0.983	0.991	0.983	0.99	0.984	0.983	1	1	1.01	1.01	0.986	0.986	0.0143	0.0329	0.166	0.0593	0.285	0.0277	0.00343	0.052	0.0722	0.295
2	K04	Lopac_2	x	DL-erythro-Dihydrosphingosine		451	D 6908	Phosphorylation	Enzyme	Inhibitor	PKC / PLA2 / PLD			Protein kinase C, phospholipase A2, and phospholipase D inhibitor		0.987	1.02	1.02	1.06	1.01	1.01	0.99	1.02	0.993	0.977	0.987	1.01	0.982	0.982	0.994	0.982	-0.00112	1	1.01	1.03	1	0.991	0.986	0.66	0.023	0.161	0.375	0.178	0.398	0.015	0.253	0.475	0.376	0.654
2	K05	Lopac_2	x	(±)-CGP-12177A hydrochloride		372	C-125	Adrenoceptor		Agonist	beta			Mixed beta adrenoceptor agonist/antagonist		0.986	0.981	1.01	0.989	0.995	0.98	0.996	1	0.996	0.982	0.958	0.982	0.982	0.993	0.981	0.983	0.981	0.991	0.992	0.988	0.997	0.974	0.985	0.985	0.007	0.529	0.679	0.825	0.951	0.012	0.0761	0.256	0.0765	0.295
2	K06	Lopac_2	x	DBO-83		452	D 7938	Cholinergic		Agonist	Nicotinic			Nicotinic acetylcholine receptor agonist		0.993	0.982	0.996	0.987	0.982	0.979	0.998	1	1.01	0.991	0.967	0.98	0.986	0.994	0.979	0.992	0.975	0.986	0.99	0.983	1	0.979	0.986	0.984	0.004	0.546	0.692	0.7	0.859	0.0163	0.0471	0.2	0.1	0.295
2	K07	Lopac_2	x	Capsazepine		373	C-191	Vanilloid		Agonist				Synthetic analog of capsaicin that acts as a specific vanilloid receptor antagonist		0.993	0.977	1	1.01	0.981	0.991	0.993	1	0.989	1.03	0.994	1.03	0.978	0.983	0.977	1	0.981	0.998	0.99	0.994	0.994	1.02	0.979	0.993	0.0107	0.254	0.48	0.507	0.75	0.0147	0.0257	0.142	0.1	0.295
2	K08	Lopac_2	x	N,N-Dihexyl-2-(4-fluorophenyl)indole-3-acetamide		453	D 8555	Benzodiazepine		Ligand	Mitochondria			High affinity ligand for glial mitochondrial benzodiazepine receptors		1	0.992	1.01	1.04	1.01	1.01	0.99	0.997	1	0.929	0.892	0.907	0.983	0.986	0.991	1.02	1	1.01	1	1.02	0.996	0.909	0.987	1.01	0.014	0.0984	0.302	0.1	0.285	0.009	0.079	0.261	0.2	0.412
2	K09	Lopac_2	x	(2S,1'S,2'S)-2-(carboxycyclopropyl)glycine		374	C-237	Glutamate		Agonist	mGluR2			Potent group II metabotropic glutamate receptor agonist		1	0.983	0.999	0.994	0.965	0.976	0.995	0.989	0.986	0.99	0.957	0.989	0.981	0.991	0.982	0.999	0.98	0.986	0.994	0.978	0.99	0.979	0.985	0.988	0.00933	0.233	0.453	0.2	0.398	0.00533	0.269	0.491	0.4	0.654
2	K10	Lopac_2	x	L-3,4-Dihydroxyphenylalanine		454	D 9628	Dopamine		Precursor				Precursor to dopamine; antiparkinsonian agent		0.994	0.983	0.997	0.981	0.967	0.965	1	0.996	0.999	0.989	0.954	0.967	0.982	0.984	0.978	0.979	0.974	0.985	0.991	0.971	0.998	0.97	0.981	0.979	0.01	0.13	0.339	0.2	0.398	0.017	0.00224	0.0434	0.1	0.295
2	K11	Lopac_2	x	Dihydrokainic acid		375	D 1064	Glutamate		Blocker	Kainate			Non-transportable glutamate analog that blocks glutamate receptors		0.989	0.986	0.997	0.983	0.96	0.97	1	0.989	0.995	0.988	0.955	0.975	0.979	0.976	0.983	0.986	0.974	0.981	0.991	0.971	0.995	0.973	0.979	0.98	0.0113	0.0533	0.215	0.1	0.285	0.0153	0.0211	0.133	0.1	0.295
2	K12	Lopac_2	x	R(-)-2,10,11-Trihydroxy-N-propylnoraporphine hydrobromide		455	D-030	Dopamine		Agonist	D2			Potent and selective D2 dopamine receptor agonist		1	0.97	0.991	0.965	0.952	0.96	0.991	0.965	1.01	0.993	0.97	0.974	0.977	0.967	0.988	0.982	0.953	0.979	0.987	0.959	0.989	0.979	0.977	0.971	0.00967	0.426	0.62	0.4	0.65	0.0113	0.491	0.677	0.7	0.858
2	K13	Lopac_2	x	2,4-Dinitrophenyl 2-fluoro-2-deoxy-beta-D-glucopyranoside		376	D 1791	Biochemistry	Enzyme	Inhibitor	exo-beta-(1,3)-Glucanase			exo-beta-(1,3)-Glucanase inhibitor		0.998	0.965	1.01	1	0.941	0.981	0.996	0.988	0.991	1.01	0.971	0.985	0.98	0.983	0.979	0.979	0.977	0.989	0.991	0.974	0.992	0.989	0.981	0.982	0.0103	0.523	0.675	0.7	0.859	0.011	0.0249	0.139	0.1	0.295
2	K14	Lopac_2	x	R(+)-SCH-23390 hydrochloride		456	D-054	Dopamine		Antagonist	D1			Selective D1 dopamine receptor antagonist		0.998	0.987	0.983	0.957	0.935	0.963	0.986	0.984	1	0.936	0.945	0.955	0.984	0.98	0.987	0.99	0.976	0.983	0.989	0.952	0.99	0.945	0.984	0.983	0.00567	0.339	0.56	0.507	0.75	0.00633	0.338	0.561	0.507	0.746
2	K15	Lopac_2	x	Diphenhydramine hydrochloride		377	D 3630	Histamine		Antagonist	H1			H1 Histamine receptor antagonist		1.01	0.976	0.99	1.02	0.967	0.999	1.01	0.99	0.982	0.966	0.979	0.951	0.981	0.979	0.983	0.983	0.991	0.985	0.992	0.995	0.994	0.965	0.981	0.986	0.011	0.381	0.603	0.7	0.859	0.013	0.258	0.48	0.2	0.412
2	K16	Lopac_2	x	R(+)-Butylindazone		457	D-129	Ion Pump		Inhibitor	K+/Cl- transport			Potent [K+, Cl-]-cotransport inhibitor that shows no side effects on the bumetanimide-sensitive [Na+, K+, Cl-]-cotransport system		0.987	0.978	0.998	0.982	0.933	0.981	0.995	0.983	0.993	0.961	0.967	0.946	0.983	0.989	0.977	0.993	0.988	0.985	0.988	0.965	0.99	0.958	0.983	0.989	0.00467	0.535	0.685	0.7	0.859	0.00733	0.222	0.447	0.268	0.522
2	K17	Lopac_2	x	5,5-Diphenylhydantoin		378	D 4007	Anticonvulsant						Anticonvulsant; appears to stabilize excitable membranes perhaps through effects on Na+, K+, and Ca2+ channels		0.988	0.981	0.995	0.983	0.968	0.995	1.01	0.985	1.01	1	0.977	0.947	0.995	0.994	0.981	0.983	0.981	0.99	0.988	0.982	1	0.975	0.99	0.985	-0.002	0.758	0.846	1	1	0.0117	0.304	0.527	0.376	0.654
2	K18	Lopac_2	x	1,10-Diaminodecane		458	D14204	Glutamate		Agonist (inverse)	NMDA-polyamine			Inverse agonist at the polyamine recognition site of the NMDA glutamate receptors		0.99	0.98	0.995	0.967	0.946	0.973	0.982	0.989	1	0.986	0.977	0.939	0.992	0.981	0.991	0.992	0.978	0.988	0.988	0.962	0.99	0.967	0.988	0.986	0.000333	0.956	0.978	1	1	0.00233	0.733	0.85	1	1
2	K19	Lopac_2	x			379										0.998	1	0.982	0.981	0.937	1.01	0.979	0.986	1	0.988	0.995	0.958	0.985	0.978	0.989	0.992	0.992	0.981	0.993	0.976	0.988	0.98	0.984	0.988	0.00933	0.245	0.468	0.4	0.65	0.00433	0.578	0.746	0.7	0.858
2	K20	Lopac_2	x	Vanillic acid diethylamide		459	E 0137	Vanilloid		Agonist				CNS and respiratory stimulant		0.996	1.01	1	0.983	0.947	1	0.99	1.01	0.998	0.989	0.975	0.95	0.988	0.998	0.991	0.99	0.99	0.996	1	0.977	0.999	0.971	0.992	0.992	0.00967	0.139	0.346	0.2	0.398	0.007	0.363	0.585	0.507	0.746
2	K21	Lopac_2	x	Dihydrexidine hydrochloride		380	D 5814	Dopamine		Agonist	D1			D1 dopamine receptor agonist		1	1.01	0.995	0.996	0.975	1.01	1.01	1	0.997	1	0.99	0.995	0.985	0.996	0.994	0.987	0.993	0.989	1	0.994	1	0.995	0.992	0.99	0.01	0.151	0.362	0.2	0.398	0.0107	0.11	0.311	0.1	0.295
2	K22	Lopac_2	x	Emetine dihydrochloride hydrate		460	E 2375	Apoptosis		Activator				Apoptosis inducer; RNA-Protein translation inhibitor		0.323	0.352	0.35	0.155	0.173	0.168	0.0799	0.0578	0.0499	0.0176	0.0171	0.0178	0.0114	0.0129	0.0133	0.0132	0.0117	0.00752	0.342	0.165	0.0625	0.0175	0.0125	0.0108	0.329	0.000774	0.019	0.1	0.285	0.05	0.0303	0.157	0.1	0.295
2	K23	Lopac_2	p	NA		NA	NA	NA	NA	NA	NA			NA		-0.000283	-0.0013	0.00332	-0.0019	0.000942	-8.5e-05	-0.000858	-0.0021	-0.00146	-0.000668	-0.000621	0.000107	2.21e-05	-0.000311	-0.00105	0.00049	-0.000891	-0.000848	0.000579	-0.000348	-0.00147	-0.000394	-0.000446	-0.000416	0.00103	0.544	0.691	1	1	-0.00103	0.0996	0.297	0.2	0.412
2	K24	Lopac_2	e	NA		NA	NA	NA	NA	NA	NA			NA		0.987	1	0.993	0.951	0.925	1.02	0.991	1	1	0.988	1.01	1.01	0.992	0.995	0.992	1	0.991	0.987	0.993	0.965	0.997	1	0.993	0.993	0.000333	0.939	0.97	1	1	0.004	0.313	0.537	0.653	0.858
2	L01	Lopac_2	e	NA		NA	NA	NA	NA	NA	NA			NA		1	1	1.02	1.02	1.02	1	1.02	1.02	1.01	1.01	0.983	1.02	0.985	1.03	0.995	0.982	0.99	0.996	1.01	1.01	1.02	1	1	0.989	0.00333	0.841	0.903	0.658	0.859	0.0133	0.433	0.63	0.658	0.858
2	L02	Lopac_2	p	NA		NA	NA	NA	NA	NA	NA			NA		-0.000771	-0.00121	-0.00195	-0.00319	-0.000761	-0.0007	-0.00115	0.000113	-0.000778	-0.00114	-0.000681	-0.000432	-0.0022	-0.000754	-0.000559	0.000327	-0.000711	-0.00103	-0.00131	-0.00155	-0.000605	-0.000751	-0.00117	-0.000471	-0.000139	0.835	0.899	0.7	0.859	0.000566	0.43	0.629	1	1
2	L03	Lopac_2	x	Ellipticine		531	E 3380	Cell Cycle	Enzyme	Inhibitor	CYP1A1 / TopoII			Cytochrome P450 (CYP1A1)and DNA topoisomerase II inhibitor		0.969	0.975	0.994	1	1.02	0.992	0.829	0.843	0.856	0.401	0.352	0.391	0.715	0.664	0.724	0.242	0.239	0.209	0.979	1	0.843	0.381	0.701	0.23	0.278	0.00157	0.03	0.1	0.285	0.142	0.00861	0.0853	0.1	0.295
2	L04	Lopac_2	x	gamma-D-Glutamylaminomethylsulfonic acid		611	G-111	Glutamate		Antagonist	Kainate			Kainate/quisqualate glutamate receptor antagonist		0.991	0.991	1.01	1.02	1.02	0.996	1	1	1	0.999	0.993	0.999	0.987	0.984	0.994	0.986	0.993	0.991	0.997	1.01	1	0.997	0.988	0.99	0.009	0.293	0.513	0.376	0.65	0.0117	0.0589	0.225	0.0636	0.295
2	L05	Lopac_2	x	Ethosuximide		532	E 7138	Anticonvulsant						Inhibits voltage-gated sodium channels; used for the treatment of absence-type seizures		1.01	0.995	1.02	1.03	1.01	0.989	1.01	1.01	0.989	1.01	1.01	0.987	0.988	0.983	1	0.985	0.996	0.986	1.01	1.01	1	1	0.99	0.989	0.018	0.12	0.327	0.2	0.398	0.0127	0.223	0.447	0.184	0.412
2	L06	Lopac_2	x	6-Hydroxymelatonin		612	H 0627	Melatonin		Metabolite				Melatonin metabolite with agonist activity		1	0.995	1.02	1.02	0.996	0.999	1.01	0.999	0.996	1	0.983	0.982	0.99	1	1.01	0.996	0.986	0.994	1	1	1	0.988	1	0.992	0.005	0.631	0.759	0.825	0.951	0.00167	0.829	0.911	1	1
2	L07	Lopac_2	x	N-Methyl-beta-carboline-3-carboxamide		533	E-006	GABA		Antagonist	GABA-A			GABA-A receptor antagonist		0.995	0.996	1.02	0.996	1.01	0.994	0.995	0.997	0.995	1	0.957	1	0.986	0.994	0.988	0.986	0.987	0.985	1	1	0.996	0.986	0.989	0.986	0.0143	0.216	0.44	0.1	0.285	0.00633	0.11	0.31	0.0765	0.295
2	L08	Lopac_2	x	Hexamethonium dichloride		613	H 2138	Cholinergic		Antagonist	Nicotinic			Nicotinic acetylcholine receptor antagonist		1.01	0.995	0.994	1.03	1.01	0.991	1.01	1	0.995	1.02	0.984	0.968	0.988	0.994	0.999	0.992	0.992	0.99	1	1.01	1	0.991	0.994	0.991	0.006	0.39	0.604	0.507	0.75	0.008	0.222	0.446	0.2	0.412
2	L09	Lopac_2	x	Fusidic acid sodium salt		534	F 0881	Cell Cycle		Inhibitor				Inhibits protein synthesis in prokaryotes		0.999	0.979	1.02	1.03	0.976	0.981	1.01	0.997	0.983	0.998	0.965	0.993	0.981	0.992	1	0.998	0.992	0.989	0.999	0.996	0.997	0.985	0.991	0.993	0.00833	0.571	0.712	1	1	0.00567	0.588	0.75	0.7	0.858
2	L10	Lopac_2	x	Hydrochlorothiazide		614	H 4759	Biochemistry	Enzyme	Inhibitor	Carbonic anhydrase			Carbonic anhydrase inhibitor; diuretic		1	0.999	1.03	1.03	0.998	0.98	0.998	1.01	0.996	0.989	0.978	0.988	0.978	0.998	0.991	0.995	0.987	0.991	1.01	1	1	0.985	0.989	0.991	0.0207	0.171	0.389	0.1	0.285	0.0123	0.173	0.392	0.268	0.522
2	L11	Lopac_2	x	Furosemide		535	F 4381	Ion Pump		Inhibitor	Na+,K+,Cl- cotransport			Inhibits Na+, K+ and Cl- cotransport		1	0.987	1.01	1.01	0.98	0.995	1.01	1	0.995	1	0.995	1	0.982	0.986	0.984	0.995	0.988	0.986	0.999	0.995	1	0.998	0.984	0.99	0.015	0.149	0.359	0.1	0.285	0.0177	0.0492	0.203	0.1	0.295
2	L12	Lopac_2	x	NG-Hydroxy-L-arginine acetate		615	H 7278	Nitric Oxide	Enzyme	Metabolite	NOS			Intermediate in the conversion of arginine to NO and citrulline by NO synthase		0.993	0.981	1	1.02	0.969	1.01	1.01	1.01	1.01	1	0.975	0.999	0.988	0.988	0.992	0.987	0.986	0.988	0.991	1	1.01	0.991	0.989	0.987	0.002	0.756	0.845	0.658	0.859	0.0207	0.00414	0.0566	0.0593	0.295
2	L13	Lopac_2	x	5-Fluorouracil		536	F 6627	Cell Cycle	Enzyme	Inhibitor	Thymidylate synthetase			Thymidylate synthetase inhibitor; leads to accumulation of cells in S phase		0.993	0.969	0.981	0.983	0.969	1	0.982	0.98	0.978	0.767	0.757	0.774	0.974	0.988	0.989	0.728	0.699	0.759	0.981	0.984	0.98	0.766	0.984	0.729	-0.00267	0.77	0.855	1	1	-0.00367	0.531	0.709	0.7	0.858
2	L14	Lopac_2	x	(±)-7-Hydroxy-DPAT hydrobromide		616	H 8653	Dopamine		Agonist	D3			Selective D3 dopamine receptor agonist		0.997	0.989	0.991	0.997	0.973	1	1	1	1.01	0.973	0.979	0.963	0.984	0.991	0.993	1	0.996	0.987	0.992	0.99	1	0.972	0.989	0.994	0.003	0.456	0.634	0.825	0.951	0.014	0.0332	0.166	0.0765	0.295
2	L15	Lopac_2	x	5-fluoro-5'-deoxyuridine		537	F 8791	DNA Metabolism		Inhibitor				DNA synthesis inhibitor; antiproliferative		0.99	0.975	1	0.994	0.981	1.02	1	1	0.984	0.74	0.716	0.702	0.983	0.996	0.989	0.747	0.715	0.721	0.988	0.998	0.995	0.719	0.989	0.728	-0.001	0.91	0.948	1	1	0.00533	0.464	0.655	0.376	0.654
2	L16	Lopac_2	x	L-165,041		617	L 2167	Lipid Signaling		Agonist	PPAR-gamma			Peroxisome proliferator-activated receptor (PPAR) gamma agonist.		0.99	1.01	1.03	1.01	0.965	0.988	1.02	1.01	0.994	0.991	1.01	0.98	0.991	1.01	0.998	1	0.998	1	1.01	0.988	1.01	0.994	1	0.999	0.0103	0.481	0.649	0.825	0.951	0.00833	0.429	0.628	0.507	0.746
2	L17	Lopac_2	x	Furafylline		538	F-124	Biochemistry	Enzyme	Inhibitor	P450IA2			Cytochrome P4501A2 inhibitor		1	1	1.01	0.967	0.983	1.01	1.01	0.985	1.02	0.982	0.97	0.95	0.995	0.998	0.996	1	0.995	0.998	1	0.987	1	0.967	0.996	0.998	0.007	0.164	0.378	0.0765	0.285	0.00867	0.493	0.678	0.7	0.858
2	L18	Lopac_2	x	Histamine, R(-)-alpha-methyl-, dihydrochloride		618	H-128	Histamine		Agonist	H3			Potent, selective H3 histamine receptor agonist which crosses the blood-brain barrier; inhibits histamine synthesis and release		1	1	1	0.988	0.985	1.01	0.995	0.996	1	0.993	1.01	0.989	0.996	0.987	0.992	1	0.995	0.994	1	0.994	0.997	0.997	0.992	0.996	0.00833	0.0853	0.281	0.0636	0.285	0.00533	0.169	0.386	0.268	0.522
2	L19	Lopac_2	x	Ganciclovir		539	G 2536	Cell Cycle		Inhibitor	G2-M checkpoint			Pro-drug nucleoside analog; upon thymidine kinase expression,converted to a phosphorylated active analog and incorporated into DNA, causing death of the malignant dividing cell		1.01	1	1	0.981	0.957	1.01	0.984	1.01	1	0.992	0.989	0.965	0.996	0.986	1	1	0.995	1.01	1	0.983	0.998	0.982	0.994	1	0.00933	0.158	0.372	0.164	0.371	0.004	0.674	0.809	0.825	0.948
2	L20	Lopac_2	x	Indirubin-3'-oxime		619	I 0404	Phosphorylation	Enzyme	Inhibitor	CDK			Cyclin dependent kinase (CDK) inhibitor; competes with ATP for catalytic subunit binding		1.05	1.05	1.05	0.344	0.443	0.305	1.04	1.05	1.05	0.0753	0.0825	0.121	1.02	1.01	1.02	0.0595	0.0743	0.0373	1.05	0.364	1.05	0.0929	1.02	0.057	0.0333	0.00985	0.0844	0.0593	0.285	0.03	0.00313	0.0506	0.0722	0.295
2	L21	Lopac_2	x	alpha-Guanidinoglutaric acid		540	G 7788	Nitric Oxide	Enzyme	Inhibitor	NOS			Endogenous convulsant; nitric oxide synthase (NOS) inhibitor		1.01	1.01	0.999	1.02	0.983	1.02	1.02	1.01	1	0.994	0.979	0.975	0.996	0.99	0.989	0.998	0.997	1.01	1.01	1.01	1.01	0.983	0.992	1	0.0147	0.0363	0.174	0.0765	0.285	0.0183	0.0719	0.249	0.1	0.295
2	L22	Lopac_2	x	SB 228357		620	S 2318	Serotonin		Antagonist	5-HT2B/2C			Selective 5-HT2B/2C serotonin receptor antagonist.		1.01	1.02	1.03	0.91	0.879	0.919	0.996	1.01	0.976	0.0276	0.042	0.0476	0.944	1	0.977	0.00116	0.00112	0.000942	1.02	0.903	0.994	0.0391	0.974	0.00107	0.0463	0.0909	0.291	0.1	0.285	0.0203	0.357	0.579	0.7	0.858
2	L23	Lopac_2	n	NA		NA	NA	NA	NA	NA	NA			NA		0.989	0.992	0.995	0.981	0.986	1.04	0.99	0.995	1	0.97	0.999	1	0.994	1.01	1	0.998	1	0.996	0.992	1	0.995	0.99	1	0.998	-0.00933	0.174	0.393	0.2	0.398	-0.00633	0.324	0.548	0.507	0.746
2	L24	Lopac_2	e	NA		NA	NA	NA	NA	NA	NA			NA		1	1.01	0.994	0.978	0.985	1.03	0.998	1.01	1.01	0.99	0.995	1	0.996	0.997	0.995	0.997	1	0.994	1	0.998	1.01	0.995	0.996	0.997	0.00533	0.371	0.596	0.7	0.859	0.01	0.127	0.333	0.0765	0.295
2	M01	Lopac_2	e	NA		NA	NA	NA	NA	NA	NA			NA		1.01	1	1.01	1.03	0.976	1	1.02	1.02	1.02	1.04	0.999	1.01	0.983	0.978	0.987	0.998	0.995	0.993	1.01	1	1.02	1.02	0.983	0.995	0.024	0.00564	0.0634	0.0765	0.285	0.0373	0.00483	0.0628	0.0636	0.295
2	M02	Lopac_2	n	NA		NA	NA	NA	NA	NA	NA			NA		1	0.986	0.994	1.02	1.01	0.988	1	1.01	0.998	1.01	1.01	1.01	0.997	0.98	1	1.01	0.994	1.01	0.993	1.01	1	1.01	0.992	1	0.001	0.9	0.942	1	1	0.0103	0.242	0.463	0.268	0.522
2	M03	Lopac_2	x	8-Cyclopentyl-1,3-dipropylxanthine		381	C-101	Adenosine		Antagonist	A1			Selective A1 adenosine receptor antagonist		1.01	0.997	1.02	1.04	1.04	1.02	1.01	1.02	1	1.03	1.01	1.04	0.993	0.993	0.998	1	0.997	1	1.01	1.03	1.01	1.03	0.995	0.999	0.0143	0.158	0.371	0.184	0.398	0.0153	0.108	0.306	0.0765	0.295
2	M04	Lopac_2	x	R-(-)-Desmethyldeprenyl hydrochloride		461	D 6940	Neurotransmission	Enzyme	Inhibitor	MAO-B			MAO-B inhibitor; metabolite of L-deprenyl		1.01	1.01	1.01	0.997	0.998	1	0.999	0.997	1	1	0.992	1.01	0.992	0.992	1	0.992	0.999	0.999	1.01	0.998	0.999	1	0.995	0.997	0.0153	0.0289	0.153	0.0593	0.285	0.004	0.269	0.491	0.5	0.746
2	M05	Lopac_2	x	S-(-)-Carbidopa		382	C-126	Biochemistry	Enzyme	Inhibitor	Aromatic amino acid decarboxylase			Peripherally active L-aromatic amino acid decarboxylase inhibitor; used in combination with levodopa for the treatment of Parkinson's Disease.		1.01	0.994	1.02	1.02	1.01	0.991	1.01	0.995	0.985	1.02	0.993	1.01	0.99	0.99	0.996	0.985	0.993	0.989	1.01	1.01	0.997	1.01	0.992	0.989	0.016	0.162	0.376	0.184	0.398	0.00467	0.591	0.753	1	1
2	M06	Lopac_2	x	7,7-Dimethyl-(5Z,8Z)-eicosadienoic acid		462	D 8008	Lipid	Enzyme	Inhibitor	PLA2 / Lipoxygenase			Phospholipase A2 and lipoxygenase inhibitor		1.01	1	1.01	1.01	1.01	1	1.01	1.02	0.994	1.02	0.999	1.01	0.996	0.989	0.989	0.998	0.995	1	1.01	1.01	1.01	1.01	0.991	0.998	0.0153	0.024	0.139	0.0722	0.285	0.0167	0.15	0.358	0.184	0.412
2	M07	Lopac_2	x	Chlormezanone		383	C-192	Neurotransmission		Modulator	Muscle relaxant			Anxiolytic; muscle relaxant		1	1.01	1	1.02	1.01	0.986	0.997	1.01	1	0.996	0.98	1.01	0.994	0.988	0.991	0.994	0.994	1	1	1.01	1	0.995	0.991	0.996	0.0123	0.0462	0.201	0.0765	0.285	0.0113	0.0852	0.275	0.1	0.295
2	M08	Lopac_2	x	(R,R)-cis-Diethyl tetrahydro-2,8-chrysenediol		463	D 8690	Hormone		Antagonist	ER-beta			Potent estrogen receptor beta antagonist; potent partial agonist at estrogen receptor alpha		0.996	0.979	0.985	1.03	1	1.01	0.991	0.985	0.962	0.897	0.882	0.911	0.995	0.977	0.984	1	0.98	0.982	0.987	1.01	0.979	0.897	0.985	0.987	0.00133	0.863	0.917	0.7	0.859	-0.006	0.597	0.759	1	1
2	M09	Lopac_2	x	CNQX disodium		384	C-239	Glutamate		Antagonist	AMPA/Kainate			Potent, competitive AMPA/kainate glutamate receptor antagonist		1	0.996	1.01	1.02	0.996	0.99	1.01	1	0.976	0.961	0.988	1	0.992	1	0.99	0.999	0.996	0.997	1	1	0.995	0.983	0.994	0.997	0.008	0.203	0.425	0.268	0.508	0.00133	0.909	0.96	0.825	0.948
2	M10	Lopac_2	x	Dipyridamole		464	D 9766	Adenosine		Inhibitor				Coronary vasodilator; adenosine transport inhibitor		1.01	1.01	1.01	1.01	0.991	1.01	1.01	0.997	1.01	0.977	0.973	1.01	0.997	0.989	0.994	1.01	1.01	1.01	1.01	1	1.01	0.987	0.993	1.01	0.0167	0.019	0.125	0.0636	0.285	0.0123	0.0853	0.275	0.116	0.32
2	M11	Lopac_2	x	Decamethonium dibromide		385	D 1260	Cholinergic		Agonist	Nicotinic			Nicotinic acetylcholine receptor partial agonist; depolarizing neuromuscular blocker		1	1	0.999	0.973	0.983	0.989	1.01	1.01	0.993	0.963	0.974	0.99	0.99	0.99	0.989	0.991	0.991	0.994	1	0.982	1	0.976	0.99	0.992	0.01	2.92e-05	0.00243	0.0722	0.285	0.0147	0.122	0.328	0.0722	0.295
2	M12	Lopac_2	x	Dipropyldopamine hydrobromide		465	D-031	Dopamine		Agonist				Dopamine receptor agonist		0.998	1	0.985	1.01	0.964	0.978	1	1.01	0.981	0.99	0.987	1.02	0.994	0.988	0.986	0.996	0.993	0.995	0.994	0.984	0.997	0.999	0.989	0.995	0.005	0.414	0.618	0.7	0.859	0.00767	0.466	0.656	0.7	0.858
2	M13	Lopac_2	x	5,6-Dichlorobenzimidazole riboside		386	D 1916	Transcription		Inhibitor				Inhibitor of RNA synthesis; chain terminator		1.01	1.01	1	1.04	1.02	1.03	1.01	1.01	1	0.984	1	1.01	0.988	0.98	0.996	0.989	0.987	0.997	1.01	1.03	1.01	0.998	0.988	0.991	0.0187	0.0351	0.171	0.0765	0.285	0.0187	0.0351	0.168	0.0765	0.295
2	M14	Lopac_2	x	(±)-DOI hydrochloride		466	D-101	Serotonin		Agonist	5-HT2/5-HT1C			Potent and selective 5-HT2 serotonin receptor agonist that crosses the blood brain barrier		0.999	0.984	1.01	1.01	1.02	1.03	1.02	1.01	1	0.968	0.972	1.01	1	1	0.994	0.994	0.99	0.998	0.998	1.02	1.01	0.983	0.998	0.994	-0.000333	0.969	0.988	1	1	0.012	0.164	0.379	0.164	0.39
2	M15	Lopac_2	x	2,3-Butanedione		387	D 3634	Cytoskeleton and ECM	Enzyme	Inhibitor	Myosin ATPase			Reversible myosin ATPase inhibitor		0.987	0.995	0.978	0.985	0.983	1.04	0.979	0.991	1	0.983	0.993	0.99	0.991	0.995	0.994	1	0.99	0.999	0.987	1	0.99	0.989	0.993	0.996	-0.00667	0.306	0.525	0.507	0.75	-0.00333	0.641	0.79	0.825	0.948
2	M16	Lopac_2	x	Eliprodil		467	E 2031	Glutamate		Antagonist	NMDA-polyamine			NR2B selective NMDA receptor antagonist (polyamine site); potential clinical use to treat both acute and chronic pain.		0.973	0.991	0.984	0.97	0.979	0.964	0.946	0.944	0.956	0.932	0.929	0.922	1	0.992	1	1	0.99	1	0.983	0.971	0.949	0.928	0.997	0.997	-0.0147	0.0889	0.288	0.0765	0.285	-0.0487	0.000723	0.0229	0.0765	0.295
2	M17	Lopac_2	x	N^G,N^G-Dimethylarginine dihydrochloride		388	D 4268	Nitric Oxide	Enzyme	Inhibitor	NOS			Reversible inhibitor of nitric oxide synthetase in vivo and in vitro		0.981	1.02	1.01	0.991	1.01	1.01	1	1	0.999	0.984	1	1.01	1	1.01	1	0.991	1	1.01	1	1	1	0.998	1	1	0.000333	0.98	0.995	0.822	0.951	-0.00367	0.386	0.601	0.302	0.574
2	M18	Lopac_2	x	Dihydro-beta-erythroidine hydrobromide		468	D-149	Cholinergic		Antagonist	nAch			Competitive nicotinic acetylcholine receptor antagonist.		0.993	1.01	0.996	0.979	0.976	1.01	0.985	0.994	0.995	0.989	0.998	1.02	0.993	0.994	0.996	0.978	0.997	0.998	1	0.988	0.991	1	0.994	0.991	0.00533	0.416	0.618	0.653	0.859	-0.003	0.448	0.641	0.825	0.948
2	M19	Lopac_2	x	1,7-Dimethylxanthine		389	D 5385	Adenosine		Antagonist	A1 > A2			Adenosine receptor ligand; major metabolite of caffeine		1.02	1	1	0.986	0.995	1.02	1	1.01	1.01	0.991	1.01	1.02	0.997	1.01	1	1	0.997	0.999	1.01	1	1.01	1.01	1	0.999	0.00433	0.612	0.745	0.643	0.859	0.00433	0.449	0.642	0.48	0.746
2	M20	Lopac_2	x	Epibestatin hydrochloride		469	E 0381	Biochemistry	Enzyme	Inhibitor	Metalloprotease			Metallo-protease inhibitor; aminopeptidase inhibitor		1	1	0.993	0.99	0.994	1	0.998	1	1.01	0.993	1	0.993	1	0.988	0.999	1	1.01	1.01	0.998	0.995	1	0.995	0.996	1.01	0.002	0.684	0.794	0.643	0.859	0.007	0.26	0.482	0.507	0.746
2	M21	Lopac_2	x	N-Methyldopamine hydrochloride		390	D 5886	Dopamine		Agonist				Dopamine receptor agonist		1.01	1.01	1.01	1	0.983	1.03	1.01	0.997	1	0.996	0.992	0.983	0.999	1.01	1	1.01	0.996	0.997	1.01	1	1	0.99	1	1	0.007	0.184	0.405	0.197	0.398	-0.000667	0.906	0.957	1	1
2	M22	Lopac_2	x	5'-N-Ethylcarboxamidoadenosine		470	E 2387	Adenosine		Agonist	A1/A2			Potent adenosine receptor agonist with equal affinity at A1 and A2 receptors		1	1.01	1.01	1.02	0.985	1.03	1.01	0.998	1.01	1.02	1.02	1	1	1	1.01	1.01	0.999	1.01	1.01	1.01	1.01	1.01	1	1.01	0.00333	0.519	0.671	0.619	0.859	0.00267	0.636	0.787	1	1
2	M23	Lopac_2	p	NA		NA	NA	NA	NA	NA	NA			NA		0.000549	0.000472	-0.00194	0.0176	0.00112	0.000332	-0.000563	-0.000514	-0.000229	-5.9e-05	0.000599	0.000107	-6.89e-05	2.11e-05	-0.000143	-5.15e-05	0.000277	-0.000538	-0.000306	0.00635	-0.000435	0.000216	-6.36e-05	-0.000104	-0.000243	0.795	0.872	0.7	0.859	-0.000372	0.0525	0.212	0.1	0.295
2	M24	Lopac_2	e	NA		NA	NA	NA	NA	NA	NA			NA		1	0.989	0.989	0.972	0.98	1.01	1.02	0.989	1.01	0.98	0.999	0.997	0.995	0.999	1	1.01	1	0.994	0.993	0.987	1.01	0.992	0.998	1	-0.00533	0.282	0.505	0.5	0.75	0.00833	0.459	0.65	0.7	0.858
2	N01	Lopac_2	e	NA		NA	NA	NA	NA	NA	NA			NA		1.02	1	1.01	1.05	1.04	0.989	1.02	1.01	1.01	1.03	1.01	1.03	0.991	0.999	0.997	0.995	1	1.01	1.01	1.03	1.01	1.02	0.996	1	0.0143	0.117	0.323	0.1	0.285	0.0177	0.0155	0.112	0.0765	0.295
2	N02	Lopac_2	p	NA		NA	NA	NA	NA	NA	NA			NA		0.000332	0.000527	-0.0019	-0.00221	-0.000821	1.42e-05	-0.000784	0.000206	0.00114	0.000806	-0.000228	-0.000452	-0.00165	0.000169	0.000832	0.000922	-0.000945	1.04e-05	-0.000347	-0.00101	0.000187	4.2e-05	-0.000216	-4.2e-06	-0.000131	0.909	0.948	1	1	0.000404	0.687	0.817	0.7	0.858
2	N03	Lopac_2	x	Ebselen		541	E 3520	Leukotriene	Enzyme	Inhibitor	Lipoxygenases / glutathione S-transferase			Antioxidant; inhibits mammalian lipoxygenases and glutathione S-transferase		1.01	0.994	1.01	1.04	1.04	1.02	0.998	1	1.01	1.02	1.02	1.04	0.996	0.996	1.01	0.998	1.01	1	1	1.03	1	1.03	1	1	0.004	0.603	0.737	1	1	0.002	0.755	0.867	0.5	0.746
2	N04	Lopac_2	x	Glipizide		621	G-117	K+ Channel		Blocker	ATP-sensitive			ATP-dependent K+ channel blocker		1.02	0.999	1.01	1.05	1.03	1.01	1.03	1.01	0.995	1.02	1.01	1.03	0.999	0.997	1.02	0.997	1.01	1.01	1.01	1.03	1.01	1.02	1.01	1.01	0.00433	0.674	0.785	0.653	0.859	0.00633	0.642	0.791	1	1
2	N05	Lopac_2	x	Endothall		542	E 7649	Phosphorylation	Enzyme	Inhibitor	PP2A			Potent inhibitor of phosphatase 2A (PP2A)		1.01	1.01	1	1.08	1.07	1.05	1.01	1.02	1	1.05	1.04	1.06	0.994	0.999	0.997	1.01	1.01	1	1.01	1.07	1.01	1.05	0.997	1.01	0.01	0.0785	0.267	0.0765	0.285	0.0133	0.14	0.345	0.1	0.295
2	N06	Lopac_2	x	Hexamethonium bromide		622	H 0879	Cholinergic		Antagonist	Nicotinic			Blocks nicotinic acetylcholine receptors at autonomic ganglia		1.02	1.01	1.01	1.05	1.02	1.02	1.01	1.02	1	1.01	1.01	1.01	1	0.992	1.01	1	1	1.01	1.01	1.03	1.01	1.01	1	1	0.0127	0.122	0.33	0.164	0.371	0.00933	0.297	0.519	0.369	0.654
2	N07	Lopac_2	x	Methyl 6,7-dimethoxy-4-ethyl-beta-carboline-3-carboxylate		543	E-007	Benzodiazepine		Agonist				Benzodiazepine receptor inverse agonist		1.02	1	1.01	1.04	1.03	1.02	1.01	1.02	0.989	1.02	1.02	1.03	0.996	0.993	1.01	1.01	1	1	1.01	1.03	1.01	1.02	1	1	0.0103	0.256	0.482	0.268	0.508	0.00667	0.569	0.74	0.825	0.948
2	N08	Lopac_2	x	Hydrocortisone 21-hemisuccinate sodium salt		623	H 2270	Hormone			Cortisol			Hydrocortisone analog		1.01	1.02	1	1.06	1.03	1.02	1	1.01	1.01	1.01	1.02	1.02	0.928	0.902	0.934	0.876	0.787	0.832	1.01	1.04	1.01	1.02	0.921	0.832	0.0887	0.00336	0.047	0.1	0.285	0.0853	0.0076	0.0833	0.0765	0.295
2	N09	Lopac_2	x	Fenoterol hydrobromide		544	F 1016	Adrenoceptor		Agonist	beta2			Beta2-adrenoceptor agonist; bronchodilator		1.03	1	0.995	1.04	1.02	1.02	1.01	1.01	0.988	0.99	0.995	1.04	1	0.999	1	0.998	0.992	1	1.01	1.03	1	1.01	1	0.997	0.00867	0.511	0.669	1	1	0.003	0.722	0.844	0.653	0.858
2	N10	Lopac_2	x	SB 218795		624	S 8817	Neurotransmission		Antagonist	NK3			Non-peptide NK3 tachykinin receptor antagonist.		1.01	1.02	1.01	1.03	1.03	1.03	1	1.02	0.989	1.01	1.01	1.03	1	1	0.997	1.01	1.01	1.01	1.01	1.03	1	1.02	0.999	1.01	0.0143	0.0407	0.185	0.0722	0.285	0.004	0.703	0.83	1	1
2	N11	Lopac_2	x	p-Fluoro-L-phenylalanine		545	F 4646	Neurotransmission	Enzyme	Substrate	Tyrosine Hydroxylase			Substrate for tyrosine hydroxylase; arrests cells at G2		0.997	1.01	1.01	1.01	1.01	1	1.02	1	0.99	1.01	1	1.02	1.01	0.998	0.992	1	0.992	1	1.01	1.01	1	1.01	1	0.997	0.00567	0.456	0.634	0.643	0.859	0.00333	0.765	0.873	1	1
2	N12	Lopac_2	x	Retinoic acid p-hydroxyanilide		625	H 7779	Cell Cycle		Inhibitor				Vitamin A acid analog with antiproliferative activity in cultured human breast cancer cells		0.988	0.991	0.992	1.09	1.06	1.06	1.01	1.01	1.01	1.02	1.01	1.06	0.997	1	1	0.958	0.963	0.968	0.99	1.07	1.01	1.03	0.999	0.963	-0.00867	0.0057	0.0638	0.0765	0.285	0.011	0.00816	0.0833	0.0593	0.295
2	N13	Lopac_2	x	Flecainide acetate salt		546	F 6777	Na+ Channel		Blocker				Sodium channel blocker; Class I antiarrythmic agent		0.999	1.01	1.01	1.03	1.01	1.03	0.992	1.01	1	1.01	0.997	1.01	0.99	0.997	1.01	1.01	0.999	0.996	1.01	1.02	1	1.01	0.999	1	0.00733	0.359	0.584	0.354	0.644	0.00167	0.842	0.92	0.825	0.948
2	N14	Lopac_2	x	MHPG sulfate potassium		626	H 8759	Adrenoceptor		Metabolite				Norepinephrine metabolite		1.01	1.01	1.01	1.02	0.997	1.01	0.999	1.01	1.01	0.992	1.01	1.02	1.01	1.01	1	1.01	1.01	1.01	1.01	1.01	1.01	1.01	1.01	1.01	0.00333	0.423	0.618	0.505	0.75	-0.000333	0.95	0.986	1	1
2	N15	Lopac_2	x	Flupirtine maleate		547	F 8927	Glutamate		Antagonist	NMDA			NMDA glutamate receptor antagonist; centrally acting analgesic		0.998	1.02	0.996	1.02	1.01	1.04	0.994	0.998	1	1	1.01	1.02	1.01	1.02	0.999	1.01	1.01	1.01	1	1.02	0.997	1.01	1.01	1.01	-0.005	0.638	0.763	0.507	0.75	-0.0123	0.171	0.39	0.2	0.412
2	N16	Lopac_2	x	5-Hydroxy-L-tryptophan		627	H 9772	Serotonin		Precursor				Serotonin precursor; antidepressant; anti-epileptic		1.01	1.02	1.02	1.01	1.01	1.02	0.996	1.01	1.02	1.01	1.01	1.02	1.01	1.01	1.01	1.01	0.999	1.02	1.02	1.01	1.01	1.01	1.01	1.01	0.00667	0.184	0.404	0.188	0.398	-0.00133	0.866	0.934	1	1
2	N17	Lopac_2	x	FPL 64176		548	F-131	Ca2+ Channel		Activator	L-type			Potent L-type Ca2+ channel activator		1.02	1.02	1	1.02	1	1.02	0.988	1.01	1.02	1.02	1.03	1.03	1.01	1.01	1.01	0.995	1.02	1.02	1.01	1.01	1.01	1.03	1.01	1.01	0.00333	0.667	0.781	0.637	0.859	-0.004	0.713	0.837	1	1
2	N18	Lopac_2	x	5-hydroxydecanoic acid sodium salt		628	H-135	K+ Channel		Blocker				Blocks post ischemic actions of the K+ channel activator cromakalim		1.02	1.03	0.996	1	1.01	1.03	1.01	1.01	1.01	1.02	1.02	1.02	1	1	1	0.999	1.01	1.01	1.02	1.01	1.01	1.02	1	1.01	0.0153	0.268	0.491	0.643	0.859	0.01	NA	NA	0.0469	0.295
2	N19	Lopac_2	x	L-Glutamine		549	G 3126	Glutamate		Agonist				Excitatory amino acid		1.01	1.02	1.01	1.02	1	1.01	1.01	1	1.01	1	1.03	1.01	1.01	1.01	1.02	1.01	1.01	1.01	1.01	1.01	1.01	1.01	1.01	1.01	0	1	1	1	1	-0.00667	0.23	0.452	0.302	0.574
2	N20	Lopac_2	x	NSC 95397		629	N 1786	Phosphorylation	Enzyme	Inhibitor	Cdc25			Selective, irreversible Cdc25 dual specificity phosphatase inhibitor.		1.01	1.01	1.01	1.01	1.02	1.03	1.02	1.03	1.01	1.03	1.04	1.03	1.01	1.01	1	0.977	1.02	1.02	1.01	1.02	1.02	1.03	1.01	1.01	0.00333	0.423	0.618	0.505	0.75	0.0133	0.134	0.338	0.164	0.39
2	N21	Lopac_2	x	Gallamine triethiodide		550	G 8134	Cholinergic		Antagonist	M2			M2 muscarinic acetylcholine receptor antagonist; muscle relaxant		1.01	1.03	1.01	1.02	1.02	1.03	1.02	1.01	1.02	1.01	1.01	1.01	1.01	1	1.01	1.02	1.01	1.01	1.02	1.02	1.02	1.01	1.01	1.01	0.01	0.274	0.496	0.302	0.558	0.01	0.101	0.297	0.157	0.39
2	N22	Lopac_2	x	IMID-4F hydrochloride		630	I 2279	K+ Channel		Blocker				Imidazoline-based K(ATP) channel blocker		1.01	1.02	1.01	1.06	1.04	1.06	1.01	1.01	1	0.455	0.409	0.44	1.01	0.996	1.01	0.168	0.157	0.156	1.01	1.05	1.01	0.435	1.01	0.16	0.008	0.243	0.465	0.302	0.558	0.00133	0.829	0.911	1	1
2	N23	Lopac_2	n	NA		NA	NA	NA	NA	NA	NA			NA		1.02	1.01	0.999	0.979	0.989	1	1	0.998	1.01	1.02	1.01	1.01	1	1.02	1	1.01	1	1.01	1.01	0.989	1	1.01	1.01	1.01	0.003	0.756	0.845	1	1	-0.004	0.635	0.787	0.643	0.858
2	N24	Lopac_2	e	NA		NA	NA	NA	NA	NA	NA			NA		1.01	1.01	0.987	0.987	0.991	1.03	1.01	1.01	1.01	0.995	1.02	1	0.996	1.01	1	1	1.01	1	1	1	1.01	1	1	1	0.000333	0.972	0.99	1	1	0.008	0.195	0.414	0.197	0.412
2	O01	Lopac_2	e	NA		NA	NA	NA	NA	NA	NA			NA		0.999	0.994	1.02	1.03	1.02	0.995	1.02	1.01	1.01	0.998	0.997	1.02	0.98	0.981	0.99	1	0.991	1	1	1.02	1.01	1	0.984	0.997	0.0207	0.107	0.31	0.1	0.285	0.0297	0.00301	0.0506	0.0765	0.295
2	O02	Lopac_2	n	NA		NA	NA	NA	NA	NA	NA			NA		0.997	0.999	1	1.01	1.01	1.01	0.998	1	0.997	1.02	1.01	1.01	0.998	1	0.997	1	1	1	0.999	1.01	0.998	1.01	0.998	1	0.000333	0.802	0.877	1	1	0	1	1	1	1
2	O03	Lopac_2	x	8-Cyclopentyl-1,3-dimethylxanthine		391	C-102	Adenosine		Antagonist	A1			Selective A1 adenosine receptor antagonist		1	0.999	0.99	1.01	1.01	1.01	1	1.02	1	1.02	1.02	1.03	1	1.01	0.997	0.997	1	0.999	0.996	1.01	1.01	1.02	1	0.999	-0.006	0.304	0.523	0.507	0.75	0.00433	0.612	0.77	0.643	0.858
2	O04	Lopac_2	x	2,2'-Bipyridyl		471	D 7505	Biochemistry	Enzyme	Inhibitor	Metalloprotease			Metalloprotease inhibitor		0.989	1.01	1	1.03	0.996	1.02	1	0.995	1.01	1.01	1	1.02	0.992	0.987	1	1.01	1	0.996	1	1.02	1	1.01	0.993	1	0.00667	0.413	0.618	0.507	0.75	0.00867	0.212	0.433	0.268	0.522
2	O05	Lopac_2	x	(±)-Chloro-APB hydrobromide		392	C-130	Dopamine		Agonist	D1			D1 dopamine receptor agonist.		0.993	0.992	0.982	1.01	1.01	0.991	0.987	0.988	1	1.01	1.02	1.03	0.992	0.995	0.996	0.994	0.995	0.995	0.989	1	0.992	1.02	0.994	0.995	-0.00533	0.265	0.489	0.268	0.508	-0.00267	0.594	0.756	0.7	0.858
2	O06	Lopac_2	x	(±) trans-U-50488 methanesulfonate		472	D 8040	Opioid		Agonist	kappa			Selective kappa opioid receptor agonist.		1.01	1	1	1.05	1.05	1.05	1.01	0.984	0.999	0.93	0.971	0.953	0.991	1	1	0.995	0.996	1	1	1.05	0.998	0.951	0.997	0.997	0.00633	0.231	0.452	0.302	0.558	0.000667	0.94	0.981	1	1
2	O07	Lopac_2	x	8-(3-Chlorostyryl)caffeine		393	C-197	Adenosine		Antagonist	A2A			Selective A2A adenosine receptor antagonist		0.998	1	1.01	1.03	1.03	1.02	0.999	1.01	0.996	1.02	1.04	1.04	0.99	0.994	0.988	0.985	0.998	1	1	1.03	1	1.03	0.991	0.994	0.012	0.0652	0.241	0.1	0.285	0.011	0.108	0.306	0.1	0.295
2	O08	Lopac_2	x	SP600125		473	S 5567	Phosphorylation	Enzyme	Inhibitor	c-JNK			Selective c-Jun N-terminal kinase (c-JNK) inhibitor.		0.963	0.996	0.993	0.869	0.868	0.869	0.985	0.98	0.983	0.676	0.681	0.708	0.986	0.989	0.996	0.852	0.806	0.764	0.984	0.869	0.983	0.688	0.99	0.807	-0.00633	0.614	0.745	1	1	-0.00767	0.105	0.303	0.1	0.295
2	O09	Lopac_2	x	CX 546		394	C-271	Glutamate		Modulator	AMPA			Positive AMPA glutamate receptor modulator; more potent than 1-BCP		1.01	1.01	1.01	0.98	1.01	1.01	0.994	1.01	1.01	1	0.987	1.02	1	0.981	0.993	0.997	0.993	0.994	1.01	1	1	1	0.991	0.995	0.0187	0.0781	0.266	0.0636	0.285	0.0133	0.158	0.372	0.184	0.412
2	O10	Lopac_2	x	Doxazosin mesylate		474	D 9815	Adrenoceptor		Blocker	alpha1			alpha1 adrenoceptor blocker		0.982	0.998	1.01	1.04	1.04	1.04	0.999	1.02	0.997	0.986	0.978	1.02	1.01	1.01	0.99	0.983	0.983	1	0.997	1.04	1.01	0.995	1	0.989	-0.00667	0.561	0.704	0.643	0.859	0.002	0.85	0.924	1	1
2	O11	Lopac_2	x	P1,P4-Di(adenosine-5')tetraphosphate ammonium		395	D 1262	Biochemistry		Inhibitor				Dinucleoside polyphosphate that competitively inhibits ADP-induced platelet aggregation		0.988	1	0.984	1	0.986	0.983	0.995	0.996	0.985	1	1.02	1.02	1	0.987	0.986	0.983	0.993	0.997	0.991	0.99	0.992	1.01	0.991	0.991	-0.000333	0.962	0.982	1	1	0.001	0.87	0.937	1	1
2	O12	Lopac_2	x	AC-93253 iodide		475	A9605	Dopamine		Antagonist				Dopamine receptor antagonist		0.87	0.9	0.933	0.794	0.819	0.78	0.487	0.477	0.438	0.436	0.417	0.45	0.245	0.233	0.233	0.108	0.12	0.109	0.901	0.798	0.467	0.434	0.237	0.112	0.664	0.00045	0.0141	0.0765	0.285	0.23	0.00253	0.0457	0.0765	0.295
2	O13	Lopac_2	x	SD-169		396	S0572	Phosphorylation	Enzyme	Inhibitor	PKC-alpha			Protein kinase C-alpha (PKC-alpha) inhibitor		0.972	0.994	1.01	0.998	0.977	0.982	0.999	0.997	1	0.981	0.981	0.999	0.996	0.988	0.985	0.994	0.988	0.996	0.992	0.986	0.999	0.987	0.99	0.993	0.00233	0.855	0.913	1	1	0.009	0.103	0.3	0.1	0.295
2	O14	Lopac_2	x	(±)-2,3-Dichloro-alpha-methylbenzylamine hydrochloride		476	D-103	Neurotransmission	Enzyme	Inhibitor	PNMT			Inhibitor of phenylethanolamine N-methyltransferase (PNMT); alpha2 adrenoceptor blocker		1	1.01	0.998	1.02	1.01	1.01	0.997	1.01	1.01	1.01	1.01	1.03	0.997	1.01	0.991	1	0.994	1.01	1	1.01	1.01	1.02	0.999	1	0.00333	0.65	0.767	0.507	0.75	0.00633	0.425	0.625	0.48	0.746
2	O15	Lopac_2	x	N,N,N',N'-Tetramethylazodicarboxamide		397	D 3648	Cell Stress		Modulator	Thiols			Thiol-oxidizing agent		1	1	0.991	1	0.973	1.02	0.99	0.99	0.992	0.992	0.983	1	1	1	0.999	1	0.999	0.999	0.997	0.998	0.991	0.992	1	0.999	-0.00267	0.468	0.639	1	1	-0.009	0.00134	0.033	0.0722	0.295
2	O16	Lopac_2	x	3,5-Dinitrocatechol		477	D-131	Neurotransmission	Enzyme	Inhibitor	COMT			Selective inhibitor of catechol O-methyl transferase (COMT).		1	1.01	0.993	0.981	0.99	1.01	0.985	1	0.994	0.993	0.991	1.01	1	1	0.993	1.01	1	1.01	1	0.994	0.993	0.998	0.998	1.01	0.00333	0.587	0.724	0.814	0.951	-0.00467	0.414	0.623	0.643	0.858
2	O17	Lopac_2	x	Clodronic acid		398	D 4434	Cytoskeleton and ECM	Enzyme	Inhibitor	MMP1 / collagenase			Matrix metalloproteinase 1 (MMP1) and collagenase inhibitor		1.01	1.01	0.988	0.989	0.999	0.999	0.989	0.99	1.02	0.996	1.01	0.988	1	1	0.99	0.99	0.998	0.994	1	0.996	1	0.998	0.997	0.994	0.006	0.514	0.671	0.653	0.859	0.003	0.801	0.894	0.822	0.948
2	O18	Lopac_2	x			478										1	1.01	1	0.988	1	1.01	0.987	0.991	1	0.974	1	1.01	0.995	0.998	0.997	1	1	1	1	0.999	0.993	0.995	0.997	1	0.00667	0.177	0.397	0.0765	0.285	-0.004	0.408	0.621	0.7	0.858
2	O19	Lopac_2	x	2,3-Dimethoxy-1,4-naphthoquinone		399	D 5439	Cell Stress		Modulator				Redox cycling agent used to study role of ROS (reactive oxygen species)		0.987	0.995	1	0.944	0.963	0.96	0.982	1	0.999	0.911	0.855	0.948	0.995	1	0.996	0.895	0.889	0.89	0.994	0.956	0.994	0.905	0.997	0.891	-0.003	0.522	0.674	0.653	0.859	-0.00333	0.63	0.784	1	1
2	O20	Lopac_2	x	Etodolac		479	E 0516	Prostaglandin	Enzyme	Inhibitor	COX			Non-steroidal anti-inflammatory drug (NSAID)		1.01	1.02	0.995	0.999	0.994	1.01	1	1.01	1.01	0.985	0.995	1	1	1	1.01	1	1.01	1	1.01	1	1.01	0.993	1	1	0.005	0.579	0.719	0.822	0.951	0.00333	0.519	0.697	0.619	0.858
2	O21	Lopac_2	x	1,1-Dimethyl-4-phenyl-piperazinium iodide		400	D 5891	Cholinergic		Agonist				Nicotinic acetylcholine receptor agonist		1.01	1.02	0.989	1.02	0.999	1.01	1.01	0.992	1	0.994	1	1.01	0.993	1	1	1.01	1	1	1.01	1.01	1	1	0.998	1	0.00867	0.445	0.628	0.658	0.859	0.003	0.638	0.788	1	1
2	O22	Lopac_2	x	E-64		480	E 3132	Biochemistry	Enzyme	Inhibitor	Cysteine protease			Irreversible inhibitor of cysteine proteases		1	1.01	0.999	1.01	0.995	1.04	0.997	1	1.01	1.02	0.998	0.999	1.01	1.01	1	1	1.01	1	1	1.02	1	1.01	1.01	1	-0.00367	0.491	0.656	0.48	0.75	-0.00433	0.449	0.642	0.48	0.746
2	O23	Lopac_2	p	NA		NA	NA	NA	NA	NA	NA			NA		-0.000645	-6.32e-05	-0.0017	0.000674	0.00174	0.000847	-0.000361	-0.000847	0.000192	-7.86e-05	0.000186	-0.000971	-0.000925	-5.27e-05	-0.000703	0.000345	-0.000621	0.000321	-0.000803	0.00109	-0.000339	-0.000288	-0.00056	1.5e-05	-0.000242	0.686	0.794	1	1	0.000222	0.608	0.767	0.7	0.858
2	O24	Lopac_2	e	NA		NA	NA	NA	NA	NA	NA			NA		1.01	0.999	0.995	0.97	0.96	0.993	0.994	0.972	1.01	0.982	0.987	0.995	0.998	0.99	0.987	0.994	0.989	0.992	1	0.974	0.992	0.988	0.992	0.992	0.00967	0.163	0.377	0.2	0.398	0.000333	0.979	0.999	1	1
2	P01	Lopac_2	e	NA		NA	NA	NA	NA	NA	NA			NA		0.995	1.01	1	1.01	1	1.01	1.02	1.02	1.01	0.985	1.02	1.01	0.998	1	0.993	0.995	0.998	1.01	1	1.01	1.02	1	0.997	1	0.00467	0.413	0.618	0.507	0.75	0.0197	0.0117	0.0999	0.0765	0.295
2	P02	Lopac_2	e	NA		NA	NA	NA	NA	NA	NA			NA		1.01	1.02	1.02	1.02	1.03	1.02	1.04	1.03	1.02	1.02	0.999	1.05	1	1.01	1.01	1	1.01	1.02	1.02	1.02	1.03	1.02	1.01	1.01	0.01	0.101	0.302	0.157	0.371	0.0233	0.0357	0.168	0.0765	0.295
2	P03	Lopac_2	x	rac-2-Ethoxy-3-hexadecanamido-1-propylphosphocholine		551	E 3645	Phosphorylation	Enzyme	Inhibitor	PKC			Protein kinase C (PKC) inhibitor		1.01	1.01	1	1.11	1.11	1.12	1.02	1.01	1	1.08	1.08	1.12	1.01	1.02	1.01	1.03	1.01	1.01	1.01	1.11	1.01	1.09	1.01	1.02	-0.00667	0.23	0.451	0.302	0.558	-0.00333	0.649	0.792	0.814	0.948
2	P04	Lopac_2	x	GYKI 52466 hydrochloride		631	G-119	Glutamate		Antagonist	AMPA/kainate			Selective AMPA/kainate glutamate receptor antagonist; anticonvulsant; skeletal muscle relaxant		1.01	1.01	1.01	0.995	1.02	1.01	1.01	1.02	1.01	0.991	0.977	0.997	1.01	1.01	1.01	1.02	1.02	1.01	1.01	1.01	1.01	0.988	1.01	1.02	0	NA	NA	NA	NA	0.00333	0.423	0.623	0.505	0.746
2	P05	Lopac_2	x	Emodin		552	E 7881	Phosphorylation	Enzyme	Inhibitor	p56lck TK			p56lck Tyrosine kinase inhibitor		1.01	1.05	0.995	1	1.04	1	1.02	1.01	1.02	0.997	0.987	1.01	1.01	0.997	1	1.01	1.01	1.01	1.02	1.01	1.02	0.998	1	1.01	0.016	0.434	0.625	0.825	0.951	0.0143	0.0512	0.209	0.116	0.32
2	P06	Lopac_2	x	4-Hydroxy-3-methoxyphenylacetic acid		632	H 1252	Dopamine		Metabolite				Dopamine metabolite		1	1.01	1.02	1.02	1.02	1.02	1.01	1	1.01	1.01	0.993	1.02	1	1.02	1.01	1.01	1.01	1.01	1.01	1.02	1.01	1.01	1.01	1.01	0	1	1	1	1	-0.00333	0.649	0.792	0.814	0.948
2	P07	Lopac_2	x	(-)-Eseroline fumarate		553	E-100	Cholinergic	Enzyme	Inhibitor	Cholinesterase			Metabolite of physostigmine (eserine); potent analgesic; cholinesterase inhibitor		1.08	1.01	0.996	0.972	0.96	0.981	1	1	0.99	0.985	0.972	0.96	0.998	1	0.992	0.99	0.989	1.01	1.03	0.971	0.997	0.972	0.997	0.996	0.032	0.343	0.564	0.4	0.65	0	1	1	1	1
2	P08	Lopac_2	x	6-Hydroxy-DL-DOPA		633	H 2380	Adrenoceptor		Neurotoxin				Precursor of the catecholaminergic neurotoxin, 6-hydroxydopamine; converted to 6-hydroxydopamine by L-aromatic amino acid decarboxylase		1.01	0.994	0.997	0.979	0.964	0.977	1.01	0.999	0.99	0.958	0.956	0.982	1	1.01	0.994	1.01	1	1.01	1	0.973	1	0.965	1	1.01	-0.001	0.89	0.933	1	1	-0.00167	0.834	0.915	0.825	0.948
2	P09	Lopac_2	x	S-(+)-Fluoxetine hydrochloride		554	F 1553	Serotonin		Inhibitor	Reuptake			Selective serotonin reuptake inhibitor		1	1.02	1.01	1.02	1.03	1.02	0.998	0.999	0.996	0.926	0.92	0.932	1.01	1	0.992	1.01	0.991	1.01	1.01	1.02	0.998	0.926	1	1	0.00933	0.297	0.516	0.369	0.65	-0.003	0.625	0.78	0.7	0.858
2	P10	Lopac_2	x	Hispidin		634	H 5257	Phosphorylation	Enzyme	Inhibitor	PKC-beta			Potent protein kinase C-beta inhibitor		1.02	1.02	1.01	0.979	0.995	0.99	1	1	1.02	0.966	0.953	0.956	1.01	1	1	1.02	1	1.01	1.02	0.988	1.01	0.958	1	1.01	0.0133	0.0474	0.201	0.11	0.308	0.00333	0.686	0.817	1	1
2	P11	Lopac_2	x	Fluphenazine dihydrochloride		555	F 4765	Dopamine		Antagonist	D1/D2			Dopamine receptor antagonist; antipsychotic		1.01	0.999	0.97	1.01	1.01	1	0.981	0.955	0.972	0.898	0.89	0.857	1.01	1.02	1.01	1	0.999	0.964	0.993	1.01	0.969	0.882	1.01	0.988	-0.0203	0.226	0.449	0.164	0.371	-0.044	0.0166	0.115	0.0765	0.295
2	P12	Lopac_2	x	HE-NECA		635	H 8034	Adenosine		Agonist	A2			A2 Adenosine receptor agonist		1.01	1.01	1	1.02	0.993	1.01	1.01	0.991	1.02	0.966	0.986	0.984	1.01	1.01	1.01	1	1	1.01	1.01	1.01	1.01	0.979	1.01	1	-0.00333	0.423	0.618	0.505	0.75	-0.003	0.758	0.868	1	1
2	P13	Lopac_2	x	Fenoldopam monohydrobromide		556	F 6800	Dopamine		Agonist	D1			Peripheral D1 dopamine receptor agonist		1.01	1.01	1.01	1.01	0.991	1	1	0.986	0.997	0.991	0.984	1.01	1.01	1.01	1.01	1	1	1	1.01	1	0.994	0.995	1.01	1	0	NA	NA	NA	NA	-0.0157	0.0665	0.238	0.0636	0.295
2	P14	Lopac_2	x	5-Hydroxyindolacetic acid		636	H 8876	Serotonin		Metabolite				Serotonin metabolite		0.993	1.07	1.01	0.987	0.989	0.994	1	0.998	1	0.987	1.01	0.999	1.01	1	1.02	1.02	1.01	1.01	1.02	0.99	0.999	0.999	1.01	1.01	0.0143	0.606	0.74	1	1	-0.0107	0.205	0.425	0.164	0.39
2	P15	Lopac_2	x	Flutamide		557	F 9397	Hormone		Inhibitor	Androgen			Non-steroidal anti-androgen		1	1.01	1.01	1	1	1.02	1.01	1.01	1.01	0.999	1.02	1.02	1.01	1	1.01	1.03	1.01	1.01	1.01	1.01	1.01	1.01	1.01	1.02	0	1	1	1	1	0.00333	0.423	0.623	0.505	0.746
2	P16	Lopac_2	x	Hydroxylamine hydrochloride		637	H 9876	Neurotransmission	Enzyme	Inhibitor	MAO			Monoamine oxidase inhibitor		1.01	0.998	0.991	0.959	0.997	1.02	0.992	1	1.01	0.986	0.997	0.996	1.01	1	1.01	1.01	1.01	1.01	1	0.992	1	0.993	1.01	1.01	-0.007	0.353	0.576	0.354	0.644	-0.006	0.396	0.61	0.48	0.746
2	P17	Lopac_2	x	Fluoxetine hydrochloride		558	F-132	Serotonin		Inhibitor	Reuptake			Selective serotonin reuptake inhibitor		1.01	1	0.991	1.02	1	1.03	0.994	0.984	1.01	0.904	0.944	0.95	0.997	1.02	1.01	0.999	1	0.996	1	1.02	0.996	0.933	1.01	0.998	-0.00867	0.374	0.599	0.507	0.75	-0.013	0.268	0.49	0.268	0.522
2	P18	Lopac_2	x	R-(+)-8-Hydroxy-DPAT hydrobromide		638	H-140	Serotonin		Agonist	5-HT1A			Full 5-HT1A serotonin receptor agonist; active enantiomer of (±)-8-hydroxy-DPAT		1	0.992	1	0.999	0.98	1.01	1	0.985	1	0.961	0.991	0.963	1.01	1.02	1.01	1.01	1	0.995	0.997	0.996	0.995	0.972	1.01	1	-0.016	0.0217	0.133	0.0722	0.285	-0.0183	0.0455	0.196	0.0722	0.295
2	P19	Lopac_2	x	5'-Guanidinonaltrindole di(trifluoroacetate)		559	G 3416	Opioid		Antagonist	kappa			Selective kappa opioid receptor antagonist		1.01	1.03	1.01	1.01	1.03	1.04	1.01	1.02	1.02	1	1.02	1	1.01	1.02	1.01	1.01	1.02	1.02	1.02	1.03	1.02	1.01	1.01	1.02	0.00333	0.686	0.794	1	1	0.00333	0.519	0.697	0.619	0.858
2	P20	Lopac_2	x	Imazodan		639	I 0782	Cyclic Nucleotides	Enzyme	Inhibitor	PDE II			Selective phosphodiesterase II (PDEII) inhibitor		1.01	1.02	1	1.04	1.02	1.04	1.02	1.01	1.01	1.03	1.03	1.03	1.01	1.02	1.01	1.01	1.02	1.01	1.01	1.03	1.01	1.03	1.01	1.01	-0.00333	0.649	0.767	0.814	0.951	0	1	1	1	1
2	P21	Lopac_2	x	GBR-12935 dihydrochloride		560	G 9659	Dopamine		Inhibitor	Reuptake			Dopamine reuptake inhibitor		0.982	0.995	0.984	1.03	1.01	1.03	0.954	0.942	0.96	0.905	0.915	0.859	1	1.01	1.01	1.02	0.999	1	0.987	1.02	0.952	0.893	1.01	1.01	-0.0197	0.0212	0.131	0.0765	0.285	-0.0547	0.00198	0.0405	0.0765	0.295
2	P22	Lopac_2	x	R(-)-Isoproterenol (+)-bitartrate		640	I 2760	Adrenoceptor		Agonist	beta			Sympathomimetic amine acting almost exclusively on beta adrenoceptors; bronchodilator; active enantiomer of Isoproterenol		1.01	1.01	0.999	1	0.993	1.01	1	0.998	1.01	1	1.01	1.04	1.01	1.01	1	1.01	1.02	1.02	1.01	1	1	1.02	1.01	1.02	-0.000333	0.95	0.975	1	1	-0.004	0.468	0.658	0.48	0.746
2	P23	Lopac_2	e	NA		NA	NA	NA	NA	NA	NA			NA		0.99	1	0.978	0.96	0.977	1.02	1.01	1	0.99	0.964	1	0.978	1.01	1.01	1.01	1.01	1.01	1.01	0.989	0.986	1	0.981	1.01	1.01	-0.0207	0.0831	0.276	0.0636	0.285	-0.01	0.225	0.448	0.197	0.412
2	P24	Lopac_2	e	NA		NA	NA	NA	NA	NA	NA			NA		0.994	1.01	0.965	0.951	0.968	0.952	1	0.973	1.01	0.947	0.927	1	0.995	0.987	0.994	0.994	0.994	1	0.99	0.957	0.994	0.958	0.992	0.996	-0.00233	0.877	0.925	1	1	0.00233	0.854	0.926	0.7	0.858
3	A01	Lopac_3	e	NA		NA	NA	NA	NA	NA	NA			NA		1.01	0.962	1.02	1.04	0.993	1.15	1.01	1.01	1.01	1.04	0.962	1.02	1.01	1.02	1.01	1.01	1.03	1.01	0.997	1.06	1.01	1.01	1.01	1.02	-0.016	0.467	0.639	0.814	0.951	-0.00333	0.423	0.623	0.505	0.746
3	A02	Lopac_3	e	NA		NA	NA	NA	NA	NA	NA			NA		1.02	1.02	1.02	1.01	0.973	1.15	1.02	1	1.02	1.06	1	1.03	1	0.996	0.996	1.01	1.04	1.01	1.02	1.04	1.01	1.03	0.997	1.02	0.0227	0.00344	0.0471	0.0593	0.285	0.016	0.134	0.338	0.11	0.32
3	A03	Lopac_3	x	ML-7		641	I 2764	Phosphorylation	Enzyme	Inhibitor	MLCK			Selective myosin light chain kinase (MLCK) inhibitor		1	0.991	0.995	1.03	0.998	1.17	0.988	0.97	0.96	0.945	0.947	0.97	0.994	1.01	1	1.01	1.03	0.996	0.995	1.07	0.973	0.954	1	1.01	-0.006	0.34	0.56	0.507	0.75	-0.0287	0.0519	0.211	0.1	0.295
3	A04	Lopac_3	x	TMPH hydrochloride		721	T5576	Serotonin		Antagonist	5-HT2/5-HT1C			Potent and selective 5-HT2 serotonin receptor antagonist		1	1.01	1.01	0.994	0.953	1.15	1.01	0.997	1.01	1.03	1.01	0.994	0.983	0.992	0.994	0.985	1.02	0.999	1.01	1.03	1.01	1.01	0.99	1	0.017	0.0232	0.138	0.0765	0.285	0.016	0.0468	0.2	0.0765	0.295
3	A05	Lopac_3	x	3-Isobutyl-1-methylxanthine		642	I 5879	Adenosine	Enzyme	Inhibitor	Phosphodiesterase			Potent phosphodiesterase inhibitor; more active than theophylline at adenosine receptors		0.992	0.995	1	0.998	0.962	1.14	1	0.999	1.01	1.03	0.996	0.997	0.978	0.997	0.994	0.986	1.01	0.983	0.996	1.03	1	1.01	0.99	0.993	0.006	0.423	0.618	0.7	0.859	0.0133	0.14	0.345	0.1	0.295
3	A06	Lopac_3	x	L-750,667 trihydrochloride		722	L-133	Dopamine		Antagonist	D4			Selective D4 dopamine receptor antagonist		0.992	0.993	0.985	0.948	0.95	1.1	0.966	0.972	0.969	0.88	0.871	0.899	0.977	0.999	0.989	0.985	1.02	0.99	0.99	0.999	0.969	0.883	0.988	0.998	0.00167	0.825	0.893	1	1	-0.0193	0.0843	0.272	0.1	0.295
3	A07	Lopac_3	x	Iproniazid phosphate		643	I 7627	Neurotransmission	Enzyme	Inhibitor	MAO			Monoamine oxidase inhibitor		0.995	1	1	0.958	0.96	1.11	1	0.982	1	1	0.965	0.991	0.984	0.992	0.987	0.986	1.01	0.989	0.998	1.01	0.994	0.985	0.988	0.995	0.0107	0.0244	0.139	0.0765	0.285	0.00633	0.408	0.621	0.658	0.858
3	A08	Lopac_3	x	4-Methylpyrazole hydrochloride		723	M 1387	Biochemistry	Enzyme	Inhibitor	Alcohol dehydrogenase			Alcohol dehydrogenase inhibitor		1	0.987	0.995	0.977	0.946	1.13	0.996	0.993	0.992	1.02	0.979	0.998	0.97	0.986	0.994	0.984	1	0.987	0.994	1.02	0.994	0.999	0.983	0.99	0.0107	0.273	0.496	0.2	0.398	0.0103	0.279	0.5	0.4	0.654
3	A09	Lopac_3	x	m-Iodobenzylguanidine hemisulfate		644	I 9890	Apoptosis		Activator				Antitumor agent which inhibits ADP ribosylation; induces changes in the mitochondrial membrane potential, activation of caspase-3 and DNA fragmentation		0.984	0.989	0.999	0.955	0.922	1.1	0.987	0.998	1	0.85	0.917	0.87	0.971	0.981	0.987	0.994	1	0.991	0.991	0.992	0.995	0.879	0.98	0.995	0.011	0.162	0.376	0.2	0.398	0.0153	0.0692	0.244	0.121	0.321
3	A10	Lopac_3	x			724	L-134									0.99	0.993	1	0.972	0.968	1.12	1	1	0.997	1.02	1	1.01	0.988	0.996	0.988	0.99	1.01	0.978	0.994	1.02	0.999	1.01	0.991	0.993	0.00367	0.41	0.618	0.376	0.65	0.00833	0.0745	0.253	0.0722	0.295
3	A11	Lopac_3	x	Imetit dihydrobromide		645	I-135	Histamine		Agonist	H3			Potent and selective H3 histamine receptor agonist		0.989	0.996	0.997	0.969	0.951	1.12	0.991	0.996	0.989	1.02	0.974	0.974	0.982	0.995	0.992	0.997	1.01	0.993	0.994	1.01	0.992	0.989	0.99	1	0.00433	0.414	0.618	0.4	0.65	0.00233	0.636	0.787	1	1
3	A12	Lopac_3	x	Molsidomine		725	M 2901	Nitric Oxide		Donor				Vasodilator; converted by the liver to the active metabolite, SIN-1		1	0.994	1	0.97	0.95	1.09	0.994	0.99	1	0.997	0.977	0.976	0.984	0.993	0.99	0.993	1	0.988	0.998	1	0.995	0.983	0.989	0.994	0.009	0.0576	0.224	0.0765	0.285	0.00567	0.223	0.448	0.268	0.522
3	A13	Lopac_3	x	JL-18		646	J-102	Dopamine		Antagonist	D4>D2			Clozapine analog which is 25 fold selective for the D4 dopamine receptor versus the D2 dopamine receptor		0.989	1	1.01	1.01	0.995	1.15	0.997	1	1	1.04	1.01	0.998	0.975	0.988	0.987	0.994	1.01	0.985	1	1.05	0.999	1.02	0.983	0.996	0.0163	0.0994	0.302	0.1	0.285	0.0157	0.0573	0.22	0.0765	0.295
3	A14	Lopac_3	x	Metergoline		726	M 3668	Serotonin		Antagonist	5-HT2/5-HT1D			5-HT1/5-HT2 Serotonin receptor antagonist; analgesic; antipyretic		1	0.98	1	0.973	0.987	1.16	1	0.969	0.99	0.959	0.987	0.963	0.993	0.998	0.995	0.995	1.01	0.993	0.993	1.04	0.986	0.97	0.995	0.999	-0.002	0.795	0.872	0.658	0.859	-0.009	0.429	0.628	0.7	0.858
3	A15	Lopac_3	x	Kenpaullone		647	K 3888	Phosphorylation	Enzyme	Inhibitor	CDK1, CDK2, CDK5			Potent inhibitor of CDK1/cyclin B, CDK2/cyclin A, CDK2/cyclin E, and CDK5/p25		1.02	1.03	1.04	1.05	1.06	1.23	1.02	1.04	1.04	1.13	1.1	1.08	0.983	0.998	0.989	1	1.02	0.994	1.03	1.11	1.03	1.1	0.99	1	0.04	0.00645	0.0675	0.1	0.285	0.0433	0.00843	0.0843	0.0765	0.295
3	A16	Lopac_3	x	Meclofenamic acid sodium salt		727	M 4531	Prostaglandin	Enzyme	Inhibitor	COX / 5-Lipoxygenase			Cyclooxygenase and 5-Lipoxygenase inhibitor		0.997	0.988	0.999	0.97	0.974	1.12	0.982	0.978	0.997	0.981	1.01	0.967	0.995	0.994	0.998	0.994	1.01	0.99	0.995	1.02	0.986	0.986	0.996	0.998	-0.001	0.802	0.877	1	1	-0.01	0.223	0.447	0.4	0.654
3	A17	Lopac_3	x	LY-367,265		648	L 2411	Serotonin		Antagonist	Reuptake			Inhibits serotonin reuptake; 5-HT2A serotonin receptor antagonist		0.984	0.994	0.999	1	1	1.16	0.978	0.977	0.99	0.945	0.949	0.901	0.993	0.992	0.998	1	1.01	0.995	0.992	1.05	0.982	0.932	0.994	1	-0.002	0.707	0.812	1	1	-0.0127	0.0763	0.256	0.1	0.295
3	A18	Lopac_3	x	(±)-Metoprolol (+)-tartrate		728	M 5391	Adrenoceptor		Antagonist	beta1			Beta1-Adrenoceptor antagonist		0.992	0.994	0.999	0.985	0.964	1.1	0.996	0.991	0.984	0.974	0.965	0.963	0.99	0.992	0.992	0.996	1.01	0.987	0.995	1.02	0.99	0.967	0.991	0.998	0.00367	0.214	0.438	0.164	0.371	-0.001	0.803	0.895	1	1
3	A19	Lopac_3	x	Leflunomide		649	L 5025	Immune System	Enzyme	Inhibitor				Immunosuppressive; its metabolite, a malononitrile derivative, inhibits dihydroorotate dehydrogenase (in the de novo pyrimidine synthesis pathway) and several protein tyrosine kinases		0.989	0.979	0.993	0.948	0.963	0.62	0.986	0.969	0.978	0.946	0.917	0.877	0.988	0.99	1	0.993	0.998	0.982	0.987	0.844	0.978	0.913	0.993	0.991	-0.00567	0.368	0.593	0.7	0.859	-0.015	0.0762	0.256	0.1	0.295
3	A20	Lopac_3	x	MRS 1754		729	M 6316	Adenosine		Antagonist	A2B			Potent A2B adenosine receptor antagonist		0.989	0.99	1	0.977	0.99	1.14	1.01	0.984	0.99	0.992	1	0.912	0.995	1	0.992	0.993	1.01	0.985	0.993	1.04	0.995	0.968	0.996	0.996	-0.00267	0.566	0.709	0.507	0.75	-0.001	0.913	0.963	0.7	0.858
3	A21	Lopac_3	x	LFM-A13		650	L 8789	Phosphorylation	Enzyme	Inhibitor	BTK			Potent and selective inhibitor of Bruton's tyrosine kinase (BTK)		0.979	0.97	0.98	0.96	0.946	1.1	0.995	0.973	0.96	0.954	0.93	0.901	0.984	0.997	0.998	0.997	1.01	0.984	0.976	1	0.976	0.928	0.993	0.997	-0.0167	0.0449	0.198	0.1	0.285	-0.017	0.233	0.456	0.2	0.412
3	A22	Lopac_3	x	MDL 28170		730	M 6690	Cell Cycle	Enzyme	Inhibitor	Calpain I / II			Cell permeable calpain I and II inhibitor		1	1	0.991	0.98	0.986	1.13	0.989	1	0.979	1.02	1	0.941	0.993	0.998	1.01	0.999	1.02	0.996	0.997	1.03	0.989	0.987	1	1	-0.00333	0.607	0.74	1	1	-0.011	0.238	0.459	0.4	0.654
3	A23	Lopac_3	e	NA		NA	NA	NA	NA	NA	NA			NA		0.987	0.986	0.994	0.94	0.977	1.12	1	0.998	0.986	1	1.03	0.953	0.991	0.994	1	0.989	1.02	0.987	0.989	1.01	0.995	0.994	0.995	0.999	-0.006	0.176	0.396	0.268	0.508	-0.000333	0.952	0.986	1	1
3	A24	Lopac_3	e	NA		NA	NA	NA	NA	NA	NA			NA		0.985	0.977	0.975	0.977	0.972	1.14	0.993	0.992	0.994	1.01	1.02	0.987	0.997	1	0.994	0.99	1.02	0.99	0.979	1.03	0.993	1.01	0.997	1	-0.018	0.0126	0.0985	0.1	0.285	-0.004	0.137	0.342	0.121	0.321
3	B01	Lopac_3	e	NA		NA	NA	NA	NA	NA	NA			NA		1	1.02	1	1.03	0.997	1.15	1.01	1.02	1.03	1.07	1.01	1.02	0.991	1	0.996	1	1.01	1	1.01	1.06	1.02	1.03	0.996	1	0.011	0.236	0.455	0.164	0.371	0.0243	0.0355	0.168	0.1	0.295
3	B02	Lopac_3	p	NA		NA	NA	NA	NA	NA	NA			NA		7.73e-05	0.000181	0.000121	0.00263	0.000938	0.00251	0.000485	0.000537	0.000743	0.00106	0.000569	-0.000606	0.00063	0.000298	0.000245	0.00068	0.00141	-0.000203	0.000126	0.00203	0.000588	0.000341	0.000391	0.000629	-0.000265	0.153	0.364	0.1	0.285	0.000197	0.253	0.475	0.4	0.654
3	B03	Lopac_3	x	Mifepristone		801	M 8046	Hormone		Antagonist	Progesterone			Progesterone receptor antagonist		0.976	0.996	0.991	1.06	1.03	1.21	1	1.03	1.01	1.12	1.09	1.07	0.995	0.997	0.992	0.996	1.01	0.986	0.988	1.1	1.01	1.09	0.995	0.997	-0.007	0.364	0.59	0.4	0.65	0.0187	0.165	0.381	0.1	0.295
3	B04	Lopac_3	x	Nitrendipine		881	N-144	Ca2+ Channel		Antagonist	L-type			Ca2+ channel blocker; antihypertensive		1.01	1.01	1.01	0.991	0.949	1.13	1.01	1.01	1.02	1.06	1.01	1.03	0.985	0.993	1	0.998	1.02	0.994	1.01	1.02	1.01	1.03	0.993	1	0.0173	0.0572	0.223	0.0636	0.285	0.0207	0.0218	0.135	0.0765	0.295
3	B05	Lopac_3	x	Minocycline hydrochloride		802	M 9511	Cell Cycle	Enzyme	Inhibitor				Basement membrane protease inhibitor; inhibits endothelial cell proliferation and angiogenesis.		1.01	0.999	1	1.03	0.987	1.13	1.01	1.01	1	1.05	1	1.02	0.99	1	0.994	0.995	1.02	0.997	1	1.05	1.01	1.02	0.995	1	0.00833	0.144	0.351	0.268	0.508	0.012	0.0544	0.217	0.116	0.32
3	B06	Lopac_3	x	Naloxone benzoylhydrazone		882	N-165	Opioid		Agonist	kappa			kappa3 Opioid receptor agonist; mixed mu opioid receptor agonist/antagonist		1.02	0.991	1	1	0.978	1.11	0.996	1	0.998	1.05	0.999	0.996	0.987	0.993	0.993	0.99	1.02	0.993	1	1.03	0.998	1.02	0.991	1	0.0127	0.275	0.497	0.376	0.65	0.007	0.0518	0.21	0.0765	0.295
3	B07	Lopac_3	x	(-)-MK-801 hydrogen maleate		803	M-108	Glutamate		Antagonist	NMDA			Less active enantiomer of (+)-MK-801 hydrogen maleate; anticonvulsant; NMDA glutamate receptor antagonist.		1.01	1.01	1.02	1.01	0.988	1.16	1	1.01	1.02	1.05	0.998	1.02	0.982	0.994	1	0.999	1.02	0.986	1.01	1.05	1.01	1.02	0.992	1	0.0213	0.0352	0.171	0.0765	0.285	0.018	0.0836	0.27	0.121	0.321
3	B08	Lopac_3	x	Olomoucine		883	O 0886	Phosphorylation	Enzyme	Inhibitor	PK			Potent and selective inhibitor of cdc2, cdk and cyclin-dependent kinases		1.02	1.01	1.03	1.03	1.02	1.2	0.998	1.01	1.01	1.03	1.02	1.04	0.996	1.01	1	0.993	1.02	1	1.02	1.08	1.01	1.03	1	1	0.018	0.0709	0.254	0.121	0.308	0.004	0.527	0.705	0.643	0.858
3	B09	Lopac_3	x	Methiothepin mesylate		804	M-149	Serotonin		Antagonist	5-HT1E, 5-HT1F, 5-HT6			5-HT1 Serotonin receptor antagonist; blocks serotonin autoreceptors		1.01	1.01	1.02	0.994	0.998	1.16	1	1.02	1.02	1.03	1.01	1.01	0.996	0.998	1	0.995	1.02	1	1.01	1.05	1.01	1.02	0.998	1	0.0153	0.033	0.166	0.0765	0.285	0.0153	0.144	0.351	0.116	0.32
3	B10	Lopac_3	x	Orphenadrine hydrochloride		884	O 3752	Cholinergic		Antagonist	Muscarinic			Muscarinic acetylcholine receptor antagonist; H1 histamine receptor antagonist		1.01	1	1.01	1.01	1.02	1.16	0.992	1.01	1.01	1.03	1.02	1.03	0.997	0.997	1	0.997	1.01	1.01	1.01	1.06	1	1.03	0.998	1.01	0.00867	0.111	0.317	0.11	0.308	0.006	0.423	0.623	0.653	0.858
3	B11	Lopac_3	x	MDL 105,519		805	M-216	Glutamate		Antagonist	NMDA-Glycine			High affinity NMDA glutamate receptor antagonist at the glycine site		1.02	1.01	1.02	1.04	1.02	1.17	1	1.02	1.03	1.08	1.05	1.05	0.995	0.993	0.997	1.01	1.02	1.01	1.02	1.08	1.02	1.06	0.995	1.01	0.0217	0.0149	0.108	0.0765	0.285	0.0217	0.131	0.338	0.1	0.295
3	B12	Lopac_3	x	(±)-Octoclothepin maleate		885	O-111	Dopamine		Antagonist	D2			D2 Dopamine receptor antagonist; serotonin receptor antagonist		1.03	1	1.01	0.999	1	1.15	1	1	1.02	0.948	0.952	0.943	1	0.991	1.01	1.01	1.01	0.991	1.01	1.05	1.01	0.948	1	1	0.013	0.291	0.511	0.369	0.65	0.00633	0.505	0.689	0.643	0.858
3	B13	Lopac_3	x	nor-Binaltorphimine dihydrochloride		806	N 1771	Opioid		Antagonist	kappa			Highly selective kappa opioid receptor antagonist		1	1.01	1.02	0.995	0.989	1.13	0.991	1.01	1.01	1.02	1	1.01	0.992	0.997	1.01	0.991	1.02	0.988	1.01	1.04	1	1.01	1	1	0.0103	0.26	0.486	0.268	0.508	0.004	0.656	0.796	1	1
3	B14	Lopac_3	x	O-Phospho-L-serine		886	P 0878	Glutamate		Antagonist	NMDA			Competitive NMDA glutamate receptor antagonist with close structural similarity to L-glutamate		1.01	1.02	1.02	0.997	1	1.16	1.01	1.01	1.02	1.03	1.01	1	0.991	0.997	1.01	1	1.02	0.997	1.02	1.05	1.01	1.01	0.999	1.01	0.0173	0.0702	0.253	0.116	0.308	0.014	0.114	0.316	0.164	0.39
3	B15	Lopac_3	x	NCS-356 sodium salt hydrate		807	N 4034	GABA		Agonist	gamma-Hydroxybutyrate			gamma-Hydroxybutyrate receptor agonist		1.02	1.01	1	0.995	0.997	1.14	1.01	1	1.01	1.03	1.02	1.01	1	1	1.01	1	1.03	0.998	1.01	1.04	1.01	1.02	1	1.01	0.00667	0.387	0.603	0.48	0.75	0.00333	0.519	0.697	0.619	0.858
3	B16	Lopac_3	x	Pancuronium bromide		887	P 1918	Cholinergic		Antagonist				Aminosteroidal neuromuscular blocking agent; skeletal muscle relaxant		1.01	0.997	1.01	1.01	1.01	1.13	0.99	1.02	0.998	1.02	1.03	1.01	1.01	1.01	1.01	1.01	1.02	1.01	1.01	1.05	1	1.02	1.01	1.01	-0.00433	0.423	0.618	0.505	0.75	-0.00733	0.499	0.683	0.643	0.858
3	B17	Lopac_3	x	(-)-Nicotine hydrogen tartrate salt		808	N 5260	Cholinergic		Agonist	Nicotinic			Prototype nicotinic acetylcholine receptor agonist		1.01	1	0.99	0.998	0.99	0.929	1	1.01	1.01	1.01	1.02	0.982	0.997	1.01	1	0.998	1.02	1.01	1	0.972	1.01	1	1	1.01	-0.00233	0.757	0.845	1	1	0.00433	0.449	0.642	0.48	0.746
3	B18	Lopac_3	x	Pentolinium di[L(+)-tartrate]		888	P 3520	Cholinergic		Antagonist	Nicotinic			Peripheral ganglionic nicotinic acetylcholine receptor antagonist		1.01	0.996	1.01	0.992	0.999	1.14	0.986	1.01	1.01	1.01	1.03	0.98	1.01	1.01	1.01	1	1.02	1	1.01	1.04	1	1.01	1.01	1.01	-0.00467	0.423	0.618	0.505	0.75	-0.008	0.423	0.623	0.505	0.746
3	B19	Lopac_3	x	Nicardipine hydrochloride		809	N 7510	Ca2+ Channel		Antagonist	L-type			L-type Ca2+ channel antagonist; antihypertensive		0.997	1.01	1.01	1.02	1.02	1.16	1.01	1.01	1.02	0.995	1	0.959	0.994	1	1.01	1.01	1.04	1.02	1.01	1.07	1.01	0.985	1	1.02	0.00433	0.534	0.684	0.643	0.859	0.012	0.112	0.313	0.164	0.39
3	B20	Lopac_3	x	Valproic acid sodium		889	P 4543	Anticonvulsant						Anticonvulsant		1.01	1	1.01	0.988	1.02	1.15	0.998	1.01	1.01	1.02	1.03	0.973	0.997	1.01	1.01	1.01	1.03	0.999	1.01	1.05	1.01	1.01	1.01	1.01	0.001	0.864	0.918	1	1	0.000333	0.958	0.989	1	1
3	B21	Lopac_3	x	NF 023		810	N 8652	P2 Receptor		Antagonist	P2X1			Potent, selective P2X1 receptor antagonist		0.999	0.999	1.01	0.999	1.04	1.16	1	1.01	1.01	1.01	1.04	1	1.01	1.01	1.01	1.01	1.03	0.997	1	1.07	1.01	1.02	1.01	1.01	-0.00733	0.184	0.404	0.188	0.398	-0.00333	0.423	0.623	0.505	0.746
3	B22	Lopac_3	x	Pyrilamine maleate		890	P 5514	Histamine		Antagonist	H1			H1 Histamine receptor antagonist		1.02	1.01	0.998	1.01	1.02	1.15	1.03	1.01	0.999	0.997	1.01	0.957	1.01	1	1.01	1.01	1.02	1.01	1.01	1.06	1.01	0.988	1.01	1.01	0.00267	0.735	0.832	1	1	0.00633	0.567	0.738	1	1
3	B23	Lopac_3	n	NA		NA	NA	NA	NA	NA	NA			NA		0.997	1.01	0.996	0.978	1.04	1.14	1.01	1.02	0.999	1.01	1.03	0.98	1	1.01	1.02	1	1.03	1.01	1	1.05	1.01	1.01	1.01	1.01	-0.009	0.29	0.511	0.268	0.508	-0.000333	0.97	0.995	1	1
3	B24	Lopac_3	e	NA		NA	NA	NA	NA	NA	NA			NA		0.99	0.995	0.996	0.978	1	1.16	1.01	1.01	0.999	1.02	1.03	0.993	1	1.01	1.01	1.01	1.02	0.997	0.994	1.05	1.01	1.01	1.01	1.01	-0.013	0.0396	0.183	0.0765	0.285	-0.000333	0.95	0.986	1	1
3	C01	Lopac_3	e	NA		NA	NA	NA	NA	NA	NA			NA		1.01	0.979	1.01	1.03	0.988	1.14	1	1.01	1.01	1.05	1	1.02	0.984	0.994	0.985	0.993	1	0.986	1	1.05	1.01	1.02	0.988	0.993	0.012	0.367	0.592	0.658	0.859	0.019	0.0146	0.109	0.0765	0.295
3	C02	Lopac_3	n	NA		NA	NA	NA	NA	NA	NA			NA		0.988	0.979	0.997	0.991	0.941	1.15	0.985	1	0.998	1.04	0.992	1.01	0.976	0.972	0.979	0.978	0.997	0.981	0.988	1.03	0.994	1.01	0.976	0.985	0.0123	0.128	0.338	0.121	0.308	0.0187	0.0419	0.186	0.1	0.295
3	C03	Lopac_3	x	(±)-Ibotenic acid		651	I 2765	Glutamate		Agonist	NMDA			Potent NMDA/metabotropic glutamate receptor agonist; excitotoxin; originally isolated from Amanita pantherina and Amanita muscaria		0.999	0.965	1.01	0.999	0.972	1.15	0.996	1	1.01	1.03	1.01	0.967	0.981	0.98	0.99	0.986	1	0.976	0.991	1.04	1	1	0.984	0.987	0.00767	0.632	0.759	0.7	0.859	0.0183	0.0278	0.149	0.1	0.295
3	C04	Lopac_3	x	Lorglumide sodium		731	L-109	Cholecystokinin		Antagonist	CCK-A			Potent and selective non-peptide cholecystokinin (CCK) receptor antagonist; orally active		0.99	1	1.02	1.01	1	1.18	1	1.01	1.01	1.04	1.02	1.02	0.99	0.988	0.995	0.994	1	0.985	1	1.06	1.01	1.03	0.991	0.993	0.0123	0.295	0.515	0.268	0.508	0.0157	0.0229	0.136	0.0765	0.295
3	C05	Lopac_3	x	Idazoxan hydrochloride		652	I 6138	Imidazoline		Ligand	I1 / I2			I2-imidazoline agonist; I1-imidazoline antagonist; alpha2-Adrenergic antagonist		0.99	0.987	0.998	0.993	0.984	1.11	1.01	1	0.997	1.05	0.991	1.02	0.976	0.98	0.98	0.979	1	0.975	0.992	1.03	1	1.02	0.979	0.985	0.013	0.0432	0.193	0.0765	0.285	0.0237	0.018	0.121	0.0765	0.295
3	C06	Lopac_3	x	Linopirdine		732	L-134	Cholinergic		Releaser				Stimulates release of acetylcholine and other neurotransmitters; cognitive enhancer		0.996	1.01	0.995	1.03	1	1.14	1	0.998	0.992	1.06	0.999	1.03	0.98	0.982	0.99	0.99	0.999	0.98	1	1.06	0.997	1.03	0.984	0.99	0.0163	0.0565	0.223	0.1	0.285	0.0127	0.0337	0.167	0.1	0.295
3	C07	Lopac_3	x	S(+)-Isoproterenol (+)-bitartrate		653	I 8005	Adrenoceptor			beta			Sympathomimetic amine acting almost exclusively on beta adrenoceptors; bronchodilator; less active enantiomer of Isoproterenol		0.987	0.998	0.987	0.961	0.967	1.1	0.988	0.987	1	1.03	1	0.994	0.979	0.981	0.981	0.976	1	0.975	0.991	1.01	0.992	1.01	0.98	0.984	0.0103	0.102	0.302	0.0722	0.285	0.0113	0.11	0.309	0.0765	0.295
3	C08	Lopac_3	x	Nocodazole		733	M 1404	Cytoskeleton and ECM		Inhibitor	beta-tubulin			Disrupts microtubules by binding to beta-tubulin		0.921	0.916	0.919	0.942	0.914	1.06	0.353	0.275	0.282	0.259	0.262	0.203	0.0797	0.0649	0.0765	0.0667	0.0553	0.0693	0.919	0.972	0.303	0.241	0.0737	0.0638	0.845	4.93e-06	0.000809	0.1	0.285	0.23	0.00976	0.0917	0.1	0.295
3	C09	Lopac_3	x	S(+)-Ibuprofen		654	I-106	Prostaglandin	Enzyme	Inhibitor	COX			Active enantiomer of Ibuprofen; NSAID		0.993	1.02	1.01	0.983	0.982	1.15	0.989	0.995	1.01	1.02	0.998	1.02	0.992	0.979	0.975	0.982	1	0.978	1.01	1.04	0.998	1.01	0.982	0.987	0.0257	0.062	0.234	0.1	0.285	0.016	0.122	0.327	0.2	0.412
3	C10	Lopac_3	x	Metaproterenol hemisulfate		734	M 2398	Adrenoceptor		Agonist	beta2			beta2-Adrenoceptor agonist		0.993	1.02	1.03	0.98	0.993	1.15	0.996	1.01	1	1.04	0.984	1.01	0.979	0.982	0.988	0.983	0.991	0.993	1.01	1.04	1	1.01	0.983	0.989	0.0313	0.0979	0.302	0.1	0.285	0.019	0.0248	0.139	0.1	0.295
3	C11	Lopac_3	x	1,5-Isoquinolinediol		655	I-138	Apoptosis	Enzyme	Inhibitor	PARS			Potent inhibitor of Poly(ADP-ribose) synthetase which is activated by nitric oxide; neuroprotective agent		1	0.989	1	0.985	0.996	1.14	1	1.01	1.01	1.03	1	1	0.978	0.992	0.985	0.982	1.01	0.98	0.996	1.04	1.01	1.01	0.985	0.991	0.0113	0.107	0.31	0.184	0.398	0.0217	0.0155	0.112	0.0765	0.295
3	C12	Lopac_3	x	3-Methyl-6-(3-[trifluoromethyl]phenyl)-1,2,4-triazolo[4,3-b]pyridazine		735	M 2922	Benzodiazepine		Agonist	BZ1			Selective BZ1 benzodiazepine receptor agonist		1.01	1	1.02	0.98	0.998	1.14	0.996	1.02	1.01	1.02	1.01	1	0.996	0.994	0.984	0.982	1.01	0.988	1.01	1.04	1.01	1.01	0.991	0.993	0.0187	0.063	0.236	0.1	0.285	0.0173	0.114	0.316	0.121	0.321
3	C13	Lopac_3	x	Kainic acid		656	K 0250	Glutamate		Agonist	Kainate			Excitatory amino acid receptor agonist selective for the kainate glutamate receptor subtype; conformationally restricted analog of L-glutamic acid		0.996	1	1.02	0.975	0.988	1.14	0.982	1.01	0.988	1.02	0.994	0.971	0.995	0.981	0.993	0.973	1.02	0.991	1.01	1.03	0.993	0.995	0.99	0.995	0.0157	0.16	0.374	0.1	0.285	0.00367	0.727	0.846	1	1
3	C14	Lopac_3	x	(-)-cis-(1S,2R)-U-50488 tartrate		736	U-106	Neurotransmission		Ligand	Sigma receptor			Potent sigma receptor ligand.		0.991	1.01	1.02	1.02	1.03	1.16	0.985	0.991	0.989	0.948	0.95	0.926	0.985	0.992	0.99	0.991	1	0.989	1.01	1.07	0.988	0.941	0.989	0.993	0.018	0.162	0.376	0.2	0.398	-0.000667	0.819	0.905	0.825	0.948
3	C15	Lopac_3	x	Karakoline		657	K 4262	Cholinergic		Antagonist	Nicotinic			Nicotinic acetylcholine receptor antagonist		1	1.01	1.01	0.987	0.989	1.13	0.994	1	0.987	1.02	1	0.981	0.986	0.988	0.987	0.988	1	0.981	1.01	1.04	0.994	1	0.987	0.99	0.0197	0.0247	0.139	0.0765	0.285	0.00667	0.216	0.437	0.268	0.522
3	C16	Lopac_3	x	Milrinone		737	M 4659	Cyclic Nucleotides	Enzyme	Inhibitor	PDE III			Phosphodiesterase III inhibitor		0.994	1	1	0.992	1.01	1.14	0.984	1.01	0.994	1.01	0.998	0.994	0.981	0.991	0.999	0.985	1.01	0.984	0.998	1.05	0.996	1	0.99	0.993	0.00767	0.277	0.499	0.184	0.398	0.00567	0.575	0.744	0.7	0.858
3	C17	Lopac_3	x	LY-310,762 hydrochloride		658	L 2536	Serotonin		Antagonist	5-HT1D			Potent, selective 5-HT 1D serotonin receptor antagonist.		1	0.997	1.01	0.99	1.02	1.13	1	1	0.998	0.983	0.968	0.944	0.982	0.983	1	0.995	1.03	0.995	1	1.05	0.999	0.965	0.988	1.01	0.014	0.128	0.338	0.268	0.508	0.011	0.199	0.42	0.354	0.654
3	C18	Lopac_3	x	6-Methyl-2-(phenylethynyl)pyridine hydrochloride		738	M 5435	Glutamate		Antagonist	mGluR5			Highly selective, non-competitive mGluR5 metabotropic glutamate receptor antagonist		0.987	1	1.01	0.995	1.01	1.13	0.998	0.986	0.994	1	1.01	0.974	0.985	0.994	1	0.98	1	0.98	0.999	1.04	0.993	0.995	0.993	0.987	0.006	0.499	0.661	0.507	0.75	-0.000333	0.956	0.988	1	1
3	C19	Lopac_3	x	VER-3323 hemifumarate salt		659	V 1889	Serotonin		Agonist	5-HT2C/5-HT2B			5-HT2C/5-HT2B serotonin receptor agonist.		0.991	1.01	1.01	1.03	1.06	1.07	0.993	1.01	1	1.02	1.03	0.985	0.99	0.991	0.988	0.995	1.02	0.994	1	1.05	1	1.01	0.99	1	0.014	0.155	0.368	0.116	0.308	0.0113	0.144	0.351	0.1	0.295
3	C20	Lopac_3	x	2-methoxyestradiol		739	M 6383	Hormone		Metabolite	Estrogen			Inhibitor of angiogenesis and endothelial cell proliferation		0.99	1	1.02	1.07	1.09	1.21	1.01	1	1	0.454	0.368	0.435	0.998	0.995	1	0.13	0.14	0.122	1	1.12	1	0.419	0.998	0.131	0.00567	0.588	0.725	0.825	0.951	0.00567	0.226	0.448	0.164	0.39
3	C21	Lopac_3	x	NNC 55-0396		660	N 0287	Ca2+ Channel		Inhibitor	T-type			Selective T-type calcium channel inhibitor.		1.01	1.01	1.02	1.04	1.08	1.11	0.99	0.993	1	6.68e-05	-0.00142	-0.000801	0.998	0.979	0.99	-0.00108	0.00191	-0.00102	1.01	1.08	0.994	-0.000718	0.989	-6.33e-05	0.0243	0.0276	0.149	0.0765	0.285	0.00533	0.455	0.647	0.507	0.746
3	C22	Lopac_3	x	Myricetin		740	M 6760	Phosphorylation	Enzyme	Inhibitor	Casein Kinase II			Casein Kinase II inhibitor		1	0.997	1	0.996	1.04	1.12	1.01	1.01	0.997	1.03	1.02	0.991	0.984	0.998	0.994	0.989	1.01	0.996	0.999	1.05	1.01	1.01	0.992	0.998	0.007	0.231	0.452	0.184	0.398	0.0137	0.0854	0.275	0.184	0.412
3	C23	Lopac_3	p	NA		NA	NA	NA	NA	NA	NA			NA		0.00114	0.000533	-0.000699	-0.00231	-0.000388	0.00219	-0.00191	-0.000707	-0.000274	0.000345	-0.000267	-0.00101	-0.000599	0.0011	-0.0001	-0.00184	0.00148	-0.00013	0.000325	-0.000169	-0.000964	-0.000311	0.000134	-0.000163	0.000191	0.809	0.882	1	1	-0.0011	0.193	0.413	0.2	0.412
3	C24	Lopac_3	e	NA		NA	NA	NA	NA	NA	NA			NA		0.979	0.99	0.988	0.992	1.01	1.11	1	1.01	0.991	1.03	1.01	1	0.991	0.988	0.996	0.993	1.02	0.996	0.986	1.04	1	1.01	0.992	1	-0.006	0.227	0.45	0.268	0.508	0.00867	0.252	0.474	0.268	0.522
3	D01	Lopac_3	e	NA		NA	NA	NA	NA	NA	NA			NA		1.02	1.02	1.02	1.03	0.982	1.15	0.998	1.01	1.02	1.07	1	0.977	0.995	0.986	0.985	0.998	1.01	0.986	1.02	1.05	1.01	1.02	0.989	0.998	0.0313	0.0101	0.0861	0.0636	0.285	0.0207	0.0637	0.233	0.1	0.295
3	D02	Lopac_3	p	NA		NA	NA	NA	NA	NA	NA			NA		-0.00052	-0.000467	-0.00111	-0.00131	-0.00051	0.00159	-2.34e-05	6.14e-05	-0.00108	-0.00055	-2.84e-05	-0.000781	-0.000183	-0.000946	0.000354	0.00162	0.000339	-0.000969	-0.000699	-7.67e-05	-0.000347	-0.000453	-0.000258	0.00033	-0.000441	0.379	0.6	0.4	0.65	-8.9e-05	0.874	0.939	1	1
3	D03	Lopac_3	x	L-alpha-Methyl-p-tyrosine		811	M 8131	Neurotransmission	Enzyme	Inhibitor	Tyrosine hydroxylase			Tyrosine hydroxylase inhibitor		1	1.01	1.01	1.03	1.01	1.16	1.01	1	1	1.06	1.01	1.02	0.984	0.992	0.991	0.996	1.01	0.989	1.01	1.07	1	1.03	0.989	0.998	0.0177	0.0156	0.111	0.0765	0.285	0.0143	0.0297	0.155	0.0765	0.295
3	D04	Lopac_3	x	Nimodipine		891	N-149	Ca2+ Channel		Antagonist	L-type			Potent L-type Ca2+ channel antagonist		1.02	1.01	0.996	1.04	0.995	1.14	1.01	1.02	1.01	1.07	1.03	1.04	0.993	0.983	0.997	0.995	1.02	0.995	1.01	1.06	1.01	1.05	0.991	1	0.0177	0.11	0.315	0.2	0.398	0.0223	0.0153	0.111	0.0765	0.295
3	D05	Lopac_3	x	Maprotiline hydrochloride		812	M 9651	Adrenoceptor		Inhibitor	Reuptake			Selective norepinephrine reuptake inhibitor		1.02	1.02	1.01	1.02	1.01	1.16	0.993	0.998	1.01	1.07	1.02	1.02	0.991	0.983	0.996	0.993	1.01	0.996	1.02	1.06	1	1.04	0.99	1	0.0267	0.00642	0.0675	0.0765	0.285	0.0103	0.182	0.401	0.2	0.412
3	D06	Lopac_3	x	NS-1619		892	N-170	K+ Channel		Activator	Ca2+ activated			Selective large conductance Ca2+-activated K+-channel activator		1.01	1.01	1.01	1.04	1.01	1.17	1.01	1.01	1.01	1.05	1.02	1.02	0.989	0.992	0.995	1	1.02	0.983	1.01	1.07	1.01	1.03	0.992	1	0.018	0.00913	0.0816	0.0636	0.285	0.018	0.00913	0.0885	0.0636	0.295
3	D07	Lopac_3	x	2-Methyl-5-hydroxytryptamine maleate		813	M-109	Serotonin		Agonist	5-HT3			5-HT3 Serotonin receptor agonist		1.01	1.01	0.99	1.03	0.969	1.18	0.998	0.997	1.01	1.04	0.997	1	0.984	0.986	0.988	0.986	1.01	0.983	1	1.06	1	1.01	0.986	0.993	0.0173	0.118	0.323	0.0765	0.285	0.0157	0.0554	0.219	0.1	0.295
3	D08	Lopac_3	x	Oleic Acid		893	O 1008	Phosphorylation	Enzyme	Activator	PKC			Activates protein kinase C in hepatocytes; uncouples oxidative phosphorylation		1.02	1.01	1.03	1.03	1	1.16	1.01	1.02	1.02	1.07	1	1.02	0.992	0.991	0.995	1	1.02	0.996	1.02	1.06	1.02	1.03	0.993	1.01	0.0273	0.0371	0.176	0.1	0.285	0.024	0.0113	0.0996	0.0765	0.295
3	D09	Lopac_3	x	2-Methylthioadenosine diphosphate trisodium		814	M-152	P2 Receptor		Agonist	P2Y			P2Y receptor agonist		0.996	1.01	1.02	1.03	0.994	1.15	1.01	1.01	1	1.05	1	1.01	0.988	0.987	1	0.997	1.02	0.986	1.01	1.06	1.01	1.02	0.992	1	0.017	0.12	0.327	0.2	0.398	0.015	0.0512	0.209	0.116	0.32
3	D10	Lopac_3	x	TG003		894	T 5575	Cell Cycle	Enzyme	Inhibitor	Clk			Potent, specific, and reversible Cdc2-like kinase (Clk) inhibitor. Competes with ATP.		1.01	1.02	1.01	0.952	0.961	1.07	1.01	0.995	1	0.879	0.895	0.911	0.994	0.992	0.997	0.992	1.02	0.98	1.01	0.994	1	0.895	0.994	0.997	0.019	0.0171	0.119	0.0765	0.285	0.00733	0.233	0.455	0.2	0.412
3	D11	Lopac_3	x	Metrifudil		815	M-225	Adenosine		Agonist	A2			Adenosine receptor agonist which displays some selectivity for the A2 receptor type		1.02	1.02	1.02	1	0.994	1.12	1.02	0.998	1.01	1.05	1.02	1.02	0.992	0.996	1	1	1.01	0.993	1.02	1.04	1.01	1.03	0.996	1	0.024	0.00913	0.0816	0.0636	0.285	0.0133	0.161	0.376	0.2	0.412
3	D12	Lopac_3	x	Progesterone		895	P 0130	Hormone			Progesterone			Suppresses ovulation; induces maturation and secretory activity of the uterine endothelium		1.01	1.02	1.03	1.03	1.04	1.18	1	1.01	1.02	1.03	1.04	1.04	1	0.994	0.994	1	1.02	0.991	1.02	1.08	1.01	1.04	0.996	1	0.024	0.0414	0.188	0.0765	0.285	0.014	0.124	0.33	0.116	0.32
3	D13	Lopac_3	x	Neostigmine bromide		816	N 2001	Cholinergic	Enzyme	Inhibitor	Acetylcholinesterase			Reversible inhibitor of acetylcholinesterase		1.01	1.01	1.02	0.992	0.997	1.12	0.995	1	1	1.02	1.02	1.01	0.991	0.995	0.99	0.997	1.01	0.991	1.01	1.04	0.998	1.02	0.992	0.999	0.0213	0.0122	0.097	0.0765	0.285	0.00633	0.0492	0.203	0.116	0.32
3	D14	Lopac_3	x	(±)-Propranolol hydrochloride		896	P 0884	Adrenoceptor		Antagonist	beta			beta Adrenoceptor antagonist; cardiac depressant (anti-arrhythmic)		1	1.02	1.02	1.03	1.02	1.18	1.01	1.02	1.02	1.05	1	1.01	1	0.991	0.999	0.997	1.02	0.987	1.01	1.08	1.02	1.02	0.997	1	0.0167	0.115	0.32	0.116	0.308	0.02	0.0109	0.0968	0.0765	0.295
3	D15	Lopac_3	x	S-Nitrosoglutathione		817	N 4148	Nitric Oxide		Donor				Nitric oxide donor in vivo		1.02	1.02	1.02	1.01	0.991	1.11	1	1	1.01	1.05	1.02	1	0.99	0.997	0.993	0.997	1.02	0.995	1.02	1.04	1	1.02	0.993	1	0.0267	0.00573	0.0639	0.0636	0.285	0.01	0.0754	0.255	0.0765	0.295
3	D16	Lopac_3	x	3-alpha,21-Dihydroxy-5-alpha-pregnan-20-one		897	P 2016	GABA		Modulator	GABA-A			Positive allosteric modulator of GABA-A receptors		0.985	1.01	1.03	0.995	1.03	1.13	0.994	1.01	1.01	1	1.01	0.984	0.99	1.01	1.01	1.01	1.03	1	1.01	1.05	1	0.998	1	1.01	0.005	0.755	0.845	1	1	0.00133	0.884	0.944	1	1
3	D17	Lopac_3	x	NG-Nitro-L-arginine		818	N 5501	Nitric Oxide	Enzyme	Inhibitor	NOS			Potent nitric oxide synthase inhibitor		0.997	1.01	1.03	0.992	1.01	0.577	1	1.01	1	1.03	1.01	0.986	0.989	1.01	1.01	1	1.01	0.993	1.01	0.86	1	1.01	1	1	0.00933	0.48	0.648	0.643	0.859	0.000333	0.969	0.994	1	1
3	D18	Lopac_3	x	1-Phenyl-3-(2-thiazolyl)-2-thiourea		898	P 4015	Dopamine	Enzyme	Inhibitor	beta-Hydroxylase			Dopamine beta-hydroxylase inhibitor		1.02	1.01	1.04	1.03	1.05	0.629	1.01	1.02	1.02	1.06	1.03	1.03	0.997	1	1	1.01	1.03	1.01	1.02	0.903	1.02	1.04	0.999	1.02	0.0243	0.108	0.312	0.0765	0.285	0.0177	0.0258	0.142	0.0722	0.295
3	D19	Lopac_3	x	Nifedipine		819	N 7634	Ca2+ Channel		Antagonist	L-type			L-type Ca2+ channel blocker; vasodilator		1.01	1.01	1.02	1.03	1.04	0.583	1.01	1.02	1	1.01	0.994	0.974	1	0.995	1	1.01	1.03	0.993	1.01	0.884	1.01	0.993	0.998	1.01	0.015	0.0286	0.152	0.0722	0.285	0.0117	0.173	0.392	0.164	0.39
3	D20	Lopac_3	x	Promethazine hydrochloride		899	P 4651	Histamine		Antagonist	H1			H1 Histamine receptor antagonist; anticholinergic		1.02	1.02	1.03	1.03	1.06	0.614	0.998	0.999	1	0.975	0.971	0.961	1.01	0.997	1.01	1.01	1.02	1	1.02	0.901	0.999	0.969	1.01	1.01	0.0177	0.035	0.171	0.0722	0.285	-0.00667	0.263	0.485	0.658	0.858
3	D21	Lopac_3	x	Nimustine hydrochloride		820	N 8659	DNA		Intercalator				Antineoplastic; bifunctional nitrosourea alkylating anticancer agent		1.01	1.01	1.02	1.03	1.03	0.606	1.02	1.02	1.01	1.03	1.03	0.998	0.996	0.997	1	1	1.02	0.999	1.01	0.889	1.02	1.02	0.998	1.01	0.0157	0.0308	0.16	0.0765	0.285	0.019	0.0197	0.128	0.0765	0.295
3	D22	Lopac_3	x	Piroxicam		900	P 5654	Prostaglandin	Enzyme	Inhibitor	COX			Cyclooxygenase (COX) inhibitor		1.02	1.02	1.03	1.02	1.02	0.64	1.01	1.01	1.01	1.05	1.04	0.987	1.01	0.995	1.01	1	1.02	1	1.02	0.893	1.01	1.03	1	1.01	0.0183	0.0455	0.2	0.0722	0.285	0.005	0.423	0.623	0.505	0.746
3	D23	Lopac_3	n	NA		NA	NA	NA	NA	NA	NA			NA		1.01	0.998	1.01	1	1.03	1.01	1.01	1	1.01	1.01	1.02	1.01	1	1	1	1.01	1.03	0.999	1.01	1.01	1.01	1.01	1	1.01	0.006	0.272	0.496	0.637	0.859	0.00667	0.184	0.401	0.188	0.412
3	D24	Lopac_3	e	NA		NA	NA	NA	NA	NA	NA			NA		0.996	1.01	0.999	0.968	1.04	0.706	1.01	1.02	1.02	1.04	1.04	1.01	0.993	0.989	1	1.01	1.02	0.986	1	0.905	1.02	1.03	0.994	1.01	0.00767	0.229	0.451	0.4	0.65	0.0227	0.0081	0.0833	0.0765	0.295
3	E01	Lopac_3	e	NA		NA	NA	NA	NA	NA	NA			NA		1	0.967	1.01	1.02	0.97	1.12	0.983	1.01	1	1.01	0.942	1.01	0.977	0.979	0.98	0.979	1	0.971	0.992	1.04	0.998	0.987	0.979	0.983	0.0137	0.403	0.614	0.7	0.859	0.019	0.136	0.34	0.1	0.295
3	E02	Lopac_3	n	NA		NA	NA	NA	NA	NA	NA			NA		0.988	0.989	0.996	1	0.962	1.14	0.978	0.984	0.996	1.01	0.95	0.982	0.974	0.975	0.977	0.976	0.989	0.974	0.991	1.03	0.986	0.981	0.975	0.98	0.0157	0.0163	0.115	0.1	0.285	0.0107	0.178	0.4	0.1	0.295
3	E03	Lopac_3	x	Ifenprodil tartrate		661	I 2892	Glutamate		Blocker	Polyamine site NMDA			Blocks the polyamine binding site associated with the NMDA glutamate receptor; neuroprotective		0.969	0.957	0.967	1.01	0.968	1.14	0.942	0.927	0.939	0.925	0.868	0.914	0.984	0.965	0.976	0.977	0.992	0.969	0.964	1.04	0.936	0.902	0.975	0.979	-0.0107	0.193	0.416	0.4	0.65	-0.039	0.00607	0.0722	0.1	0.295
3	E04	Lopac_3	x	LY-278,584 maleate		741	L-110	Serotonin		Antagonist	5-HT3			Potent 5-HT3 serotonin receptor antagonist		0.987	1	1	0.997	0.971	1.13	0.983	0.994	0.982	0.993	0.939	1	0.974	0.971	0.981	0.97	0.988	0.977	0.996	1.03	0.986	0.977	0.975	0.978	0.0203	0.0226	0.136	0.0765	0.285	0.011	0.0904	0.284	0.1	0.295
3	E05	Lopac_3	x	1-(5-Isoquinolinylsulfonyl)-3-methylpiperazine dihydrochloride		662	I 6391	Phosphorylation	Enzyme	Inhibitor	PKC			Protein kinase C (PKC) inhibitor		0.989	0.992	0.999	0.968	0.941	1.11	0.969	0.984	0.98	0.99	0.94	0.969	0.973	0.97	0.984	0.967	0.982	0.977	0.993	1.01	0.978	0.966	0.976	0.975	0.0177	0.0324	0.165	0.1	0.285	0.002	0.763	0.871	1	1
3	E06	Lopac_3	x	L-741,626		742	L-135	Dopamine		Antagonist	D2			Selective D2 dopamine receptor antagonist		0.999	1	1.01	0.994	0.987	1.14	0.98	0.948	0.989	0.847	0.802	0.906	0.975	0.969	0.982	0.982	1	0.983	1	1.04	0.972	0.852	0.975	0.988	0.0277	0.00584	0.0645	0.1	0.285	-0.003	0.836	0.916	1	1
3	E07	Lopac_3	x	L-N6-(1-Iminoethyl)lysine hydrochloride		663	I 8021	Nitric Oxide	Enzyme	Inhibitor	iNOS			Selective inducible nitric oxide synthase (iNOS) inhibitor.		0.994	0.992	1	0.972	0.953	1.12	0.993	0.969	0.992	0.993	0.917	0.994	0.968	0.969	0.977	0.975	0.989	0.973	0.995	1.02	0.985	0.968	0.971	0.979	0.024	0.00329	0.0466	0.1	0.285	0.0133	0.225	0.448	0.268	0.522
3	E08	Lopac_3	x	N-omega-Methyl-5-hydroxytryptamine oxalate salt		743	M 1514	Serotonin		Ligand				Serotonin receptor ligand		0.998	0.984	0.976	0.981	0.934	1.1	0.978	0.995	0.997	0.98	0.917	0.976	0.975	0.976	0.976	0.973	0.992	0.967	0.986	1.01	0.99	0.958	0.976	0.977	0.0103	0.249	0.474	0.164	0.371	0.0143	0.14	0.345	0.0765	0.295
3	E09	Lopac_3	x	p-Iodoclonidine hydrochloride		664	I-114	Adrenoceptor		Agonist	alpha2			High affinity alpha2 adrenoceptor agonist		0.974	0.999	1.01	0.981	0.976	1.1	0.988	0.996	1.01	1	0.925	0.981	0.961	0.969	0.971	0.977	0.994	0.968	0.994	1.02	0.998	0.969	0.967	0.98	0.0273	0.115	0.32	0.1	0.285	0.031	0.0247	0.139	0.1	0.295
3	E10	Lopac_3	x	Mianserin hydrochloride		744	M 2525	Serotonin		Antagonist				Serotonin receptor antagonist		0.995	1	0.998	0.999	0.986	1.11	0.991	1	1.01	0.978	0.949	0.963	0.963	0.972	0.98	0.979	0.994	0.972	0.998	1.03	1	0.963	0.972	0.982	0.026	0.026	0.144	0.1	0.285	0.0287	0.0181	0.121	0.1	0.295
3	E11	Lopac_3	x	Molindone hydrochloride		665	M 1818	Dopamine		Antagonist	D2			D2 dopamine receptor antagonist; monoamine oxidase inhibitor		0.998	1.01	1	0.989	0.973	1.1	0.977	0.994	0.97	1	0.97	0.971	0.976	0.982	0.979	0.978	0.991	0.973	1	1.02	0.98	0.98	0.979	0.981	0.0237	0.0121	0.0966	0.1	0.285	0.00133	0.871	0.937	1	1
3	E12	Lopac_3	x	Mizoribine		745	M 3047	DNA Metabolism	Enzyme	Inhibitor	IMP dehydrogenase			Arrests at G/S; inhibits de novo synthesis of nucleotides by inhibition of inosine monophosphate dehydrogenase		0.972	0.996	1.01	0.918	0.977	1.11	0.966	0.985	0.98	0.924	0.955	0.961	0.975	0.981	0.98	0.981	0.998	0.972	0.993	1	0.977	0.947	0.979	0.984	0.014	0.334	0.553	0.7	0.859	-0.00167	0.803	0.895	1	1
3	E13	Lopac_3	x	Ketoconazole		666	K 1003	Multi-Drug Resistance	Enzyme	Inhibitor	Cytochrome P450c17			Potent inhibitor of cytochrome P450c17 enzyme; antifungal agent		0.985	0.981	1.01	1.02	1.03	1.13	0.946	0.955	0.95	0.926	0.918	0.959	0.974	0.975	0.976	1	1	0.98	0.992	1.06	0.95	0.934	0.975	0.993	0.017	0.201	0.425	0.1	0.285	-0.0247	0.00846	0.0843	0.1	0.295
3	E14	Lopac_3	x	Clorgyline hydrochloride		746	M 3778	Neurotransmission	Enzyme	Inhibitor	MAO-A			Selective MAO-A inhibitor		0.976	0.995	1.01	0.987	1.01	1.1	0.993	0.982	0.989	1	0.981	0.981	0.978	0.978	0.98	0.983	0.99	0.978	0.994	1.03	0.988	0.987	0.979	0.984	0.015	0.266	0.49	0.658	0.859	0.00933	0.0953	0.292	0.0765	0.295
3	E15	Lopac_3	x	L-701,324		667	L 0258	Glutamate		Antagonist	NMDA-Glycine			Selective antagonist at the glycine site of the NMDA glutamate receptor		0.964	0.994	1.02	0.949	1.02	1.09	0.957	0.996	0.984	0.971	0.991	0.971	0.973	0.976	0.972	0.985	1.01	0.978	0.993	1.02	0.979	0.978	0.974	0.991	0.019	0.361	0.587	0.7	0.859	0.00533	0.69	0.819	0.7	0.858
3	E16	Lopac_3	x	(±)-alpha-Methyl-4-carboxyphenylglycine		747	M 4796	Glutamate		Antagonist	Metabotropic			Competitive metabotropic glutamate receptor antagonist		0.969	0.997	1.02	0.975	0.976	1.08	0.973	0.997	0.979	0.957	0.973	0.945	0.984	0.977	0.983	0.99	0.997	0.978	0.995	1.01	0.983	0.958	0.981	0.988	0.014	0.443	0.628	0.7	0.859	0.00167	0.843	0.92	1	1
3	E17	Lopac_3	x	L-368,899 hydrochloride		668	L 2540	Neurotransmission		Antagonist	Oxytocin receptor			Non-peptide oxytocin receptor antagonist.		0.985	1	1.01	1.01	1.04	0.994	0.971	1	1	0.984	1.01	0.963	0.988	0.985	0.981	0.992	1.01	0.996	0.998	1.01	0.99	0.986	0.985	0.999	0.0137	0.194	0.416	0.268	0.508	0.00567	0.62	0.776	0.658	0.858
3	E18	Lopac_3	x	Mibefradil dihydrochloride		748	M 5441	Ca2+ Channel		Blocker	T-type			T-type Ca2+ channel blocker		0.994	0.993	1.02	0.947	0.986	0.549	0.965	0.986	0.981	0.019	0.0286	0.0432	0.992	0.988	0.986	0.00138	0.0247	-0.00075	1	0.827	0.977	0.0303	0.989	0.00844	0.0137	0.26	0.485	0.1	0.285	-0.0113	0.21	0.43	0.121	0.321
3	E19	Lopac_3	x	Lidocaine hydrochloride		669	L 5647	Na+ Channel		Modulator				Anti-arrhythmic; local anesthetic		0.987	0.988	1.01	0.967	0.969	0.576	0.976	0.982	0.996	0.961	0.975	0.97	0.976	0.982	0.978	0.974	1.01	0.977	0.995	0.837	0.985	0.969	0.979	0.987	0.0163	0.156	0.368	0.1	0.285	0.006	0.421	0.623	0.653	0.858
3	E20	Lopac_3	x	Cysteamine hydrochloride		749	M 6500	Somatostatin		Depleter				Induces duodenal ulcers in rats, potent depletion of prolactin concentrations in pituitary tissue in vivo and in vitro and depletion of somatostatin concentrations.		0.994	0.982	1.01	0.975	1.02	0.961	0.991	0.992	1.01	0.927	0.985	0.972	0.977	0.987	0.987	0.985	1	0.979	0.995	0.985	0.998	0.961	0.984	0.988	0.0117	0.286	0.508	0.376	0.65	0.014	0.138	0.344	0.0765	0.295
3	E21	Lopac_3	x	Ro 90-7501		670	R 0529	Neurodegeneration		Inhibitor	amyloid beta42 fibril formation			Inhibits amyloid beta42 (Abeta42) fibril formation.		1.02	1.02	1.02	1.05	1.06	1.07	1	1	1.01	1.02	1.02	1	0.988	0.995	0.986	0.999	1.01	0.991	1.02	1.06	1	1.01	0.99	1	0.0303	0.00799	0.0768	0.0636	0.285	0.0137	0.0356	0.168	0.0765	0.295
3	E22	Lopac_3	x	NG-Monomethyl-L-arginine acetate		750	M 7033	Nitric Oxide	Enzyme	Inhibitor	NOS			Nitric oxide synthase inhibitor; blocks formation of endothelium-derived relaxing factor (EDRF)		1	0.994	1.01	1.01	1.02	0.606	1.01	1	0.992	0.976	1.01	0.97	0.98	0.986	0.999	0.985	1	0.988	1	0.879	1	0.985	0.988	0.991	0.013	0.152	0.362	0.2	0.398	0.0123	0.183	0.401	0.2	0.412
3	E23	Lopac_3	p	NA		NA	NA	NA	NA	NA	NA			NA		-0.000538	-0.00139	-0.00111	-0.000479	-0.00171	-0.000722	-0.0011	-0.00115	-0.00072	-0.00149	-0.00198	-0.00082	-0.000761	-0.000719	-0.0021	-0.00125	0.00184	-0.00168	-0.00101	-0.00097	-0.00099	-0.00143	-0.00119	-0.000363	0.000181	0.75	0.842	1	1	0.000203	0.704	0.83	1	1
3	E24	Lopac_3	e	NA		NA	NA	NA	NA	NA	NA			NA		0.983	0.988	0.989	0.983	1.02	1.09	0.997	1	0.99	0.975	1.01	0.98	0.982	0.987	0.984	0.991	1.02	0.993	0.987	1.03	0.996	0.988	0.984	1	0.00233	0.381	0.603	0.4	0.65	0.0113	0.0434	0.191	0.1	0.295
3	F01	Lopac_3	e	NA		NA	NA	NA	NA	NA	NA			NA		0.997	0.998	1	1.02	0.982	1.14	1	1.01	1.01	0.999	0.982	0.986	0.988	0.982	0.975	0.98	0.997	0.977	0.998	1.05	1.01	0.989	0.982	0.985	0.0167	0.0411	0.187	0.1	0.285	0.025	0.00789	0.0833	0.0765	0.295
3	F02	Lopac_3	p	NA		NA	NA	NA	NA	NA	NA			NA		-0.000874	-0.00163	-0.000755	-0.000421	-0.00184	-0.000974	0.000213	-0.00179	-0.000328	-0.00137	-0.00156	-0.00154	-0.00114	-0.00137	-0.00101	-0.000441	0.000411	-0.00152	-0.00109	-0.00108	-0.000635	-0.00149	-0.00117	-0.000517	8.7e-05	0.789	0.868	0.7	0.859	0.000538	0.464	0.655	0.7	0.858
3	F03	Lopac_3	x	SB-215505		821	S 1068	Serotonin		Antagonist	5-HT2B			Selective 5-HT2B serotonin receptor antagonist; 100-fold higher affinity at 2B versus 2C.		0.989	1.02	1	1	0.974	1.13	0.973	0.987	0.994	0.948	0.972	0.974	0.97	0.987	0.981	0.985	0.999	0.992	1	1.03	0.985	0.965	0.979	0.992	0.0237	0.103	0.306	0.1	0.285	0.00533	0.54	0.716	0.507	0.746
3	F04	Lopac_3	x	Nisoxetine hydrochloride		901	N-151	Adrenoceptor		Blocker	Reuptake			Potent and selective norepinephrine reuptake blocker		1	0.996	1.01	1.02	0.99	1.15	0.995	0.99	0.992	0.99	0.974	0.974	0.985	0.984	0.987	0.982	0.996	0.989	1	1.05	0.992	0.979	0.985	0.989	0.0167	0.0516	0.212	0.1	0.285	0.007	0.0216	0.135	0.1	0.295
3	F05	Lopac_3	x	H-8 dihydrochloride		822	M 9656	Phosphorylation	Enzyme	Inhibitor	PKA, PKG			Potent inhibitor of cAMP- and cGMP-dependent protein kinase		1	0.993	1	0.994	0.975	1.14	0.986	0.982	0.997	0.967	0.974	0.985	0.974	0.976	0.985	0.983	1.01	0.985	0.998	1.04	0.988	0.975	0.978	0.993	0.0193	0.0123	0.0979	0.0765	0.285	0.01	0.155	0.368	0.2	0.412
3	F06	Lopac_3	x	Naloxonazine dihydrochloride		902	N-176	Opioid		Antagonist	mu1			Potent mu1 opioid receptor antagonist		1	0.99	1.01	1.01	0.976	1.1	0.99	0.981	0.997	1.05	1.01	1.03	0.988	0.989	0.986	1	1.02	1.01	1	1.03	0.989	1.03	0.988	1.01	0.0123	0.163	0.377	0.1	0.285	0.00167	0.755	0.867	0.7	0.858
3	F07	Lopac_3	x	alpha-Methyl-5-hydroxytryptamine maleate		823	M-110	Serotonin		Agonist	5-HT2			5-HT2 Serotonin receptor agonist		0.989	0.998	0.999	0.965	0.958	1.12	0.99	0.965	0.996	0.976	0.942	0.958	0.982	0.983	0.988	0.975	0.997	0.978	0.995	1.01	0.984	0.959	0.984	0.983	0.011	0.0532	0.215	0.1	0.285	-0.000667	0.951	0.986	0.7	0.858
3	F08	Lopac_3	x	Oxymetazoline hydrochloride		903	O 2378	Adrenoceptor		Agonist	alpha2A			Partial alpha2A adrenoceptor agonist; agonist at serotonin 5-HT1A, 5-HT1B and 5-HT1D receptors and a mixed agonist-antagonist at 5-HT2C receptors		0.994	0.994	1.02	0.991	0.949	1.11	0.989	0.978	1	0.97	0.958	0.967	0.974	0.983	0.987	0.988	1.01	0.978	1	1.02	0.989	0.965	0.981	0.992	0.0213	0.118	0.323	0.0765	0.285	0.00767	0.372	0.593	0.4	0.654
3	F09	Lopac_3	x	Mesulergine hydrochloride		824	M-153	Dopamine		Agonist				Dopaminergic receptor agonist exhibiting antiparkinsonian activity; 5-HT2C serotonin receptor antagonist		0.999	0.992	1.02	1.01	0.988	1.13	0.995	0.996	1	0.976	0.946	0.983	0.965	0.978	0.975	0.971	0.978	0.967	1	1.04	0.997	0.968	0.973	0.972	0.031	0.0483	0.203	0.1	0.285	0.0243	0.0153	0.111	0.1	0.295
3	F10	Lopac_3	x	Ofloxacin		904	O 8757	Antibiotic			DNA Synthesis			Fluorinated quinolone antibacterial; interferes with DNA synthesis		1	0.995	0.998	0.994	0.958	1.11	0.991	0.997	0.987	0.987	0.969	0.939	0.972	0.976	0.984	0.978	0.997	0.981	0.998	1.02	0.992	0.965	0.977	0.985	0.0203	0.0174	0.12	0.1	0.285	0.0143	0.0368	0.172	0.1	0.295
3	F11	Lopac_3	x	p-MPPF dihydrochloride		825	M-226	Serotonin		Antagonist	5-HT1A			Selective 5-HT1A serotonin receptor antagonist		0.997	0.987	0.977	0.982	0.957	1.09	0.982	0.975	0.976	0.934	0.936	0.935	0.981	0.973	0.978	0.979	0.99	0.982	0.987	1.01	0.978	0.935	0.977	0.984	0.00967	0.231	0.451	0.4	0.65	0.000333	0.922	0.968	1	1
3	F12	Lopac_3	x	Palmitoylethanolamide		905	P 0359	Cannabinoid		Agonist	CB2			Endogenous CB2 cannabinoid receptor agonist		0.98	0.984	0.998	0.971	0.982	1.1	0.996	0.987	0.956	0.981	0.959	0.959	0.972	0.971	0.981	0.988	0.985	0.979	0.987	1.02	0.98	0.966	0.975	0.984	0.0127	0.132	0.341	0.2	0.398	0.005	0.724	0.845	0.7	0.858
3	F13	Lopac_3	x	CR 2249		826	N 2034	Glutamate		Agonist	NMDA-Glycine			Facilitates glycine action at NMDA glutamate receptors		0.988	0.999	1.01	0.977	0.938	1.03	0.99	0.983	0.965	0.994	0.969	0.963	0.967	0.964	0.98	0.973	0.997	0.984	0.999	0.982	0.979	0.975	0.97	0.985	0.0287	0.0259	0.144	0.1	0.285	0.009	0.378	0.599	0.4	0.654
3	F14	Lopac_3	x	SKF-525A hydrochloride		906	P 1061	Multi-Drug Resistance	Enzyme	Inhibitor	Microsomal oxidation			Inhibitor of microsomal drug metabolism		0.999	0.987	1.01	0.966	0.966	1.02	0.974	0.956	0.951	0.738	0.851	0.888	0.984	0.976	0.98	0.983	0.997	0.958	0.999	0.984	0.96	0.826	0.98	0.979	0.0187	0.0939	0.296	0.1	0.285	-0.0197	0.0944	0.291	0.1	0.295
3	F15	Lopac_3	x	NCS-382		827	N 4159	GABA		Antagonist	gamma-Hydroxybutyrate			gamma-Hydroxybutyrate receptor antagonist		0.981	0.971	1.01	0.953	0.99	1.04	1	0.983	0.977	0.921	0.973	0.951	0.975	0.987	0.987	0.984	0.998	0.978	0.987	0.994	0.987	0.948	0.983	0.987	0.00433	0.754	0.844	1	1	0.00367	0.675	0.809	1	1
3	F16	Lopac_3	x	Pirfenidone		907	P 2116	Immune System		Inhibitor				Inhibitor of collagen production and fibroblast proliferation		1	0.992	1.01	0.963	0.996	1.1	0.985	0.993	0.989	0.945	0.979	0.944	0.988	0.981	0.987	0.986	1.01	0.999	1	1.02	0.989	0.956	0.985	0.998	0.0153	0.0823	0.274	0.1	0.285	0.00367	0.313	0.537	0.4	0.654
3	F17	Lopac_3	x	Naphazoline hydrochloride		828	N 5504	Adrenoceptor		Agonist	alpha			alpha-Adrenoceptor agonist; imidazoline receptor agonist; vasoconstrictor		1	0.99	1	0.989	0.993	0.913	0.985	0.999	0.979	0.931	0.985	0.942	0.994	0.991	0.996	0.985	1	0.977	0.997	0.965	0.988	0.953	0.994	0.987	0.003	0.475	0.645	0.658	0.859	-0.006	0.419	0.623	0.7	0.858
3	F18	Lopac_3	x	Thiolactomycin		908	T 9567	Antibiotic	Enzyme	Inhibitor	Myristate synthesis			Inhibits bacterial, not eukaryotic, myristate synthesis. Effective as antitrypanosomal and antimalarial.		0.981	0.992	1.03	0.97	0.987	0.588	0.986	0.993	0.997	0.948	0.985	0.951	0.987	0.988	0.99	0.996	1.01	0.987	1	0.848	0.992	0.961	0.988	0.998	0.0127	0.483	0.651	0.7	0.859	0.00367	0.373	0.594	0.7	0.858
3	F19	Lopac_3	x	Naloxone hydrochloride		829	N 7758	Opioid		Antagonist				Opioid receptor antagonist		0.99	0.987	1.02	0.985	0.99	0.999	0.996	0.998	1	0.956	0.993	0.968	0.987	0.984	0.993	0.993	1.01	0.992	0.999	0.991	0.998	0.972	0.988	0.998	0.011	0.407	0.617	0.507	0.75	0.01	0.0467	0.2	0.1	0.295
3	F20	Lopac_3	x	Praziquantel		909	P 4668	Antibiotic			Ca2+ Ionophore			Ca2+ Ionophore; anthelmintic		1	0.991	1.03	0.989	1.02	1	0.996	1.01	1	0.987	0.987	0.96	0.981	0.989	0.991	0.995	1.02	0.996	1.01	1	1	0.978	0.987	1	0.02	0.227	0.451	0.121	0.308	0.015	0.0487	0.203	0.1	0.295
3	F21	Lopac_3	x	Norcantharidin		830	N 8784	Phosphorylation	Enzyme	Inhibitor	PP2A			Demethylated form of cantharidin with antitumor properties; potent inhibitor of the serine/threonine protein phosphatase 2A (PP2A)		1.01	1.01	1.03	1.04	1.07	0.661	1.01	1.01	1	1.03	1.05	1.01	0.991	0.989	0.991	0.997	1.03	0.987	1.02	0.924	1.01	1.03	0.99	1	0.0263	0.0572	0.223	0.0722	0.285	0.0163	0.0349	0.168	0.0722	0.295
3	F22	Lopac_3	x	3-n-Propylxanthine		910	P 5679	Adenosine		Antagonist	A1 > A2			Weak competitive antagonist at both A1 and A2 adenosine receptors		1.01	1.01	1	1	1.03	1.08	1.01	1.01	0.997	0.996	1	1.02	0.985	0.995	0.997	0.999	1.02	0.984	1.01	1.04	1.01	1.01	0.992	1	0.0143	0.0459	0.201	0.0765	0.285	0.0133	0.0812	0.266	0.116	0.32
3	F23	Lopac_3	n	NA		NA	NA	NA	NA	NA	NA			NA		1	1	0.988	0.982	1.02	1.05	0.987	0.997	0.979	0.97	0.999	0.987	0.989	0.986	0.99	0.995	1.02	0.99	0.996	1.02	0.988	0.985	0.988	1	0.00767	0.188	0.409	0.376	0.65	-0.000667	0.911	0.961	1	1
3	F24	Lopac_3	e	NA		NA	NA	NA	NA	NA	NA			NA		1	0.996	1	0.983	1.04	1.07	0.999	1	0.998	0.993	1.02	0.981	0.992	1	0.998	0.99	1.02	1.01	0.999	1.03	0.999	0.998	0.997	1.01	0.002	0.518	0.671	0.643	0.859	0.00233	0.436	0.633	0.653	0.858
3	G01	Lopac_3	e	NA		NA	NA	NA	NA	NA	NA			NA		1.01	0.98	1.01	1.04	0.957	1.11	0.994	1.01	1.01	1.03	0.986	1.01	1	1	0.998	0.995	1.03	0.994	1	1.04	1	1.01	0.999	1.01	0.000667	0.953	0.976	0.653	0.859	0.00533	0.423	0.623	0.653	0.858
3	G02	Lopac_3	n	NA		NA	NA	NA	NA	NA	NA			NA		0.997	0.993	1	0.996	0.963	1.12	1.01	0.976	0.988	1.01	0.981	1	0.992	0.994	0.995	0.999	1.02	0.993	0.997	1.03	0.991	0.997	0.994	1	0.003	0.276	0.498	0.4	0.65	-0.00233	0.837	0.916	0.7	0.858
3	G03	Lopac_3	x	Isoetharine mesylate		671	I 3639	Adrenoceptor		Agonist	beta			beta-Adrenoceptor agonist; bronchodilator		0.992	1	0.994	0.977	0.943	1.11	0.988	0.984	0.979	1.01	0.982	1	0.996	0.992	0.991	0.999	1.01	0.988	0.995	1.01	0.984	0.997	0.993	0.999	0.00233	0.466	0.638	0.507	0.75	-0.00933	0.0486	0.203	0.1	0.295
3	G04	Lopac_3	x	cis(+/-)-8-OH-PBZI hydrobromide		751	P 0618	Dopamine		Agonist	D3			D3 dopamine receptor agonist		1.01	1.01	1.01	0.982	0.961	1.13	0.981	1	0.999	0.999	0.961	0.966	0.986	0.995	1	1	1.01	1.01	1.01	1.02	0.993	0.975	0.994	1.01	0.0163	0.0575	0.224	0.0636	0.285	-0.000333	0.967	0.993	1	1
3	G05	Lopac_3	x	(-)-Isoproterenol hydrochloride		672	I 6504	Adrenoceptor		Agonist	beta			beta-Adrenoceptor agonist; increases cytosolic cAMP		1	0.991	0.997	0.942	0.942	1.11	0.985	0.993	0.978	1.01	0.934	0.967	0.996	0.993	0.991	0.984	1	0.992	0.996	0.998	0.985	0.97	0.993	0.992	0.00267	0.44	0.627	0.507	0.75	-0.008	0.199	0.42	0.268	0.522
3	G06	Lopac_3	x	L-733,060 hydrochloride		752	L-137	Tachykinin		Antagonist	NK1			NK1 tachykinin receptor antagonist		0.996	0.997	1.02	0.955	0.943	1.08	0.982	0.983	0.994	0.862	0.804	0.863	0.988	0.999	1	0.945	0.995	0.845	1	0.993	0.986	0.843	0.996	0.928	0.00867	0.396	0.607	1	1	-0.00933	0.161	0.376	0.2	0.412
3	G07	Lopac_3	x	3-Iodo-L-tyrosine		673	I 8250	Neurotransmission	Enzyme	Inhibitor	Tyrosine hydroxylase			Tyrosine hydroxylase inhibitor		0.997	0.985	0.991	0.975	0.944	1.07	0.993	0.973	0.98	1.01	0.94	0.97	0.989	1.01	0.999	0.993	1.01	0.992	0.991	0.996	0.982	0.973	0.999	0.998	-0.00833	0.314	0.535	0.4	0.65	-0.0173	0.109	0.308	0.2	0.412
3	G08	Lopac_3	x	Moxonidine hydrochloride		753	M 1559	Adrenoceptor		Agonist	alpha2A			Selective alpha2A adrenoreceptor agonist; imidazoline binding site agonist; antihypertensive		0.997	1	1	0.964	0.914	1.08	0.977	0.982	1	1.02	0.957	0.997	0.994	1	0.998	0.994	0.998	0.995	0.999	0.986	0.986	0.991	0.997	0.996	0.00167	0.468	0.639	0.643	0.859	-0.011	0.253	0.475	0.507	0.746
3	G09	Lopac_3	x	R(+)-IAA-94		674	I-117	Cl- Channel		Inhibitor				Potent Cl- channel inhibitor		0.992	0.98	0.993	0.958	0.919	1.08	0.975	0.975	1	1.02	0.946	0.981	0.989	0.994	1.01	0.982	0.993	0.981	0.988	0.986	0.983	0.982	0.998	0.985	-0.00933	0.296	0.515	0.4	0.65	-0.0143	0.247	0.469	0.376	0.654
3	G10	Lopac_3	x	Mevastatin		754	M 2537	Antibiotic	Enzyme	Inhibitor	Ras, Rho			Antibiotic; inhibits post-translational prenylation of proteins such as Ras and geranylgeranylation of Rho		1	0.96	1.01	0.993	0.971	1.12	0.984	0.978	0.979	0.982	0.899	0.936	1	0.994	0.997	1	0.995	0.985	0.99	1.03	0.98	0.939	0.997	0.993	-0.007	0.693	0.8	0.825	0.951	-0.0167	0.00283	0.0486	0.1	0.295
3	G11	Lopac_3	x	IB-MECA		675	I-146	Adenosine		Agonist	A3			Selective A3 adenosine receptor agonist		0.993	0.959	0.974	0.982	0.953	1.08	0.982	0.974	0.99	1.01	0.972	0.981	0.981	0.992	1	0.992	0.993	0.984	0.975	1	0.982	0.988	0.991	0.99	-0.0157	0.255	0.481	0.4	0.65	-0.009	0.281	0.501	0.4	0.654
3	G12	Lopac_3	x	S-Methylisothiourea hemisulfate		755	M 3127	Nitric Oxide	Enzyme	Inhibitor	iNOS			Selective inducle nitric oxide synthase inhibitor		0.998	0.979	1.01	0.966	0.949	1.08	1.01	0.981	0.99	0.987	0.956	0.966	0.994	0.998	0.99	0.996	0.995	0.985	0.996	0.998	0.994	0.97	0.994	0.992	0.00167	0.873	0.922	0.825	0.951	-0.000333	0.973	0.997	0.825	0.948
3	G13	Lopac_3	x	Ketorolac tris salt		676	K 1136	Prostaglandin	Enzyme	Inhibitor	COX			Non-steroidal anti-inflammatory (NSAID) drug		0.984	0.979	1.01	0.962	0.967	1.04	0.994	0.981	0.987	1	0.953	0.955	0.989	0.987	0.991	0.987	1	0.976	0.991	0.99	0.987	0.969	0.989	0.988	0.002	0.855	0.913	0.7	0.859	-0.00167	0.707	0.833	0.825	0.948
3	G14	Lopac_3	x	MRS 2179		756	M 3808	P2 Receptor		Antagonist	P2Y1			Competitive P2Y1 receptor antagonist		0.994	0.992	1.02	0.974	0.958	1.01	0.997	0.986	0.99	1.02	0.975	0.967	0.999	0.989	1	0.996	0.998	0.989	1	0.981	0.991	0.987	0.996	0.994	0.006	0.585	0.723	1	1	-0.005	0.353	0.575	0.4	0.654
3	G15	Lopac_3	x	loxoprofen		677	L 0664	Prostaglandin	Enzyme	Inhibitor	COX			Non-steroidal anti-inflammatory (NSAID) drug; analgesic		0.995	0.976	1.01	0.98	0.969	1.04	0.994	0.985	0.997	0.995	0.968	0.967	0.991	0.992	1	0.997	1.01	0.992	0.994	0.996	0.992	0.977	0.994	1	-0.000667	0.953	0.976	1	1	-0.00233	0.64	0.789	1	1
3	G16	Lopac_3	x	1-Methylhistamine dihydrochloride		757	M 4910	Histamine		Metabolite				Histamine metabolite that crosses the blood-brain barrier		0.998	0.971	1.02	0.965	0.981	0.938	0.999	0.985	1.01	0.991	0.978	0.97	1	0.997	1.01	1.01	1.03	0.993	0.996	0.961	0.998	0.98	1	1.01	-0.006	0.718	0.82	1	1	-0.00433	0.634	0.787	0.825	0.948
3	G17	Lopac_3	x	Lomefloxacin hydrochloride		678	L 2906	Antibiotic	Enzyme	Inhibitor	DNA Gyrase			DNA gyrase inhibitor		1.01	0.985	1.02	0.952	0.96	0.91	1.01	0.987	0.995	0.979	0.992	0.941	1.01	0.991	1	0.995	1.01	1	1	0.941	0.997	0.971	1	1	0.00467	0.718	0.82	0.825	0.951	-0.003	0.748	0.861	0.825	0.948
3	G18	Lopac_3	x	N6-Methyladenosine		758	M 5501	Adenosine		Agonist				Adenosine analog useful for an adenosine reference standard since it is a poor substrate for adenosine deaminase		1.01	0.992	1	0.982	0.96	0.906	1	1	1	1.03	0.992	0.973	0.998	0.997	1.01	1	1.02	0.99	1	0.949	1	0.998	1	1	-0.001	0.888	0.932	1	1	-0.00167	0.728	0.847	0.643	0.858
3	G19	Lopac_3	x	Lidocaine N-ethyl bromide		679	L 5783	Na+ Channel		Antagonist				Quaternary lidocaine derivative which blocks both fast, Na+-dependent action potentials and voltage-dependent, non-inactivating Na+ conductance		1.01	0.989	1.01	0.969	0.978	1.08	0.999	0.998	1.01	1.02	0.983	0.979	1	0.999	1.01	1	1.02	1.01	1	1.01	1	0.994	1	1.01	0	1	1	1	1	-0.000667	0.904	0.957	0.653	0.858
3	G20	Lopac_3	x	alpha,beta-Methylene adenosine 5'-triphosphate lithium salt		759	M 6517	P2 Receptor		Agonist	P2X > P2Y			P2 receptor agonist that is more potent than ATP at the P2X subtype		1.01	0.992	1.02	1	0.998	0.977	1.01	1.01	1.03	1.04	1	0.968	0.996	1.01	1.01	1.01	1.04	1	1.01	0.992	1.02	1	1.01	1.02	0.002	0.845	0.906	1	1	0.0113	0.244	0.465	0.302	0.574
3	G21	Lopac_3	x	Loratadine		680	L 9664	Histamine		Antagonist	H1			H1 Histamine receptor antagonist		1.01	1.02	1.03	1.02	1.02	0.98	1.01	1	1.02	1.03	1	0.977	1	1.01	1.01	1	1.03	1	1.02	1.01	1.01	1	1.01	1.01	0.0133	0.134	0.341	0.164	0.371	0.00333	0.649	0.792	0.814	0.948
3	G22	Lopac_3	x	MK-912		760	M 7065	Adrenoceptor		Agonist	alpha2A			Selective alpha2A adrenoreceptor agonist		1.01	1.01	1.01	1.02	1.03	0.617	1.01	1	1	0.992	0.964	0.967	1.01	1.02	1.01	1.01	1.04	1.02	1.01	0.889	1	0.974	1.01	1.02	-0.00333	0.423	0.618	0.505	0.75	-0.01	0.101	0.297	0.157	0.39
3	G23	Lopac_3	p	NA		NA	NA	NA	NA	NA	NA			NA		0.000227	0.00122	-0.000382	0.000532	0.000734	0.000859	0.00178	0.000116	0.000743	0.00108	0.000728	0.000423	0.00128	0.000876	0.000881	0.000754	0.00323	0.00127	0.000355	0.000708	0.00088	0.000744	0.00101	0.00175	-0.000657	0.292	0.513	0.4	0.65	-0.000133	0.814	0.901	0.7	0.858
3	G24	Lopac_3	e	NA		NA	NA	NA	NA	NA	NA			NA		1	0.984	0.995	0.981	1.03	1.05	1	1	0.999	1.01	1.01	0.982	1	1	1.01	1	1.02	1.02	0.993	1.02	1	1	1	1.01	-0.0103	0.157	0.37	0.164	0.371	-0.00367	0.386	0.601	0.302	0.574
3	H01	Lopac_3	e	NA		NA	NA	NA	NA	NA	NA			NA		1.01	1.02	1.01	1.03	0.968	1.13	1.02	1.01	1.01	1.07	1	1.01	1	1	1	1.02	1.03	1	1.01	1.04	1.01	1.03	1	1.02	0.0133	0.0572	0.223	0.0593	0.285	0.0133	0.0572	0.22	0.0593	0.295
3	H02	Lopac_3	p	NA		NA	NA	NA	NA	NA	NA			NA		-0.000128	0.000366	0.000923	0.000415	-0.000469	0.000951	0.00112	0.000848	0.00165	0.000704	0.000549	-4.3e-05	-0.00156	-0.000386	0.000118	0.000276	0.00218	0.00155	0.000387	0.000299	0.00121	0.000403	-0.000609	0.00134	0.000996	0.177	0.397	0.2	0.398	0.00182	0.0491	0.203	0.1	0.295
3	H03	Lopac_3	x	1-Methylimidazole		831	M 8878	Prostaglandin	Enzyme	Inhibitor	COX			Anti-inflammatory; prostaglandin H synthase inhibitor; antithyroid drug		0.993	0.997	1.01	0.997	0.977	1.16	0.982	0.985	1	1.05	0.994	1	1.01	0.998	1	1	1.02	1.01	1	1.04	0.989	1.01	1	1.01	-0.00267	0.697	0.804	0.507	0.75	-0.0137	0.121	0.326	0.268	0.522
3	H04	Lopac_3	x	Nylidrin hydrochloride		911	N-153	Adrenoceptor		Agonist	beta			beta Adrenoceptor agonist; peripheral vasodilator		1.01	1.01	1	0.987	0.976	1.12	0.976	0.998	0.987	0.964	0.945	0.957	1	1.01	1	1	1.03	1	1.01	1.03	0.987	0.955	1	1.01	0.00333	0.519	0.671	0.619	0.859	-0.0163	0.107	0.304	0.0765	0.295
3	H05	Lopac_3	x	Proglumide		832	M-001	Cholecystokinin		Antagonist				Selective cholecystokinin receptor antagonist		1.01	1	1.01	1.01	0.985	1.12	0.984	0.997	1	1.03	0.977	0.983	1.01	1	1.01	0.999	1.03	1.01	1.01	1.04	0.994	0.997	1.01	1.01	0	1	1	1	1	-0.013	0.103	0.3	0.116	0.32
3	H06	Lopac_3	x	NBQX disodium		912	N-183	Glutamate		Antagonist	AMPA/kainate			Neuroprotective AMPA/kainate glutamate receptor antagonist; water soluble salt of NBQX		1.02	1	1	0.986	0.975	1.12	0.994	0.988	1	1.01	0.984	0.989	1.01	1.01	1.01	1.01	1.02	0.998	1.01	1.03	0.994	0.994	1.01	1.01	-0.00333	0.667	0.781	0.637	0.859	-0.016	0.0438	0.191	0.0636	0.295
3	H07	Lopac_3	x	Metolazone		833	M-116	Ion Pump		Inhibitor	Na+/Cl- transporter			Diuretic; antihypertensive		1.01	0.991	1.01	1	0.961	1.11	1	0.984	0.998	1.05	0.969	1.01	1.01	1.01	1.01	1	1.02	1.01	1	1.02	0.994	1.01	1.01	1.01	-0.00633	0.423	0.618	0.505	0.75	-0.016	0.0863	0.277	0.0636	0.295
3	H08	Lopac_3	x	Sodium Oxamate		913	O 2751	Biochemistry	Enzyme	Inhibitor	Lactate Dehydrogenase			Competitive lactate dehydrogenase inhibitor		1	0.997	1.02	0.993	0.938	1.11	0.981	0.989	0.995	1.01	0.976	0.976	1.02	1.01	1.01	1.01	1.01	0.989	1.01	1.01	0.988	0.987	1.01	1	-0.00767	0.41	0.618	0.5	0.75	-0.025	0.00973	0.0917	0.0765	0.295
3	H09	Lopac_3	x	MDL 26,630 trihydrochloride		834	M-166	Glutamate		Agonist	NMDA-Polyamine			Spermidine analog that activates the polyamine site associated with the NMDA glutamate receptor		0.993	0.985	1	0.991	0.963	1.16	0.998	0.985	0.998	0.995	0.957	0.991	0.989	0.991	0.997	1.01	1	0.989	0.993	1.04	0.994	0.981	0.992	1	0.000333	0.95	0.975	1	1	0.00133	0.805	0.896	0.658	0.858
3	H10	Lopac_3	x	Oxotremorine sesquifumarate salt		914	O 9126	Cholinergic		Agonist	M2			Muscarinic acetylcholine receptor agonist with preference for the M2 receptor		0.997	0.973	1.01	0.996	0.976	1.11	1	1.01	1.01	1.05	0.996	1.02	1	1	1.01	1.01	1.01	0.994	0.993	1.03	1.01	1.02	1	1	-0.01	0.458	0.635	0.5	0.75	0.00333	0.519	0.697	0.619	0.858
3	H11	Lopac_3	x	3-Methoxynaltrexone hydrochloride		835	M-231	Opioid		Antagonist				Putative antagonist of heroin/morphine-6beta-glucuronide induced opioid activity		1	0.976	0.98	0.99	0.969	1.1	0.984	0.997	0.994	1.01	0.975	0.984	0.998	0.995	1	1.01	1	0.985	0.985	1.02	0.992	0.99	0.998	0.998	-0.0123	0.236	0.455	0.507	0.75	-0.006	0.263	0.485	0.2	0.412
3	H12	Lopac_3	x	Piceatannol		915	P 0453	Phosphorylation	Enzyme	Inhibitor	Syk / Lck			Non-receptor kinase Syk and Lck inhibitor		1	1	1	0.99	0.979	1.08	0.995	0.998	1	1.05	0.992	1	1.01	0.995	1	0.998	1	0.986	1	1.02	0.998	1.01	1	0.995	-0.00167	0.742	0.836	1	1	-0.004	0.466	0.656	0.653	0.858
3	H13	Lopac_3	x	S-(4-Nitrobenzyl)-6-thioinosine		836	N 2255	Adenosine		Inhibitor	Uptake			Potent adenosine uptake inhibitor		0.998	0.966	0.997	0.983	0.944	1.06	0.985	0.976	0.983	0.999	0.956	0.948	1	0.992	1	1	0.994	0.981	0.987	0.996	0.981	0.968	0.997	0.992	-0.0103	0.431	0.623	0.376	0.65	-0.016	0.0138	0.104	0.0765	0.295
3	H14	Lopac_3	x	Picrotoxin		916	P 1675	GABA		Antagonist	GABA-C			GABA-C receptor antagonist; powerful, nonspecific CNS stimulant isolated from Anamirta cocculin		0.998	0.988	0.999	0.986	0.983	1	0.996	0.978	1	1.03	0.978	0.985	1.01	0.995	1.01	1	1.01	0.994	0.995	0.99	0.991	0.998	1	1	-0.01	0.185	0.406	0.376	0.65	-0.0137	0.186	0.402	0.376	0.654
3	H15	Lopac_3	x	Nalidixic acid sodium salt		837	N 4382	Antibiotic	Enzyme	Inhibitor	DNA Gyrase			Inhibits bacterial DNA polymerase (DNA gyrase)		1.01	0.995	1.01	0.989	0.972	0.729	0.996	0.982	1	1.03	1.01	0.99	1.01	0.994	1	1.01	1.01	0.994	1	0.897	0.993	1.01	1	1	0.00367	0.62	0.75	0.643	0.859	-0.00867	0.295	0.518	0.507	0.746
3	H16	Lopac_3	x	1,3-Dimethyl-8-phenylxanthine		917	P 2278	Adenosine		Antagonist	A1			Selective A1 adenosine receptor antagonist		1.02	0.996	1.02	1.04	1.02	0.825	1.02	1.02	1.02	1.09	1.04	1.02	1.01	1	1.01	1.01	1.03	1.01	1.01	0.962	1.02	1.05	1.01	1.02	0.00533	0.587	0.724	0.653	0.859	0.0133	0.0572	0.22	0.0593	0.295
3	H17	Lopac_3	x	3-Nitropropionic acid		838	N 5636	Cell Stress		Toxin				Mitochondrial inhibitor; excitotoxin shown to cause brain lesions similar to those of Huntington's disease		1.01	0.988	1.01	1.01	0.969	0.724	1	1	0.998	1.02	1	0.969	1.02	1	1.01	1.01	1.02	0.999	1	0.901	0.999	0.996	1.01	1.01	-0.00733	0.478	0.647	0.643	0.859	-0.0107	0.205	0.425	0.164	0.39
3	H18	Lopac_3	x	Cisplatin		918	P 4394	DNA		Intercalator				Induces intrastrand DNA crosslinks; effects are regulated by kinases, phosphatases and Ca2+/calmodulin		1.01	0.99	1.02	0.976	0.976	0.57	1	1	0.999	1.03	0.986	0.948	1.01	1.01	1.02	1	1.03	1	1.01	0.841	1	0.988	1.01	1.01	-0.00667	0.538	0.687	0.814	0.951	-0.0137	0.0533	0.214	0.0722	0.295
3	H19	Lopac_3	x	7-Nitroindazole		839	N 7778	Nitric Oxide	Enzyme	Inhibitor	nNOS			Selective inhibitor of brain nitric oxide synthase		1.01	0.988	1.03	0.995	0.987	0.551	1.03	1	1.01	1.05	0.981	0.966	1.01	1.01	1.02	1.02	1.03	1.01	1.01	0.844	1.01	0.999	1.01	1.02	-0.004	0.777	0.858	1	1	0	1	1	1	1
3	H20	Lopac_3	x	Propafenone hydrochloride		919	P 4670	K+ Channel		Blocker	hKv1.5			Blocks hKv1.5 and ATP-sensitive K+ channels; beta-adrenoceptor antagonist		1.02	1.01	1.03	1.02	0.992	0.991	1.02	1.01	1.01	0.94	0.959	0.941	1.02	1	1.02	1.03	1.03	1	1.02	1	1.01	0.947	1.01	1.02	0.00667	0.493	0.656	0.643	0.859	0	1	1	1	1
3	H21	Lopac_3	x	Noscapine hydrchloride		840	N 9007	Opioid		Ligand				Antitussive; naturally occurring opium alkaloid		1.01	0.998	1.03	0.996	1.02	0.983	1.02	1.01	1	1.04	1	0.98	1.01	1.02	1.02	1.02	1.04	1.02	1.01	1	1.01	1.01	1.02	1.03	-0.004	0.718	0.82	0.822	0.951	-0.00667	0.387	0.601	0.48	0.746
3	H22	Lopac_3	x	(R)-(-)-Phenylephrine hydrochloride		920	P 6126	Adrenoceptor		Agonist	alpha1			alpha1 Adrenoceptor agonist; mydriatic; decongestant		1.02	1.01	1.02	0.994	1.03	0.682	1.02	1.02	1.03	1.03	1.01	1	1.01	1.01	1.01	1.02	1.04	1.01	1.02	0.902	1.02	1.01	1.01	1.02	0.00667	0.184	0.404	0.188	0.398	0.0133	0.0572	0.22	0.0593	0.295
3	H23	Lopac_3	n	NA		NA	NA	NA	NA	NA	NA			NA		1.02	1	0.999	1.01	1.02	0.632	1	1	1.01	1.02	0.999	0.995	1.01	1.01	1.02	1.01	1.04	1.01	1.01	0.887	1	1	1.01	1.02	-0.007	0.428	0.621	0.5	0.75	-0.01	0.101	0.297	0.157	0.39
3	H24	Lopac_3	e	NA		NA	NA	NA	NA	NA	NA			NA		1.01	1	1	0.985	1.02	1.05	1	1.02	0.998	1.02	1	1	1.01	1.02	1.02	1.02	1.04	0.998	1	1.02	1.01	1.01	1.02	1.02	-0.0133	0.0474	0.201	0.11	0.308	-0.0107	0.268	0.49	0.354	0.654
3	I01	Lopac_3	e	NA		NA	NA	NA	NA	NA	NA			NA		1.01	0.984	1.02	1.04	1	1.13	1.01	1	1.02	1.06	0.991	1.04	1.01	1.01	1.01	1.02	1.01	1.01	1	1.06	1.01	1.03	1.01	1.01	-0.00533	0.668	0.782	1	1	0	1	1	1	1
3	I02	Lopac_3	n	NA		NA	NA	NA	NA	NA	NA			NA		0.993	0.983	0.992	1.01	0.972	1.15	0.992	0.982	0.998	0.772	1.01	1.03	1.01	1.01	1.01	1.01	0.684	1.01	0.989	1.04	0.991	0.937	1.01	0.901	-0.0207	0.0229	0.137	0.0636	0.285	-0.0193	0.0536	0.215	0.0636	0.295
3	I03	Lopac_3	x	Isoliquiritigenin		681	I 3766	Cyclic Nucleotides	Enzyme	Activator	Guanylyl cyclase			Soluble guanylyl cyclase activator and aldose reductase inhibitor		0.99	1	1.01	1.02	0.991	1.16	0.992	0.999	1	1.11	1.01	1.06	1.01	1.01	1.01	1.01	1.02	1.02	1	1.06	0.997	1.06	1.01	1.02	-0.01	0.225	0.449	0.197	0.398	-0.013	0.0355	0.168	0.0636	0.295
3	I04	Lopac_3	x	L-703,606 oxalate		761	L-119	Tachykinin		Antagonist	NK1			Potent and selective non-peptide NK1 tachykinin receptor antagonist		1.01	1.01	1.02	1	0.985	1.14	0.977	0.978	0.989	0.757	0.669	0.672	1.01	1.01	1.02	0.116	0.197	0.0823	1.01	1.04	0.981	0.699	1.01	0.132	0	1	1	1	1	-0.032	0.00349	0.052	0.0765	0.295
3	I05	Lopac_3	x	1-(5-Isoquinolinylsulfonyl)-2-methylpiperazine dihydrochloride		682	I 7016	Phosphorylation	Enzyme	Inhibitor	PKA / PKC			Inhibitor of cyclic nucleotide dependent protein kinase (PKA) and protein kinase C (PKC)		1.02	1.01	1.01	1.07	1.08	1.22	0.997	0.996	0.989	1	0.962	1	1.01	1	1	0.875	0.508	0.775	1.01	1.12	0.994	0.987	1	0.719	0.01	0.101	0.302	0.157	0.371	-0.00933	0.0942	0.291	0.0765	0.295
3	I06	Lopac_3	x	Metoclopramide hydrochloride		762	M 0763	Dopamine		Antagonist	D2			5-HT3 Serotonin receptor antagonist; D2 dopamine receptor antagonist; anti-emetic		1.02	0.99	1.01	0.976	0.964	1.11	1	1	1.01	1.02	0.979	0.99	1	1	1.01	1.01	1.01	1.01	1.01	1.02	1	0.996	1	1.01	0.00333	0.751	0.842	0.822	0.951	0	1	1	1	1
3	I07	Lopac_3	x	Cibenzoline succinate		683	C1618	Nitric Oxide	Enzyme	Inhibitor	NOS			Potent irreversible nitric oxide synthase inhibitor		1	1	1.01	0.984	0.967	1.11	1	0.977	0.998	1.02	0.966	0.996	1.01	1	1.01	1.01	1.02	1	1	1.02	0.992	0.994	1.01	1.01	-0.00333	0.519	0.671	0.619	0.859	-0.015	0.167	0.384	0.116	0.32
3	I08	Lopac_3	x	MRS 1845		763	M 1692	Ca2+ Channel		Inhibitor	SOC			Store-operated calcium (SOC) channel inhibitor.		0.989	0.99	0.998	1.05	1.04	1.18	0.994	0.994	1.01	0.872	0.855	0.857	1.01	1.02	1.01	0.996	1.01	0.948	0.992	1.09	0.999	0.861	1.01	0.985	-0.021	0.00925	0.0823	0.0765	0.285	-0.014	0.103	0.3	0.157	0.39
3	I09	Lopac_3	x	Indatraline hydrochloride		684	I-119	Dopamine		Inhibitor	Reuptake			Potent inhibitor of dopamine, norepinephrine and serotonin reuptake		1.01	1	1.04	1.01	0.982	1.14	1.01	0.991	1	0.953	0.913	0.928	1.01	1.01	1.01	1.09	1.02	0.994	1.02	1.04	1	0.931	1.01	1.03	0.00667	0.635	0.761	1	1	-0.00967	0.22	0.444	0.197	0.412
3	I10	Lopac_3	x	8-Methoxymethyl-3-isobutyl-1-methylxanthine		764	M 2547	Cyclic Nucleotides	Enzyme	Inhibitor	PDE I			Selective inhibitor of Ca2+-calmodulin-dependent phosphodiesterase (PDE I)		1.01	0.983	1.01	0.998	0.968	1.11	0.998	0.999	1	1.03	0.978	0.983	1.01	0.995	1.01	1	1.02	1.01	1	1.03	0.999	0.997	1	1.01	-0.004	0.723	0.823	1	1	-0.006	0.353	0.574	0.658	0.858
3	I11	Lopac_3	x	Aurothioglucose		685	A0606	Cannabinoid		Ligand	CB2			CB2 cannabinoid receptor ligand		1	0.985	1.02	0.968	0.966	1.11	1	0.995	0.993	1.03	0.973	0.976	1	1	1.01	1.01	1.02	1	1	1.01	0.996	0.993	1	1.01	-0.00167	0.888	0.932	1	1	-0.00733	0.149	0.358	0.164	0.39
3	I12	Lopac_3	x	MG 624		765	M 3184	Cholinergic		Antagonist	Nicotinic			Nicotinic acetylcholine receptor antagonist; selectively inhibits alpha-bungarotoxin sensitive receptors that contain the alpha7 subunit		0.987	0.982	0.993	0.68	0.68	0.746	0.947	0.916	0.935	0.331	0.328	0.313	1.02	1.01	1.01	0.284	0.303	0.233	0.987	0.702	0.933	0.324	1.01	0.273	-0.026	0.00489	0.0575	0.0765	0.285	-0.0807	0.00651	0.0769	0.0765	0.295
3	I13	Lopac_3	x	Ketoprofen		686	K 1751	Prostaglandin	Enzyme	Inhibitor	COX-1			COX-1 selective non-steroidal anti-inflammatory (NSAID) drug		1	0.999	1	0.99	0.968	1.05	1.01	0.988	1	1.02	0.955	0.976	1	0.998	1.01	0.996	1.01	0.988	1	1	0.999	0.984	1	0.998	-0.003	0.504	0.665	1	1	-0.00333	0.68	0.812	1	1
3	I14	Lopac_3	x	Meloxicam sodium		766	M 3935	Prostaglandin	Enzyme	Inhibitor	COX-2			Non-steroidal anti-inflammatory drug (NSAID) that shows 300-fold selectivity for cyclooxygenase-2 (COX-2) vs. cyclooxygenase-1 (COX-1).		1.01	0.986	1.02	1.02	0.967	1.05	1.01	1.01	1.01	1.03	0.967	1	1.01	1.02	1.01	1.02	1.03	1.02	1.01	1.01	1.01	0.999	1.01	1.02	-0.008	0.518	0.671	0.814	0.951	-0.00333	0.423	0.623	0.505	0.746
3	I15	Lopac_3	x	Labetalol hydrochloride		687	L 1011	Adrenoceptor		Antagonist	beta			Competitive beta-adrenoceptor antagonist		1	0.981	1.01	0.987	0.994	0.982	1.02	0.997	1.01	1.05	0.97	0.984	1.01	1	1.01	1.01	1.01	0.993	0.997	0.988	1.01	1	1.01	1	-0.00967	0.378	0.6	0.48	0.75	0.00233	0.775	0.879	1	1
3	I16	Lopac_3	x	Moxisylyte hydrochloride		767	M 5154	Adrenoceptor		Antagonist	alpha1			alpha1-Adrenoceptor antagonist		1.02	0.971	1.02	0.989	0.986	0.918	1	1	0.99	0.926	1.03	0.975	1.01	1.01	1.01	1.02	1.05	0.994	1	0.964	0.997	0.977	1.01	1.02	-0.00633	0.736	0.832	0.637	0.859	-0.0133	0.0572	0.22	0.0593	0.295
3	I17	Lopac_3	x	Lamotrigine		688	L 3791	Anticonvulsant						Anticonvulsant		1.02	0.972	1.02	0.984	1.01	0.867	1	0.994	1	1.03	0.955	0.974	1	1	1.02	1.02	1.03	0.995	1	0.954	0.998	0.986	1.01	1.02	-0.00267	0.889	0.932	1	1	-0.00867	0.323	0.546	0.302	0.574
3	I18	Lopac_3	x	(S)-MAP4 hydrochloride		768	M 5560	Glutamate		Antagonist	mGluR4,6,7			Selective mGluR4,6,7 metabotropic glutamate receptor antagonist		1.01	0.984	1.02	0.998	1	0.879	1.02	1	1.01	1.04	0.983	0.985	1.02	1.01	1.02	1.01	1.03	1.01	1	0.959	1.01	1	1.02	1.02	-0.012	0.382	0.603	0.48	0.75	-0.00667	0.387	0.601	0.48	0.746
3	I19	Lopac_3	x	L-Leucinethiol, oxidized dihydrochloride		689	L 8397	Biochemistry	Enzyme	Inhibitor	Aminopeptidase			Peptide inhibitor of aminopeptidases		1.01	1.02	1.03	1.04	1.02	0.514	1.01	0.995	1.03	1.03	0.985	1.01	1.02	1	1.01	1.02	1.02	1.01	1.02	0.858	1.01	1.01	1.01	1.02	0.01	0.288	0.508	0.369	0.65	0.00167	0.895	0.952	1	1
3	I20	Lopac_3	x	Methoxamine hydrochloride		769	M 6524	Adrenoceptor		Agonist	alpha1			alpha1 Adrenoceptor agonist		1.01	1.01	1.03	1.01	1.01	0.972	1.02	1.01	1.01	1.04	0.998	1	1.02	1.02	1.03	1.01	1.05	1.01	1.02	0.997	1.01	1.01	1.02	1.02	-0.00667	0.438	0.625	0.494	0.75	-0.01	0.101	0.297	0.157	0.39
3	I21	Lopac_3	x	(-)-Tetramisole hydrochloride		690	L 9756	Phosphorylation	Enzyme	Inhibitor				Inhibits multiple mammalian alkaline phosphatases		1.02	1.01	1.04	1.02	1.04	1.01	1.01	1.02	1.02	1.03	1.01	1	1.02	1.02	1.02	1.02	1.04	1.01	1.02	1.02	1.02	1.01	1.02	1.02	0.00333	0.742	0.836	1	1	-0.00333	0.423	0.623	0.505	0.746
3	I22	Lopac_3	x	(±)-3-(3,4-dihydroxyphenyl)-2-methyl-DL-alanine		770	M 7277	Neurotransmission	Enzyme	Inhibitor	L-aromatic amino acid decarboxylase			L-aromatic amino acid decarboxylase inhibitor; antihypertensive		1.03	1	1	0.985	0.976	1.01	1.01	1.01	1.01	1.01	1.08	0.945	1.02	1.03	1.02	1.01	1.03	0.917	1.01	0.99	1.01	1.01	1.02	0.986	-0.0133	0.313	0.534	0.494	0.75	-0.0133	0.0572	0.22	0.0593	0.295
3	I23	Lopac_3	p	NA		NA	NA	NA	NA	NA	NA			NA		0.000768	0.00081	0.00221	0.00232	0.00261	0.0012	0.000449	0.0018	0.00153	0.000962	0.00117	0.00238	0.00175	0.000859	0.000881	0.000607	0.00399	0.00102	0.00126	0.00204	0.00126	0.0015	0.00116	0.00187	9.93e-05	0.869	0.92	0.7	0.859	9.63e-05	0.859	0.93	1	1
3	I24	Lopac_3	e	NA		NA	NA	NA	NA	NA	NA			NA		0.999	1.01	1.02	1.02	1.04	1.05	1.02	1.03	0.999	1.03	1.02	0.997	0.999	1.02	1.01	1.02	1.04	1.11	1.01	1.04	1.02	1.02	1.01	1.06	0	1	1	1	1	0.00667	0.581	0.746	0.653	0.858
3	J01	Lopac_3	e	NA		NA	NA	NA	NA	NA	NA			NA		1.02	1.03	1.03	1.06	0.995	1.13	1.04	1.03	1.04	1.06	0.995	1.03	1.01	1.02	1.01	1.02	1	1.03	1.03	1.06	1.04	1.03	1.01	1.02	0.0133	0.0474	0.201	0.11	0.308	0.0233	0.00776	0.0833	0.0722	0.295
3	J02	Lopac_3	p	NA		NA	NA	NA	NA	NA	NA			NA		0.00163	0.0022	0.00249	0.00158	0.0018	0.000905	0.00245	0.00339	0.00137	0.00265	0.00128	0.00254	0.00182	0.00161	0.00244	0.00188	0.00249	0.00195	0.00211	0.00143	0.0024	0.00216	0.00196	0.00211	0.00015	0.694	0.801	0.7	0.859	0.000447	0.537	0.715	0.7	0.858
3	J03	Lopac_3	x	Mecamylamine hydrochloride		841	M 9020	Cholinergic		Antagonist	Nicotinic			Nicotinic acetylcholine receptor antagonist		1.02	1.02	1.01	1.05	1.01	1.15	1.01	1.02	1.02	1.05	1	1.01	1.02	1.02	1.02	1.11	1.03	1.03	1.02	1.07	1.02	1.02	1.02	1.06	-0.00333	0.423	0.618	0.505	0.75	-0.00333	0.423	0.623	0.505	0.746
3	J04	Lopac_3	x	N6-Cyclopentyl-9-methyladenine		921	N-154	Adenosine		Antagonist	A1			Selective A1 adenosine receptor antagonist		1.02	1.02	1.03	1.06	1.04	1.19	1.01	0.999	1.01	1.05	1.01	1.03	1.03	1.02	1.02	1.03	0.645	1.03	1.02	1.1	1.01	1.03	1.02	0.902	0	1	1	1	1	-0.017	0.0269	0.147	0.0722	0.295
3	J05	Lopac_3	x			842										1.03	1.03	1.02	1.01	1.01	1.15	1	1.02	1.01	1.04	0.99	1.01	1.02	1.03	1.02	1.02	1.03	1.02	1.03	1.06	1.01	1.01	1.02	1.02	0.00333	0.519	0.671	0.619	0.859	-0.0133	0.134	0.338	0.164	0.39
3	J06	Lopac_3	x	NS 2028		922	N-211	Cyclic Nucleotides	Enzyme	Inhibitor	Guanylate cyclase			Specific soluble guanylyl cyclase inhibitor		1.02	1.03	1.03	1.03	1.01	1.13	0.999	1.02	1.03	1.01	0.986	0.992	1.02	1.03	1.02	1.03	1.03	1.04	1.03	1.06	1.02	0.996	1.02	1.03	0.00333	0.519	0.671	0.619	0.859	-0.007	0.532	0.709	0.814	0.948
3	J07	Lopac_3	x	DFB		843	D 0943	Glutamate		Modulator	mGluR5			Positive allosteric modulator of the mGluR5 metabotropic glutamate receptor.		1.02	1.01	1.01	0.995	0.976	1.11	1.01	0.991	1.01	1.03	0.964	0.965	1.01	1.02	1.02	1.02	1.03	1.01	1.01	1.03	1	0.986	1.02	1.02	-0.00333	0.519	0.671	0.619	0.859	-0.013	0.166	0.382	0.157	0.39
3	J08	Lopac_3	x	Oxybutynin Chloride		923	O 2881	Cholinergic		Antagonist	Muscarinic			Muscarinic acetylcholine receptor antagonist		1.01	0.989	1.01	0.999	0.997	1.12	0.993	0.999	0.986	1.01	0.945	0.945	1.02	1.02	1.01	1.02	1.04	1.02	1	1.04	0.993	0.967	1.02	1.03	-0.0137	0.181	0.403	0.157	0.371	-0.024	0.00909	0.0884	0.0765	0.295
3	J09	Lopac_3	x	ZM 39923 hydrochloride		844	Z 4626	Phosphorylation	Enzyme	Inhibitor	JNK-3			Janus kinase 3 (JNK-3) inhibitor.		1.02	1.01	1.03	1.04	0.993	1.12	1.02	1.01	1.01	1.06	0.981	1.08	1.02	1.01	1.02	1.01	1.03	1.02	1.02	1.05	1.01	1.04	1.02	1.02	0.00333	0.649	0.767	0.814	0.951	-0.00333	0.519	0.697	0.619	0.858
3	J10	Lopac_3	x	Oxatomide		924	O 9387	Immune System		Modulator				Suppresses PAF-induced bronchoconstriction; inhibits the release and actions of leukotrienes and other mediators		1.01	1	1.03	1.02	1.01	1.13	1	1	1.01	1.06	0.941	0.994	1.01	1.01	1.02	1.02	1.03	1.02	1.01	1.05	1	0.998	1.01	1.02	0	1	1	1	1	-0.01	0.101	0.297	0.157	0.39
3	J11	Lopac_3	x	Niflumic acid		845	N 0630	Prostaglandin	Enzyme	Inhibitor	COX-2			Selective prostaglandin H synthase 2 (PGHS-2) inhibitor		1.03	1.01	1.03	1.03	1.01	1.1	1.02	1.01	1.03	1.06	0.986	0.992	1	1.01	1.01	1.01	1.04	1.02	1.02	1.05	1.02	1.01	1.01	1.02	0.0167	0.113	0.318	0.157	0.371	0.0133	0.134	0.338	0.164	0.39
3	J12	Lopac_3	x	Pentamidine isethionate		925	P 0547	Glutamate		Antagonist	NMDA			NMDA glutamate receptor antagonist; neuroprotective agent; antimicrobial agent prescribed for the treatment of AIDS-associated Pneumocystis carinii pneumonia		1.03	1	1.05	0.787	0.761	0.827	0.979	0.928	0.949	0.0894	0.101	0.0919	1.02	1.01	1.02	0.187	0.214	0.146	1.03	0.792	0.952	0.0941	1.02	0.182	0.01	0.566	0.708	0.658	0.859	-0.0647	0.0428	0.189	0.0765	0.295
3	J13	Lopac_3	x	Naltrexone hydrochloride		846	N 3136	Opioid		Antagonist				Opioid receptor antagonist with greater potency and longer duration of action than its N-allyl congener, naloxone		1.02	1.01	1.03	0.993	0.979	1.05	1.02	0.98	1	1.04	0.972	0.972	1	0.991	1.01	1.01	1.02	1.01	1.02	1.01	1	0.995	1	1.01	0.0197	0.0692	0.252	0.121	0.308	-0.000333	0.981	1	1	1
3	J14	Lopac_3	x	4-Phenyl-3-furoxancarbonitrile		926	P 1726	Nitric Oxide		Donor				Nitric oxide donor; activator of rat lung soluble guanylyl cyclase		1.03	1	1.04	1.02	1.01	0.773	1.02	0.982	1.02	1.1	1.03	1.04	1.01	1.01	1.01	0.988	1.01	0.951	1.02	0.934	1.01	1.06	1.01	0.983	0.0133	0.383	0.603	0.643	0.859	-0.00267	0.853	0.925	0.637	0.858
3	J15	Lopac_3	x	Nalbuphine hydrochloride		847	N 4396	Opioid		Antagonist				Narcotic antagonist		1.02	0.989	1.03	1	0.996	1.09	1.03	1.01	1.02	1.05	1.01	0.987	1.01	1.01	1.02	1.02	1.05	1.02	1.01	1.03	1.02	1.02	1.01	1.03	-0.000333	0.981	0.995	0.822	0.951	0.00667	0.387	0.601	0.48	0.746
3	J16	Lopac_3	x	PRE-084		927	P 2607	Opioid		Agonist	sigma1			Potent and highly selective sigma1 receptor agonist		1.02	1.01	1.04	1.01	1.02	0.642	1.02	1	1.02	1.13	0.994	0.965	1.02	1.01	1.02	1.02	1.04	1.02	1.02	0.891	1.01	1.03	1.02	1.03	0.00667	0.538	0.687	0.814	0.951	-0.00333	0.686	0.817	1	1
3	J17	Lopac_3	x	NG-Nitro-L-arginine methyl ester hydrochloride		848	N 5751	Nitric Oxide	Enzyme	Inhibitor	NOS			Competitive inhibitor of nitric oxide synthase		1.03	0.991	1.03	1.01	0.991	0.964	1.03	0.999	1.03	1.02	1.04	0.966	1.02	1.01	1.02	1.01	1.04	1.02	1.02	0.988	1.02	1.01	1.02	1.02	0.000333	0.982	0.996	0.653	0.859	0.003	0.804	0.896	0.653	0.858
3	J18	Lopac_3	x	Podophyllotoxin		928	P 4405	Cytoskeleton and ECM		Inhibitor				Antineoplastic glucoside; inhibitor of microtubule assembly		0.941	0.934	0.905	0.923	0.94	0.812	0.334	0.348	0.332	0.307	0.254	0.272	0.0727	0.0689	0.0799	0.056	0.0685	0.0466	0.927	0.892	0.338	0.278	0.0738	0.057	0.853	5.32e-05	0.00353	0.1	0.285	0.264	8.06e-06	0.00184	0.1	0.295
3	J19	Lopac_3	x	NS 521 oxalate		849	N 7904	Glutamate		Modulator	Benzimidazolone			Benzimidazolone neuroprotective agent		1.04	1.02	1.04	1.01	1.01	0.997	1.03	1.01	1.01	1.08	0.992	1.01	1.04	1.02	1.03	1.02	1.05	1.03	1.03	1.01	1.02	1.03	1.03	1.03	0.00333	0.725	0.825	0.814	0.951	-0.0133	0.207	0.426	0.261	0.522
3	J20	Lopac_3	x	5alpha-Pregnan-3alpha-ol-11,20-dione		929	P 5052	GABA		Modulator	GABA-A			Neurosteroid that acts as a positive allosteric modulator of the GABA-A receptor; anesthetic		1.03	1.03	1.04	1.04	1.03	1.01	1.04	1.03	1.02	1.07	1.09	0.979	1.02	1.02	1.03	1.04	1.05	1.02	1.03	1.03	1.03	1.05	1.02	1.04	0.01	0.101	0.302	0.157	0.371	0.00667	0.387	0.601	0.48	0.746
3	J21	Lopac_3	x	(+)-Nicotine (+)-di-p-toluoyl tartrate		850	N 9765	Cholinergic		Agonist	Nicotinic			Less active enantiomer of naturally-occurring (-)-nicotine		1.03	1.02	1.04	1.01	1.05	1.02	1.04	1.01	1.03	1.03	1.02	0.998	1.03	1.02	1.03	1.02	1.05	1.03	1.03	1.03	1.03	1.02	1.03	1.03	0.00333	0.649	0.767	0.814	0.951	0	1	1	1	1
3	J22	Lopac_3	x	Perphenazine		930	P 6402	Dopamine		Antagonist	D2			D2 dopamine receptor antagonist; sigma receptor agonist; phenothiazine antipsychotic		1.02	1.03	1.02	1.03	1.07	1.06	1	0.974	0.976	0.936	0.939	0.877	1.04	1.03	1.02	1.01	1.05	0.994	1.02	1.05	0.983	0.917	1.03	1.02	-0.00667	0.387	0.603	0.48	0.75	-0.0467	0.0132	0.103	0.1	0.295
3	J23	Lopac_3	n	NA		NA	NA	NA	NA	NA	NA			NA		1.02	1.03	1	1	1.04	1.03	1.02	1.02	1.01	1.03	1.03	0.989	1.03	1.03	1.03	1.02	1.06	1.02	1.02	1.02	1.02	1.02	1.03	1.03	-0.0133	0.27	0.493	0.197	0.398	-0.0133	0.0572	0.22	0.0593	0.295
3	J24	Lopac_3	e	NA		NA	NA	NA	NA	NA	NA			NA		1.02	1.02	1.02	1	1.03	0.931	1.03	1.03	1.02	1.05	1.03	1.02	1.03	1.03	1.03	1.02	1.05	1.02	1.02	0.987	1.03	1.03	1.03	1.03	-0.01	NA	NA	0.0469	0.285	-0.00333	0.423	0.623	0.505	0.746
3	K01	Lopac_3	e	NA		NA	NA	NA	NA	NA	NA			NA		1.01	0.948	1.01	1.03	1.01	1.13	1.02	0.998	1.01	1.06	0.99	1.02	0.991	0.988	0.983	0.978	0.947	0.987	0.989	1.06	1.01	1.02	0.987	0.971	0.002	0.932	0.966	0.658	0.859	0.022	0.0605	0.227	0.1	0.295
3	K02	Lopac_3	n	NA		NA	NA	NA	NA	NA	NA			NA		0.99	0.999	0.999	1.04	0.979	1.16	0.993	0.99	1.01	1.02	0.987	1.01	0.986	0.995	0.986	0.988	1.02	0.998	0.996	1.06	0.998	1.01	0.989	1	0.007	0.174	0.394	0.178	0.398	0.00867	0.302	0.525	0.376	0.654
3	K03	Lopac_3	x	(±)-Ibuprofen		691	I 4883	Prostaglandin	Enzyme	Inhibitor	COX			Anti-inflammatory and analgesic; non-selective COX inhibitor		0.994	1	1	1.01	0.985	1.13	0.978	1	0.998	1.04	1	1.02	0.987	0.989	0.986	0.99	0.993	0.992	0.998	1.04	0.992	1.02	0.987	0.992	0.0107	0.0201	0.128	0.0765	0.285	0.00467	0.576	0.745	0.7	0.858
3	K04	Lopac_3	x	Levallorphan tartrate		771	L-121	Opioid		Antagonist				Opioid receptor antagonist.		1	1.01	1	1.03	1.01	1.13	0.993	1.01	0.997	1.03	0.984	1	0.989	0.994	0.992	0.998	0.601	0.99	1	1.06	1	1	0.992	0.863	0.0117	0.0558	0.222	0.0765	0.285	0.00833	0.242	0.463	0.2	0.412
3	K05	Lopac_3	x	Indomethacin		692	I 7378	Prostaglandin	Enzyme	Inhibitor	COX			Anti-inflammatory; antipyretic and analgesic; blocks prostaglandin biosynthesis by inhibiting prostaglandin cyclooxygenase		1	1.01	1.01	1.01	1.01	1.14	0.995	1	0.995	1.06	0.971	1.01	0.991	0.984	0.989	0.993	1	0.994	1.01	1.05	0.997	1.01	0.988	0.996	0.0187	0.0137	0.103	0.0765	0.285	0.00867	0.0336	0.167	0.0765	0.295
3	K06	Lopac_3	x	R(-)-Me5 hydroiodide		772	M 0814	Na+ Channel		Antagonist				Potent sodium channel antagonist		1	1.01	1.01	1.02	0.988	1.15	0.997	1.01	0.997	1.02	0.934	0.982	0.978	0.985	1	0.992	1.02	0.998	1.01	1.05	1	0.979	0.988	1	0.019	0.0804	0.271	0.116	0.308	0.0137	0.165	0.381	0.376	0.654
3	K07	Lopac_3	x	Ivermectin		693	I 8898	Cholinergic		Modulator	alpha7 nACh			Positive allosteric modulator of alpha7 neuronal nicotinic acetylcholine receptor; also modulates glutamate-GABA-activated chloride channels		1	0.998	1.01	0.739	0.681	0.776	1.01	0.993	1.01	0.172	0.164	0.152	0.997	0.989	0.986	0.107	0.154	0.0559	1	0.732	1	0.163	0.991	0.106	0.012	0.0736	0.259	0.1	0.285	0.0137	0.122	0.328	0.184	0.412
3	K08	Lopac_3	x	BIO		773	B 1686	Phosphorylation	Enzyme	Inhibitor	GSK-3alpha/beta			Potent, selective, reversible, and ATP-competitive glycogen synthase kinase 3alpha/beta (GSK-3alpha/beta) inhibitor.		1.06	1.09	1.1	0.02	0.0257	0.031	1.06	1.07	1.08	0.0017	0.00154	0.0013	1.03	1.02	1.03	0.0039	0.00711	-2.6e-06	1.08	0.0256	1.07	0.00151	1.03	0.00367	0.0567	0.0344	0.169	0.0765	0.285	0.0433	0.00605	0.0722	0.0765	0.295
3	K09	Lopac_3	x	Iofetamine hydrochloride		694	I-120	Neurotransmission		Analog				Reference standard; radio-iodinated iofetamine is used to image brain blood flow		0.999	1	1.01	0.998	0.988	1.14	0.987	0.994	1.01	0.952	0.915	0.948	0.97	0.974	0.981	0.987	1	0.991	1	1.04	0.997	0.938	0.975	0.993	0.028	0.00428	0.0527	0.1	0.285	0.022	0.0653	0.236	0.1	0.295
3	K10	Lopac_3	x	MK-886 sodium hydrate		774	M 2692	Leukotriene		Inhibitor				Potent and specific inhibitor of leukotriene biosynthesis		1	0.997	1.01	0.957	0.962	1.08	0.994	0.994	0.999	1.01	0.952	0.968	0.979	0.984	0.984	0.998	1.01	0.999	1	1	0.996	0.977	0.982	1	0.02	0.0232	0.138	0.0765	0.285	0.0133	0.00481	0.0628	0.0722	0.295
3	K11	Lopac_3	x	3-(1H-Imidazol-4-yl)propyl di(p-fluorophenyl)methyl ether hydrochloride		695	I-160	Histamine		Antagonist	H3			H3 Histamine receptor antagonist		1.01	1.01	1.01	1.01	1.01	1.14	1	0.992	1.01	1.02	0.962	0.997	0.978	0.99	0.987	0.99	1	1.01	1.01	1.05	1	0.993	0.985	1	0.025	0.0202	0.128	0.0636	0.285	0.0157	0.0765	0.256	0.1	0.295
3	K12	Lopac_3	x	N-Methyl-D-aspartic acid		775	M 3262	Glutamate		Agonist	NMDA			NMDA glutamate receptor agonist		0.997	0.982	1.02	0.977	1	1.08	0.996	0.988	0.999	1.02	0.972	0.982	0.983	0.971	0.982	0.981	1.01	0.976	1	1.02	0.994	0.991	0.979	0.989	0.021	0.19	0.411	0.268	0.508	0.0157	0.0375	0.175	0.1	0.295
3	K13	Lopac_3	x	K 185		696	K 1888	Melatonin		Antagonist				Melatonin receptor antagonist		0.993	0.994	1.01	0.99	1	0.977	0.997	0.966	0.996	1.02	0.984	0.972	0.98	0.977	0.985	0.989	1.02	0.983	0.999	0.989	0.986	0.992	0.981	0.997	0.0183	0.063	0.236	0.1	0.285	0.00567	0.637	0.788	0.7	0.858
3	K14	Lopac_3	x	Morin		776	M 4008	Cell Stress		Inhibitor	Antioxidant			Flavonoid with anti-oxidant properties; oxyradical scavenger		1	0.994	1.02	0.979	0.989	1.06	0.997	0.986	1.01	1.04	0.998	0.976	0.99	0.979	0.986	0.994	1.01	0.989	1	1.01	0.998	1	0.985	0.998	0.0197	0.115	0.32	0.1	0.285	0.0127	0.202	0.423	0.268	0.522
3	K15	Lopac_3	x	L-162,313		697	L 1415	Neurotransmission		Agonist	AT1			Non-peptide AT1 angiotensin II receptor agonist		1.01	1	1.01	1.01	1.02	0.99	1.01	0.995	1.01	1.07	1.04	1.03	0.996	0.984	0.99	1.01	1.03	1	1.01	1.01	1	1.05	0.99	1.01	0.0167	0.0257	0.143	0.0765	0.285	0.015	0.077	0.256	0.184	0.412
3	K16	Lopac_3	x	S-Methyl-L-thiocitrulline acetate		777	M 5171	Nitric Oxide	Enzyme	Inhibitor	NOS			Potent inhibitor of NOS; more potent than L-thiocitrulline		1	1.01	1.02	0.98	1.01	0.978	1.01	1	1	1.01	0.988	0.955	0.979	0.986	0.989	0.989	1.01	0.983	1.01	0.989	1	0.984	0.985	0.994	0.0253	0.0301	0.158	0.1	0.285	0.0187	0.0143	0.107	0.0765	0.295
3	K17	Lopac_3	x	alpha-Lobeline hydrochloride		698	L 4376	Cholinergic		Agonist	Nicotinic			Neuronal nicotinic acetylcholine receptor agonist		1.01	0.998	1.01	1.01	1.02	0.982	1	0.998	1.01	0.994	0.982	0.954	0.986	0.993	0.994	0.989	1.01	0.992	1.01	1	1	0.977	0.991	0.997	0.015	0.0429	0.192	0.0765	0.285	0.0117	0.0682	0.241	0.1	0.295
3	K18	Lopac_3	x	(±)-Methoxyverapamil hydrochloride		778	M 5644	Ca2+ Channel		Antagonist	L-type			L-type Ca2+ channel antagonist		1.01	1	1.02	1.01	1.03	0.992	1	1.01	1.01	1.03	1.01	0.955	0.988	0.98	0.986	0.988	1.02	0.989	1.01	1.01	1.01	0.998	0.985	0.999	0.0253	0.0336	0.168	0.1	0.285	0.022	0.00765	0.0833	0.0765	0.295
3	K19	Lopac_3	x	LE 300		699	L 8401	Dopamine		Antagonist	D1			Potent, selective D1 dopamine receptor antagonist		1	1.01	1.01	1.02	1.03	0.994	1	1	1	1.07	1.03	1	0.981	0.982	0.989	0.994	1.02	0.989	1.01	1.01	1	1.03	0.984	1	0.0227	0.00687	0.0701	0.0765	0.285	0.016	0.0239	0.139	0.0636	0.295
3	K20	Lopac_3	x	Mitoxantrone dihydrochloride		779	M 6545	DNA Metabolism		Inhibitor				DNA synthesis inhibitor		0.159	0.133	0.142	0.166	0.149	0.15	0.00675	0.0105	0.0094	0.00357	0.00298	0.00402	0.00233	0.00415	0.00323	0.00551	0.00942	0.00357	0.145	0.155	0.00888	0.00352	0.00324	0.00617	0.141	0.00278	0.0439	0.1	0.285	0.00565	0.0217	0.135	0.1	0.295
3	K21	Lopac_3	x	L-655,708		700	L 9787	Benzodiazepine		Ligand	GABA-A			Selective ligand for the benzodiazepine site of GABA-A receptors which contain the alpha5 subunit		0.997	1.01	1.01	1.02	1	1	1.01	1.01	0.998	1.02	1	0.947	0.989	0.985	0.99	0.996	1.01	0.99	1.01	1.01	1.01	0.989	0.988	0.999	0.0177	0.0429	0.192	0.0765	0.285	0.018	0.0331	0.166	0.0765	0.295
3	K22	Lopac_3	x	MRS 2159		780	M 7684	P2 Receptor		Antagonist	P2X1			P2X1 receptor antagonist		1	1.01	1.02	0.995	1.01	1.01	0.997	1	1	1.01	1.01	0.975	0.984	0.997	1	0.992	1.02	0.993	1.01	1	0.999	0.998	0.994	1	0.0163	0.0992	0.302	0.121	0.308	0.00533	0.391	0.605	0.48	0.746
3	K23	Lopac_3	p	NA		NA	NA	NA	NA	NA	NA			NA		-0.00121	-0.00178	-6.52e-05	-0.00108	4.08e-05	-0.00354	-0.00133	-0.00113	-0.000863	-0.00135	0.000389	-0.0014	-0.000328	-0.000824	-0.00124	-0.00125	0.00209	-0.000805	-0.00102	-0.00153	-0.00111	-0.000787	-0.000797	1.17e-05	-0.000221	0.723	0.824	1	1	-0.00031	0.372	0.594	0.4	0.654
3	K24	Lopac_3	e	NA		NA	NA	NA	NA	NA	NA			NA		0.966	0.989	0.993	1	1.01	1.13	1	1	1	0.997	1.02	0.989	0.99	0.99	0.994	0.993	1.01	0.997	0.983	1.05	1	1	0.991	1	-0.00867	0.412	0.618	0.376	0.65	0.00867	0.0229	0.136	0.0593	0.295
3	L01	Lopac_3	e	NA		NA	NA	NA	NA	NA	NA			NA		1.01	1.01	1.01	1.02	0.988	1.13	1.01	1.01	1	1.05	0.996	1.02	0.982	0.987	0.983	0.985	0.95	0.999	1.01	1.05	1.01	1.02	0.984	0.978	0.026	0.00343	0.0471	0.0636	0.285	0.0227	0.0104	0.0947	0.0765	0.295
3	L02	Lopac_3	p	NA		NA	NA	NA	NA	NA	NA			NA		-3.47e-05	-0.000818	-0.00139	-0.000634	-0.00251	-0.00182	-0.00148	-0.00144	-0.00176	-0.0016	-0.0012	-0.000334	-0.000924	-0.00114	0.000354	-0.000662	-0.000675	-0.00111	-0.000748	-0.00165	-0.00156	-0.00104	-0.00057	-0.000816	-0.000178	0.786	0.865	1	1	-0.00099	0.163	0.378	0.1	0.295
3	L03	Lopac_3	x	Methapyrilene hydrochloride		851	M 9125	Histamine		Antagonist	H1			H1 Histamine receptor antagonist		1	1.01	1	1.03	1.01	1.15	0.976	0.995	1	1.02	0.986	1.02	1	0.996	0.997	0.998	1	0.994	1	1.06	0.99	1.01	0.998	0.997	0.00567	0.225	0.449	0.164	0.371	-0.00733	0.422	0.623	0.507	0.746
3	L04	Lopac_3	x	Naltriben methanesulfonate		931	N-156	Opioid		Antagonist	delta2			Highly selective delta2 opioid receptor antagonist		1.01	1.01	1.01	1.04	1.05	1.17	0.994	1	1	1.05	1	1.02	0.989	0.997	0.988	0.999	1.02	0.997	1.01	1.09	0.998	1.02	0.991	1.01	0.0187	0.0225	0.136	0.0636	0.285	0.00667	0.136	0.341	0.184	0.412
3	L05	Lopac_3	x	(±)-Muscarine chloride		852	M-104	Cholinergic		Agonist	Muscarinic			Muscarinic acetylcholine receptor agonist		1	1.01	1.03	1.02	0.989	1.15	1.01	1.03	1.01	1.07	1	1.03	0.998	0.991	1	0.992	1.02	1	1.01	1.05	1.02	1.03	0.996	1	0.017	0.186	0.408	0.121	0.308	0.0203	0.0768	0.256	0.0765	0.295
3	L06	Lopac_3	x	(±)-Octopamine hydrochloride		932	O 0250	Adrenoceptor		Agonist	alpha			Neurotransmitter		1	1.02	1.02	1.01	0.997	1.14	0.992	1.01	1.02	1.04	1	1.02	0.997	0.992	0.994	1	1	0.993	1.01	1.05	1.01	1.02	0.994	0.998	0.019	0.0981	0.302	0.0765	0.285	0.013	0.251	0.474	0.507	0.746
3	L07	Lopac_3	x	L-alpha-Methyl DOPA		853	M-129	Biochemistry	Enzyme	Inhibitor	Aromatic amino acid decarboxylase			L-aromatic amino acid decarboxylase inhibitor; antihypertensive		0.999	1.01	1.01	1.01	0.963	1.13	0.995	1.01	1	1.01	0.946	0.97	0.996	1	0.991	0.992	1.01	0.988	1.01	1.03	1	0.975	0.996	0.997	0.0107	0.0837	0.277	0.184	0.398	0.006	0.32	0.544	0.507	0.746
3	L08	Lopac_3	x	Oxiracetam		933	O 3011	Nootropic						Nootropic agent, improves learning and memory, and prevents impairment of cognitive functions		1	1.01	1.02	1.02	1	1.13	0.993	1.01	1.01	1.05	0.99	0.988	0.985	0.993	0.991	0.993	1.01	0.996	1.01	1.05	1	1.01	0.99	1	0.0203	0.0558	0.222	0.1	0.285	0.0147	0.107	0.305	0.116	0.32
3	L09	Lopac_3	x	3-Morpholinosydnonimine hydrochloride		854	M-184	Nitric Oxide		Donor				Nitric oxide donor		0.997	1	1.01	1.01	0.977	1.12	1	0.997	1.01	1.04	0.979	1.01	0.986	0.995	0.993	0.99	1.01	0.996	1	1.04	1	1.01	0.991	0.999	0.011	0.0911	0.291	0.1	0.285	0.011	0.0911	0.286	0.1	0.295
3	L10	Lopac_3	x	SB 216763		934	S 3442	Phosphorylation	Enzyme	Inhibitor	GSK-3			Potent, selective, cell permeable inhibitor of glycogen synthetase kinase-3 (GSK-3).		0.989	0.993	1.01	0.967	0.97	1.09	0.995	1	1	1.06	1.04	1.03	0.978	0.983	0.975	0.945	0.982	0.956	0.997	1.01	0.998	1.04	0.979	0.961	0.0187	0.0876	0.285	0.1	0.285	0.0197	0.00338	0.052	0.0765	0.295
3	L11	Lopac_3	x	Nimesulide		855	N 1016	Prostaglandin	Enzyme	Inhibitor	COX-2			Highly selective COX-2 inhibitor		1	1.01	1.02	1.01	1.01	1.12	1.01	1.01	1	1.03	1	0.987	0.99	0.995	0.988	0.997	1.01	0.993	1.01	1.05	1.01	1.01	0.991	1	0.019	0.0676	0.248	0.1	0.285	0.0157	0.0229	0.136	0.0765	0.295
3	L12	Lopac_3	x	TBB		935	T 0826	Phosphorylation	Enzyme	Inhibitor	Casein kinase 2			Highly selective, ATP/GTP-competitive inhibitor of casein kinase 2 (CK2).		1	0.993	1.03	1.02	1	0.719	0.996	0.998	1.01	1.03	0.989	1	0.996	0.989	0.991	0.992	1.02	0.982	1.01	0.913	1	1.01	0.992	0.998	0.0157	0.3	0.52	0.2	0.398	0.00933	0.154	0.366	0.121	0.321
3	L13	Lopac_3	x	S-Nitroso-N-acetylpenicillamine		856	N 3398	Nitric Oxide		Donor				Nitric oxide donor; activates soluble guanylyl cyclase		1	1	1.02	1.01	0.987	0.964	1	0.983	1.01	1.03	0.987	0.982	0.993	0.993	0.995	0.994	1	0.989	1.01	0.987	0.998	1	0.994	0.994	0.013	0.189	0.411	0.0722	0.285	0.004	0.663	0.8	0.658	0.858
3	L14	Lopac_3	x	Pentoxifylline		936	P 1784	Cyclic Nucleotides	Enzyme	Inhibitor	PDE			Inhibits synthesis of tumor necrosis factor alpha (TNF-alpha); phosphodiesterase inhibitor		1.01	1.01	1.01	1.01	1	0.554	0.998	0.989	1.01	1.04	0.999	0.979	0.997	0.993	0.995	0.988	1.01	0.992	1.01	0.855	0.999	1.01	0.995	0.997	0.015	0.00587	0.0645	0.0636	0.285	0.004	0.581	0.746	0.7	0.858
3	L15	Lopac_3	x	5-Nitro-2-(3-phenylpropylamino)benzoic acid		857	N 4779	Cl- Channel		Blocker				Potent Cl- channel blocker		1	0.992	1.03	1.01	1.02	0.602	1	1	1	1.03	0.989	0.982	0.997	0.986	0.989	0.996	1.02	0.999	1.01	0.877	1	1	0.991	1	0.0167	0.284	0.507	0.2	0.398	0.00933	0.105	0.302	0.0636	0.295
3	L16	Lopac_3	x	PPNDS tetrasodium		937	P 2738	P2 Receptor		Antagonist	P2X1			P2X1 receptor antagonist		1.01	1.01	1.02	1.01	1.02	0.54	1.01	0.993	1	1.05	1.01	0.977	0.999	0.995	0.998	0.996	1.01	0.991	1.01	0.857	1	1.01	0.997	0.999	0.016	0.0294	0.155	0.0765	0.285	0.00367	0.538	0.715	0.7	0.858
3	L17	Lopac_3	x	(±)-Normetanephrine hydrochloride		858	N 7127	Adrenoceptor		Metabolite	Norepinephrine			Norepinephrine metabolite		1.01	1	1.02	1.02	1.03	0.55	0.997	1	0.995	1.03	1	0.989	0.995	1	0.991	0.993	1.02	0.992	1.01	0.867	0.997	1.01	0.995	1	0.0147	0.11	0.315	0.121	0.308	0.002	0.548	0.723	0.653	0.858
3	L18	Lopac_3	x	SU 9516		938	S 1693	Cell Cycle	Enzyme	Inhibitor	Cdk2			Cylcin-dependent kinase-2 (Cdk-2) inhibitor; induces apoptosis in colon cancer cells		1.03	1.03	1.03	1.03	1.04	0.543	1.01	1.04	1.03	0.241	0.243	0.237	0.997	0.985	0.99	0.134	0.171	0.0897	1.03	0.871	1.03	0.24	0.991	0.132	0.0393	0.00774	0.0754	0.0636	0.285	0.036	0.0408	0.183	0.1	0.295
3	L19	Lopac_3	x	Acetylethylcholine mustard hydrochloride		859	C-001	Cholinergic	Enzyme	Inhibitor	Choline Acetyltransferase			Selective, fluorescent inhibitor of choline acetyltransferase		0.999	0.997	1.02	1.06	1.1	1.18	1.02	1.01	0.99	1.06	1.02	0.992	0.994	0.991	1	1.01	1.02	0.991	1.01	1.11	1.01	1.02	0.995	1.01	0.0103	0.294	0.514	0.4	0.65	0.0117	0.316	0.539	0.7	0.858
3	L20	Lopac_3	x	PNU-282987		939	P6499	Cholinergic		Antagonist	Nicotinic			A neuronal nicotinic acetylcholine receptor antagonist; potent ganglioblocker; Antihypertensive		1.02	1.02	1.03	1.01	1.02	1.04	1.02	1.03	1.01	1.03	1.01	0.986	1	0.994	1	1.01	1.02	1.01	1.02	1.02	1.02	1.01	0.998	1.01	0.0253	0.00558	0.063	0.0722	0.285	0.022	0.0501	0.206	0.0765	0.295
3	L21	Lopac_3	x	Naltrindole hydrochloride		860	N-115	Opioid		Antagonist	delta			Highly selective, non-peptide delta opioid receptor antagonist that is active when administered peripherally		1.01	1.01	1.01	1.03	1.04	1.03	0.997	1.01	0.983	1.04	1.02	0.989	0.996	0.999	1	0.984	1.03	1.01	1.01	1.03	0.997	1.02	0.998	1.01	0.0117	0.0104	0.0874	0.0636	0.285	-0.00167	0.851	0.925	1	1
3	L22	Lopac_3	x	Pentylenetetrazole		940	P 6500	Neurotransmission		Modulator	CNS			Non-specific CNS stimulant; convulsant		1	1.02	1	1.01	1.05	1.01	1.01	1.01	1.01	1.03	1.03	0.99	1	1	0.997	1	1.03	0.994	1.01	1.02	1.01	1.02	0.999	1.01	0.00767	0.369	0.594	0.302	0.558	0.011	0.00816	0.0833	0.0593	0.295
3	L23	Lopac_3	n	NA		NA	NA	NA	NA	NA	NA			NA		0.984	1.01	1	0.987	1.02	0.63	1.01	1	0.999	1.02	1	0.994	1	1.01	0.997	1	1.03	0.993	0.998	0.879	1	1	1	1.01	-0.00433	0.646	0.767	1	1	0.000667	0.906	0.957	1	1
3	L24	Lopac_3	e	NA		NA	NA	NA	NA	NA	NA			NA		1	0.994	0.996	1.01	1.03	1.07	1	1.01	0.994	1.03	1.02	0.998	0.988	1	0.997	0.998	1.03	1.01	0.997	1.04	1	1.02	0.995	1.01	0.00167	0.707	0.812	1	1	0.00633	0.347	0.569	0.507	0.746
3	M01	Lopac_3	e	NA		NA	NA	NA	NA	NA	NA			NA		1.01	0.956	1.02	1.03	0.96	1.11	1.02	1.01	1.01	1.04	1	1.02	0.992	1	0.988	0.993	0.981	1	0.995	1.03	1.01	1.02	0.993	0.991	0.002	0.93	0.965	0.7	0.859	0.02	0.0147	0.109	0.0765	0.295
3	M02	Lopac_3	n	NA		NA	NA	NA	NA	NA	NA			NA		1	0.994	0.997	1.02	0.982	1.15	0.994	1	1	1.04	0.983	1.02	0.998	0.996	0.996	0.999	1.02	1.01	0.997	1.05	0.998	1.01	0.997	1.01	0.000333	0.871	0.921	1	1	0.00133	0.581	0.746	0.653	0.858
3	M03	Lopac_3	x	IIK7		701	I 5531	Melatonin		Agonist				Melatonin receptor agonist		1	1.02	1.01	1.06	1.01	1.17	0.997	1.02	1.02	1.05	1.01	1.03	0.991	1.01	0.999	0.998	1.01	1.01	1.01	1.08	1.01	1.03	1	1.01	0.01	0.279	0.501	0.268	0.508	0.0123	0.268	0.49	0.376	0.654
3	M04	Lopac_3	x	AFMK		781	A 2355	Inflammation		Inhibitor	LPS-mediated TNFalpha and IL-8 production			Melatonin metabolite; antioxidant; free radical scavenger; inhibits LPS-mediated production of TNFalpha and IL-8 in neutrophils.		1.01	1.04	1.02	1.02	1	1.16	1	1	1.01	1.06	1.01	1.02	1.01	0.998	0.999	0.999	1.02	1.01	1.02	1.06	1	1.03	1	1.01	0.021	0.126	0.334	0.121	0.308	0.001	0.854	0.926	0.5	0.746
3	M05	Lopac_3	x	Imipramine hydrochloride		702	I 7379	Serotonin		Blocker	Reuptake			Tricyclic antidepressant; blocks reuptake of serotonin and norepinephrine		1.01	1.01	1.02	1.02	0.989	1.16	0.987	0.996	1.02	0.974	0.967	0.995	0.995	0.988	0.995	0.994	1.01	1	1.01	1.06	1	0.979	0.993	1	0.0207	0.00947	0.0837	0.0722	0.285	0.00833	0.489	0.675	0.658	0.858
3	M06	Lopac_3	x	Dihydrocapsaicin		782	M 1022	Vanilloid		Agonist				Capsaicin analog		1	0.997	1.02	1.01	0.973	1.13	1.01	1	1.01	1.05	1	1.01	1	0.996	0.987	0.997	1.01	1.01	1.01	1.04	1.01	1.02	0.994	1.01	0.0113	0.258	0.484	0.268	0.508	0.0123	0.0737	0.253	0.116	0.32
3	M07	Lopac_3	x	Imiloxan hydrochloride		703	I 9531	Adrenoceptor		Antagonist	alpha2B			Selective alpha2B-adrenoceptor antagonist		1.01	1.01	1.02	1.01	0.993	1.12	1.01	1.01	1.02	1.04	0.985	1.01	0.998	0.992	0.998	0.993	1.02	1	1.01	1.04	1.01	1.01	0.996	1	0.0173	0.0174	0.12	0.0722	0.285	0.0173	0.0174	0.119	0.0722	0.295
3	M08	Lopac_3	x	MRS 1523		783	M 1809	Adenosine		Antagonist	A3			Selective A3 adenosine receptor antagonist in rat		1.01	0.994	1.03	1.03	0.99	1.14	1	1.01	1.01	1.06	0.999	1.01	0.993	1	1.01	0.996	1.02	0.997	1.01	1.05	1.01	1.02	1	1	0.0103	0.439	0.626	0.507	0.75	0.00567	0.402	0.617	0.48	0.746
3	M09	Lopac_3	x	ICI 204,448 hydrochloride		704	I-122	Opioid		Agonist	kappa			kappa Opioid receptor agonist that does not cross the blood brain barrier		1.01	1.01	1.01	1.01	0.988	1.13	1	1.01	1.01	1.04	0.992	1.02	0.999	0.998	0.994	0.994	1.02	1	1.01	1.04	1.01	1.02	0.997	1	0.013	0.0135	0.102	0.0636	0.285	0.00967	0.0836	0.27	0.0765	0.295
3	M10	Lopac_3	x	Mexiletine hydrochloride		784	M 2727	Na+ Channel		Blocker				Sodium channel blocker		1.01	1.01	1.02	0.998	1.01	1.13	1.02	1	1.01	1.05	0.99	1	0.998	1	0.996	0.996	1.02	0.999	1.01	1.05	1.01	1.01	0.998	1	0.0153	0.033	0.166	0.0765	0.285	0.012	0.169	0.386	0.121	0.321
3	M11	Lopac_3	x	Isonipecotic acid		705	I18008	GABA		Agonist	GABA-A			GABA-A receptor agonist		1.01	0.994	1.03	0.991	1.01	1.12	1.01	1	1	1.04	1.01	1.01	0.992	0.995	0.994	0.995	1.01	0.999	1.01	1.04	1	1.02	0.994	1	0.0177	0.231	0.452	0.268	0.508	0.00967	0.0926	0.288	0.0765	0.295
3	M12	Lopac_3	x	alpha-Methyl-DL-tyrosine methyl ester hydrochloride		785	M 3281	Neurotransmission	Enzyme	Inhibitor	Tyrosine hydroxylase			Tyrosine hydroxylase inhibitor		1.01	0.984	1.03	1	1.01	0.987	1.01	0.992	1.01	1.05	0.987	0.996	0.999	0.988	0.996	0.993	1.01	1.01	1.01	0.999	1	1.01	0.994	1	0.0137	0.414	0.618	0.7	0.859	0.00967	0.25	0.471	0.376	0.654
3	M13	Lopac_3	x	Ketotifen fumarate		706	K 2628	Histamine		Antagonist	H1			H1 Histamine receptor antagonist		1.01	0.999	1.03	1.01	1.03	0.527	1	0.998	1.02	1.05	1.01	0.998	0.987	0.991	0.994	0.999	1	0.991	1.01	0.856	1.01	1.02	0.991	0.997	0.0223	0.127	0.337	0.1	0.285	0.0153	0.152	0.364	0.1	0.295
3	M14	Lopac_3	x	Minoxidil		786	M 4145	K+ Channel		Activator	ATP sensitive			K+ channel activator; antihypertensive		1.01	0.993	1.04	1	1.01	0.97	1.01	1.01	1.03	1.02	1.01	1.01	1	1	0.997	1	1.03	1.02	1.01	0.993	1.02	1.01	0.999	1.02	0.0153	0.38	0.602	0.658	0.859	0.0177	0.115	0.317	0.0722	0.295
3	M15	Lopac_3	x	Lidocaine N-methyl chloride		707	L 1788	Na+ Channel		Blocker				Voltage-gated sodium channel blocker		1.01	1.01	1.03	1.02	1.01	0.95	1.01	1.01	1.02	1.02	1.01	0.99	1	1	1	1	1.03	0.985	1.02	0.993	1.01	1.01	1	1	0.0167	0.13	0.339	0.0593	0.285	0.0133	0.0572	0.22	0.0593	0.295
3	M16	Lopac_3	x	Melatonin		787	M 5250	Melatonin		Agonist				Endogenous neurohormone which controls photo-periodic biological rhythms		1.01	1.01	1.02	1	1	0.968	1.01	1	1.01	1.02	0.997	0.976	0.994	0.999	0.994	0.999	1.02	0.988	1.01	0.989	1.01	0.998	0.996	1	0.0177	0.0186	0.125	0.0722	0.285	0.011	0.0614	0.229	0.0722	0.295
3	M17	Lopac_3	x	Loperamide hydrochloride		708	L 4762	Opioid		Ligand				Meperidine congener which binds to opioid receptors; Ca2+ channel antagonist		1.02	1.01	1.02	1.03	1.05	0.53	1	0.994	0.992	0.39	0.442	0.383	1	1	1	0.0193	0.02	0.0119	1.02	0.87	0.995	0.405	1	0.0171	0.0167	0.0377	0.178	0.0593	0.285	-0.00467	0.192	0.41	0.197	0.412
3	M18	Lopac_3	x	Metrazoline oxalate		788	M 5685	Imidazoline		Ligand				Potent and selective imidazoline binding site ligand		1.01	1.01	1.01	1	0.993	0.967	1	1	0.998	1	1.01	0.996	0.998	0.987	1	0.995	1.01	1	1.01	0.987	0.999	1	0.995	1	0.015	0.0655	0.242	0.0636	0.285	0.00433	0.396	0.61	0.48	0.746
3	M19	Lopac_3	x	Lansoprazole		709	L 8533	Ion Pump		Inhibitor	H+ pump			Gastric proton pump inhibitor		1.01	1	1.02	0.987	1.02	0.994	1.02	1.01	1	1.03	1.01	1.01	1.01	0.998	1.01	1.01	1.02	1	1.01	1	1.01	1.02	1.01	1.01	0.004	0.603	0.737	0.643	0.859	0.004	0.603	0.762	0.643	0.858
3	M20	Lopac_3	x	O-Methylserotonin hydrochloride		789	M 6628	Serotonin		Agonist				Nonselective serotonin receptor agonist that lacks affinity for the 5-HT3 receptor		1.01	0.992	1.02	0.994	1.02	1.1	1.01	1.02	1.01	1.03	1.03	1.03	0.999	1	0.997	1	1.03	0.999	1.01	1.04	1.01	1.03	0.999	1.01	0.00867	0.401	0.612	0.7	0.859	0.0147	0.0404	0.183	0.0765	0.295
3	M21	Lopac_3	x	LY-294,002 hydrochloride		710	L 9908	Phosphorylation	Enzyme	Inhibitor	PI3K			Specific phosphatidylinositol 3-kinase (PI3K) inhibitor.		1.01	0.997	1	0.982	0.997	0.52	1.01	0.991	0.983	0.77	0.78	0.78	0.999	1.01	1.01	0.903	0.923	0.894	1	0.833	0.995	0.777	1.01	0.907	-0.004	0.498	0.661	0.643	0.859	-0.0117	0.283	0.503	0.354	0.654
3	M22	Lopac_3	x	GR 127935 hydrochloride hydrate		790	G 5793	Serotonin		Antagonist	5-HT1B/1D			Selective 5-HT1B/1D serotonin receptor antagonist.		1.01	1.03	1.02	0.0209	0.00306	0.00265	1.01	1.01	0.999	-1.28e-05	0.000569	0.000326	0.996	1	1	-0.000772	0.0019	-0.000586	1.02	0.00887	1.01	0.000294	0.999	0.000181	0.0213	0.0595	0.228	0.0765	0.285	0.00767	0.161	0.376	0.369	0.654
3	M23	Lopac_3	p	NA		NA	NA	NA	NA	NA	NA			NA		0.000115	0.000144	-0.000196	-0.00044	-0.000428	-0.000126	-0.00055	0.000263	-0.000631	0.000365	-4.83e-05	0.000967	-0.000562	0.000245	6.36e-05	3.68e-05	0.00191	0.000654	2.1e-05	-0.000331	-0.000306	0.000428	-8.45e-05	0.000867	0.000105	0.722	0.823	1	1	-0.000222	0.588	0.75	1	1
3	M24	Lopac_3	e	NA		NA	NA	NA	NA	NA	NA			NA		0.993	1	0.99	0.992	0.99	1.14	1.01	1.01	1.01	1.02	1.02	0.99	0.996	0.996	1.01	0.999	1.03	1	0.994	1.04	1.01	1.01	1	1.01	-0.00633	0.326	0.546	0.376	0.65	0.00933	0.184	0.401	0.188	0.412
3	N01	Lopac_3	e	NA		NA	NA	NA	NA	NA	NA			NA		1.01	1.01	1.01	1.04	0.969	1.13	1.02	1.02	1.02	1.07	1	1.03	1	1	0.993	0.999	1.02	1.02	1.01	1.05	1.02	1.03	0.998	1.01	0.0123	0.034	0.169	0.0593	0.285	0.0223	0.0107	0.0961	0.0593	0.295
3	N02	Lopac_3	p	NA		NA	NA	NA	NA	NA	NA			NA		-0.000613	5.16e-05	-2.8e-05	-9.02e-05	0.0019	-0.00143	0.00054	-0.000323	1.15e-05	0.000186	-0.000208	0.000695	0.000449	-5.26e-05	-0.000136	0.000533	-0.0237	-0.000112	-0.000196	0.000127	7.62e-05	0.000224	8.68e-05	-0.00776	-0.000283	0.367	0.592	1	1	-1.06e-05	0.974	0.997	1	1
3	N03	Lopac_3	x	Memantine hydrochloride		861	M 9292	Glutamate		Antagonist	NMDA			Antagonist of NMDA glutamate receptors; stimulates dopamine release		1.01	1	1.02	1.12	1.01	1.17	1.01	0.998	1.02	1.06	0.987	1.04	0.998	1	1	1.01	1.02	1	1.01	1.1	1.01	1.03	0.999	1.01	0.0107	0.205	0.426	0.164	0.371	0.01	0.256	0.478	0.5	0.746
3	N04	Lopac_3	x	Naftopidil dihydrochloride		941	N-158	Adrenoceptor		Antagonist	alpha1			alpha1 Adrenoceptor antagonist; antihypertensive		1.01	1.02	1.01	1.03	0.995	1.11	0.985	0.989	1.01	1.02	0.974	1.01	0.999	1.01	1	1	1.03	1.02	1.01	1.04	0.995	1	1	1.02	0.0103	0.0999	0.302	0.164	0.371	-0.00833	0.405	0.619	0.507	0.746
3	N05	Lopac_3	x	Methoctramine tetrahydrochloride		862	M-105	Cholinergic		Antagonist	M2			Selective M2 muscarinic acetylcholine receptor antagonist		1.02	1.05	1.03	1.05	1.01	1.13	1.01	0.983	1.01	0.946	0.908	0.921	1.01	1	0.994	1	1.02	0.989	1.03	1.06	1	0.925	1	1	0.032	0.0482	0.203	0.1	0.285	-0.000333	0.976	0.997	1	1
3	N06	Lopac_3	x	N-Oleoylethanolamine		942	O 0383	Sphingolipid	Enzyme	Inhibitor	Ceramidase			Ceramidase inhibitor; inhibits sphingolipid signaling pathway		1.01	0.995	1.02	1.04	0.985	1.13	1.01	1.02	1.01	1.06	1.01	1.02	1.01	1.01	0.998	1.01	1.03	1.01	1.01	1.05	1.01	1.03	1.01	1.02	0.00233	0.796	0.873	1	1	0.00733	0.234	0.456	0.302	0.574
3	N07	Lopac_3	x	Methysergide maleate		863	M-137	Serotonin		Antagonist				Serotonin receptor antagonist; antimigraine		1.01	1	1.02	1.05	1.01	1.14	1.01	1.01	1.01	1.08	1.02	1.03	0.989	0.998	0.994	1	1.03	1.01	1.01	1.07	1.01	1.04	0.994	1.01	0.0163	0.0884	0.287	0.1	0.285	0.0163	0.0245	0.139	0.0636	0.295
3	N08	Lopac_3	x	Ouabain		943	O 3125	Ion Pump		Inhibitor	Na+/K+ ATPase			Blocks movement of the H5 and H6 transmembrane domains of Na+-K+ ATPases		0.102	0.0996	0.0777	0.0392	0.0787	0.0921	0.0107	0.0148	0.0029	0.00433	0.00815	0.00635	0.0084	0.00824	0.00468	0.00191	0.00559	0.00521	0.0931	0.07	0.00947	0.00628	0.00711	0.00424	0.086	0.00689	0.0701	0.1	0.285	0.00236	0.577	0.746	0.7	0.858
3	N09	Lopac_3	x	3-Methoxymorphinan hydrochloride		864	M-187	Glutamate		Antagonist				Metabolite of dextromethorphan		1.02	1	1.03	1.03	1.03	1.13	1.01	1.01	1.02	1.02	0.961	0.987	1	1	1.01	1	1.02	1.01	1.02	1.06	1.01	0.989	1	1.01	0.0133	0.267	0.49	0.354	0.644	0.01	0.101	0.297	0.157	0.39
3	N10	Lopac_3	x	Oxaprozin		944	O 9637	Prostaglandin	Enzyme	Inhibitor				Non-steroidal anti-inflammatory drug (NSAID)		1.01	1.01	1.03	1.02	1.03	1.11	1.02	1.02	1.02	1.07	0.99	1.02	1	1	1	1	1.03	1.01	1.02	1.05	1.02	1.03	1	1.01	0.0167	0.13	0.339	0.0593	0.285	0.02	NA	NA	0.0469	0.295
3	N11	Lopac_3	x	Nialamide		865	N 1392	Neurotransmission	Enzyme	Inhibitor	MAO			Monoamine oxidase inhibitor		1.01	0.995	1.03	1.03	1.02	1.13	1.01	1.01	1	1.04	0.988	1	1.01	1.01	0.996	1	1.03	1.01	1.01	1.06	1.01	1.01	1.01	1.01	0.00633	0.613	0.745	1	1	0.00133	0.829	0.911	1	1
3	N12	Lopac_3	x	Parthenolide		945	P 0667	Serotonin		Inhibitor				Inhibits serotonin release from platelets; inhibits production of leukotriene B4 and thromboxane B2		1.02	0.998	1.04	1.04	1.02	1.14	1.01	1.01	1.03	1.08	1.02	1.03	1.01	1.01	1.01	0.73	0.877	0.747	1.02	1.07	1.02	1.04	1.01	0.785	0.00933	0.522	0.674	0.643	0.859	0.00667	0.423	0.623	0.505	0.746
3	N13	Lopac_3	x	Niclosamide		866	N 3510	Antibiotic			Protonophore			Protonophoric anthelmintic; uncouples oxidative phosphorylation		1.01	1.02	1.02	1.03	1.03	0.643	1.02	1.01	1.01	1.05	1.01	1.03	1.01	1	1.01	1.01	1.03	1	1.02	0.901	1.01	1.03	1.01	1.01	0.01	0.101	0.302	0.157	0.371	0.00667	0.23	0.452	0.302	0.574
3	N14	Lopac_3	x	Pimozide		946	P 1793	Dopamine		Antagonist	D2			Ca2+ channel antagonist; antipsychotic; D2 dopamine receptor antagonist		1.02	1.02	1.02	1.05	1.03	1.04	1.01	1.02	1.02	1.06	1.02	1.03	1.02	1.01	1.01	1.01	1.04	1.01	1.02	1.04	1.02	1.04	1.01	1.02	0.00667	0.184	0.404	0.188	0.398	0.00333	0.519	0.697	0.619	0.858
3	N15	Lopac_3	x	AMN082		867	A6605	G protein	Enzyme	Antagonist	Gs-alpha			Potent G protein antagonist, selective for Gs-alpha		1.01	1	1.02	1.04	1.04	1.07	1.03	1.02	1.02	1.03	1.02	1.03	1	1.01	1.01	1.02	1.04	1.03	1.01	1.05	1.02	1.03	1.01	1.03	0.00333	0.649	0.767	0.814	0.951	0.0167	0.0241	0.139	0.0722	0.295
3	N16	Lopac_3	x	PD 404,182		947	P 2742	Biochemistry	Enzyme	Inhibitor	KDO-8-P synthase			KDO-8-P synthase inhibitor		1.01	1.01	1.03	1.01	1.03	0.539	1.02	1.01	1.02	1.05	1	0.994	1.01	0.997	1	1.01	1.04	1.02	1.02	0.86	1.02	1.01	1	1.02	0.0143	0.154	0.366	0.164	0.371	0.0143	0.0512	0.209	0.116	0.32
3	N17	Lopac_3	x	Nortriptyline hydrochloride		868	N 7261	Adrenoceptor		Inhibitor	Uptake			Tricyclic antidepressant		1.03	1.01	1.03	1.03	1.02	0.534	1.02	1.01	1.01	0.969	1.01	0.961	1	0.998	1	1.01	1.03	1.02	1.02	0.861	1.01	0.98	0.999	1.02	0.024	0.0678	0.248	0.0722	0.285	0.014	0.0475	0.2	0.0722	0.295
3	N18	Lopac_3	x	Palmitoyl-DL-Carnitine chloride		948	P 4509	Phosphorylation	Enzyme	Modulator	PKC			Long-chain acylcarnitine; modulator of PKC activation; intermediate in mitochondrial fatty acid oxidation		1.01	1.01	1.02	1.02	1.03	0.539	1.03	1.01	1.01	0.976	0.988	0.96	1.01	1.01	1	1	1.04	1.02	1.01	0.863	1.02	0.975	1.01	1.02	0.00667	0.23	0.451	0.302	0.558	0.01	0.274	0.493	0.302	0.574
3	N19	Lopac_3	x	6-Nitroso-1,2-benzopyrone		869	N 8403	Transcription	Enzyme	Inhibitor	PARP			Poly(ADP-ribose) polymerase (PARP) ligand which preferentially destabilizes one of the two zinc-fingers inactivating the enzyme		1.02	1.03	1.03	1.02	1.03	0.521	1.03	1.02	1.01	1.03	1.02	1	1.01	1.01	1.02	1.01	1.03	1.02	1.03	0.857	1.02	1.02	1.01	1.02	0.0133	0.0474	0.201	0.11	0.308	0.00667	0.387	0.601	0.48	0.746
3	N20	Lopac_3	x	Piracetam		949	P 5295	Glutamate		Modulator	AMPA			Prototypical nootropic; modulates Na+-flux at AMPA glutamate receptors		1.01	1.02	1.02	1.03	1.03	1.02	1.03	1.01	1.02	1.03	1.03	1.02	1	1.01	1.01	1.01	1.03	0.997	1.02	1.03	1.02	1.03	1.01	1.01	0.01	0.101	0.302	0.157	0.371	0.0133	0.134	0.338	0.164	0.39
3	N21	Lopac_3	x	Sertraline hydrochloride		870	S 6319	Serotonin		Inhibitor	Reuptake			Selective serotonin reuptake inhibitor; antidepressant		1	1.02	1.03	1.04	1.08	0.551	1.02	1.02	1.03	1.05	1.06	1.03	1	1	1.01	1.02	1.04	1.03	1.02	0.89	1.02	1.05	1	1.03	0.0133	0.267	0.49	0.354	0.644	0.02	0.0132	0.103	0.0722	0.295
3	N22	Lopac_3	x	(+)-Pilocarpine hydrochloride		950	P 6503	Cholinergic		Agonist	Muscarinic			Cholinergic receptor agonist		1.02	1.02	1	1	1.04	0.545	1.02	1.02	0.998	1.03	1.03	0.998	1	1.01	1	1	1.04	1.01	1.01	0.862	1.01	1.02	1	1.02	0.01	0.274	0.496	0.346	0.639	0.00933	0.336	0.559	0.653	0.858
3	N23	Lopac_3	n	NA		NA	NA	NA	NA	NA	NA			NA		1.01	1.01	1.01	0.978	1.03	0.533	1	1.02	1	1.02	1.01	0.969	1.01	1	1	1.01	1.04	1	1.01	0.847	1.01	1	1	1.02	0.00667	0.184	0.404	0.188	0.398	0.00333	0.686	0.817	1	1
3	N24	Lopac_3	e	NA		NA	NA	NA	NA	NA	NA			NA		0.983	1	0.981	1.01	1.01	1.12	1.01	1.02	1.01	1.02	1	1	0.985	1.01	0.999	0.996	1.04	1.01	0.988	1.05	1.01	1.01	0.998	1.02	-0.01	0.35	0.573	0.4	0.65	0.0153	0.156	0.37	0.164	0.39
3	O01	Lopac_3	e	NA		NA	NA	NA	NA	NA	NA			NA		0.995	0.944	1.01	1.03	0.996	1.1	1.03	1.02	1.01	1.06	1	1.02	0.984	0.996	0.994	1	0.981	1	0.983	1.04	1.02	1.03	0.991	0.994	-0.00833	0.719	0.82	1	1	0.0287	0.0194	0.127	0.1	0.295
3	O02	Lopac_3	n	NA		NA	NA	NA	NA	NA	NA			NA		1	0.998	1.01	1.01	0.987	1.11	1.01	1.01	1.01	1.04	1.01	1.03	1	1	0.997	1	1.02	1.01	1	1.04	1.01	1.03	0.999	1.01	0.00367	0.43	0.622	0.643	0.859	0.011	0.00816	0.0833	0.0593	0.295
3	O03	Lopac_3	x	(±)-Isoproterenol hydrochloride		711	I 5627	Adrenoceptor		Agonist	beta			Sympathomimetic amine acting almost exclusively on beta adrenoceptors; bronchodilator		1.01	1.01	1.01	1.01	0.992	1.11	1	1	1.02	1.07	0.986	1.02	1	1	0.999	0.998	1.04	1.02	1.01	1.04	1.01	1.03	1	1.02	0.0103	0.00104	0.0232	0.0593	0.285	0.007	0.404	0.618	0.302	0.574
3	O04	Lopac_3	x	L-745,870 hydrochloride		791	L-131	Dopamine		Antagonist	D4			Selective D4 dopamine receptor antagonist		1.01	0.991	1.02	1.02	0.988	1.1	0.997	0.986	0.998	0.935	0.896	0.942	1.01	1.01	0.996	1	1.02	1	1.01	1.04	0.994	0.924	1.01	1.01	0.00167	0.874	0.923	1	1	-0.0117	0.128	0.336	0.376	0.654
3	O05	Lopac_3	x	Isoxanthopterin		712	I 7388	Cell Stress	Enzyme	Metabolite				Product of xanthine oxidase oxidation of pterin, an enzyme involved in reactive oxygen formation.		1.01	0.979	1	1.02	0.981	1.11	1.01	0.989	0.985	1.05	0.993	1.01	1	0.994	0.993	0.992	1.02	0.995	0.996	1.04	0.995	1.02	0.996	1	0.000667	0.949	0.975	0.825	0.951	-0.001	0.911	0.961	0.7	0.858
3	O06	Lopac_3	x	(-)-Naproxen sodium salt		792	M 1275	Prostaglandin	Enzyme	Inhibitor	COX			COX-1 and COX-2 inhibitor		1.01	1	0.999	1	0.985	1.13	1	1.02	0.994	1.05	0.989	1.01	1	0.998	1	0.997	1.03	1	1	1.04	1	1.02	0.999	1.01	0.00367	0.407	0.617	0.643	0.859	0.00533	0.568	0.739	1	1
3	O07	Lopac_3	x	CR 2945		713	I 9778	Cholecystokinin		Antagonist	CCK-B			Selective gastrin/CCK(B) receptor antagonist		1.02	1.02	1.02	1.06	1.01	1.19	1.02	1.01	1	1.08	1.04	1.05	1	1	0.995	1	1.02	0.999	1.02	1.09	1.01	1.06	0.998	1.01	0.0217	0.00587	0.0645	0.0593	0.285	0.0117	0.173	0.392	0.164	0.39
3	O08	Lopac_3	x	Melphalan		793	M 2011	DNA Metabolism		Intercalator	GCC			Antineoplastic; forms DNA intrastrand crosslinks by bifunctional alkylation in 5'-GGC sequences		1.01	1.01	1.01	1.05	1.03	1.17	0.994	0.999	0.994	0.992	0.881	0.909	1	1.01	0.999	0.511	0.511	0.542	1.01	1.08	0.996	0.927	1	0.521	0.007	0.184	0.405	0.197	0.398	-0.00733	0.16	0.376	0.116	0.32
3	O09	Lopac_3	x	ICI 118,551 hydrochloride		714	I-127	Adrenoceptor		Antagonist	beta2			Highly selective beta2 adrenoceptor antagonist		1	1	1.01	1	1.01	1.14	1.01	0.985	0.993	1.05	0.976	1	0.994	0.993	0.992	0.991	1.02	1.01	1	1.05	0.996	1.01	0.993	1.01	0.0103	0.0861	0.282	0.0765	0.285	0.003	0.724	0.845	1	1
3	O10	Lopac_3	x	Methylergonovine maleate		794	M 2776	Dopamine		Antagonist				Dopamine antagonist; ergot alkaloid which interacts with serotonergic, dopaminergic and alpha-adrenergic systems		1.01	0.996	1.02	1.01	1.02	1.13	1.01	1.02	1	1.07	1	1.03	1	1	1	1	1.03	1.02	1.01	1.05	1.01	1.03	1	1.02	0.00867	0.339	0.56	0.643	0.859	0.01	0.225	0.448	0.197	0.412
3	O11	Lopac_3	x	JWH-015		715	J 4252	Cannabinoid		Agonist	CB2			Selective CB2 cannabinoid receptor agonist		1.01	1	1.01	1	1.01	1.16	0.994	1.01	0.998	1.06	1.02	1.02	1	1	0.993	1	1.04	1	1.01	1.06	1	1.03	0.998	1.01	0.009	0.0993	0.302	0.157	0.371	0.003	0.615	0.772	1	1
3	O12	Lopac_3	x	ML 10302		795	M 7319	Serotonin		Agonist	5-HT4			Potent, selective 5-HT4 serotonin receptor agonist.		0.997	1	1.02	1.02	0.996	1.13	0.991	0.997	1.01	1.02	1.01	1.01	0.997	1	0.989	1	1.03	1	1.01	1.05	0.999	1.01	0.995	1.01	0.0103	0.29	0.51	0.369	0.65	0.004	0.579	0.746	0.825	0.948
3	O13	Lopac_3	x	Kynurenic acid		716	K 3375	Glutamate		Antagonist	NMDA-Glycine			Excitatory amino acid receptor antagonist; blocks kainic acid-induced neurotoxicity; metabolite of tryptophan		0.974	0.999	1.01	1	0.978	1.11	1	1.01	0.99	1.03	0.996	1	0.987	0.999	1	0.996	1.02	1	0.994	1.03	1	1.01	0.995	1.01	-0.001	0.937	0.969	1	1	0.00467	0.552	0.726	0.507	0.746
3	O14	Lopac_3	x			796										0.986	1.01	1.02	1.02	1.01	0.576	1.01	1	1.02	1.02	1.01	1.01	1.01	1	1.02	0.997	1.03	1.02	1.01	0.869	1.01	1.01	1.01	1.02	-0.00467	0.714	0.817	1	1	0	1	1	1	1
3	O15	Lopac_3	x	beta-Lapachone		717	L 2037	Apoptosis		Activator				Induces apoptosis in HL-60 cells; anticancer agent		0.985	0.99	1.01	0.987	0.972	0.998	1	1.01	1	0.537	0.438	0.403	1	0.998	1	0.214	0.232	0.193	0.995	0.986	1	0.459	0.999	0.213	-0.00433	0.628	0.756	0.658	0.859	0.004	0.353	0.574	0.302	0.574
3	O16	Lopac_3	x	L-Methionine sulfoximine		797	M 5379	Glutamate	Enzyme	Inhibitor	Glutamine synthase			Ornithine decarboxylase activator; glutamine synthetase inhibitor		0.992	0.993	1.01	0.993	1.01	0.841	1	1	1.01	1.02	0.979	1.02	1	1	0.996	0.995	1.02	1	0.998	0.948	1	1.01	0.999	1	-0.000333	0.96	0.98	0.658	0.859	0.00467	0.296	0.519	0.302	0.574
3	O17	Lopac_3	x	Lonidamine		718	L 4900	Cell Stress	Enzyme	Inhibitor	Mitochondrial hexokinase			Inhibits the energy metabolism of neoplastic cells by interfering with mitochondrial hexokinase, cellular respiration, and glycolysis; damages cell and mitochondrial membranes		1.01	0.994	1.02	1.01	0.994	0.988	1.01	0.997	1.01	0.989	1.01	0.991	0.999	0.993	0.994	0.996	1.02	0.994	1.01	0.997	1.01	0.997	0.995	1	0.0127	0.232	0.452	0.268	0.508	0.0103	0.126	0.331	0.184	0.412
3	O18	Lopac_3	x	GW9662		798	M 6191	Transcription		Inhibitor	PPAR-gamma			Irreversible peroxisome proliferator-activated receptor-gamma (PPAR-gamma) inhibitor		0.999	0.979	1	1.02	1.03	0.535	0.997	1.01	0.992	1.05	1.03	1.04	1	1.01	1	1	1.02	1.01	0.993	0.862	1	1.04	1	1.01	-0.0107	0.258	0.484	0.164	0.371	-0.00367	0.598	0.76	0.5	0.746
3	O19	Lopac_3	x	L-687,384 hydrochloride		719	L 8539	Opioid		Agonist	sigma1			Putative sigma-1 receptor agonist		0.996	1	1.01	1.01	1	1.01	1.01	0.998	0.992	0.93	0.976	0.962	1	1.01	0.998	0.993	1.03	0.999	1	1.01	1	0.956	1	1.01	-0.000667	0.911	0.948	1	1	-0.00267	0.703	0.83	0.653	0.858
3	O20	Lopac_3	x	Se-(methyl)selenocysteine hydrochloride		799	M 6680	Cell Cycle		Inhibitor				Potent chemopreventive agent		1	1	1	1	1.04	0.537	1.01	1.01	0.998	1.03	1.02	1	1.01	1.01	0.998	1.01	1.03	0.999	1	0.859	1.01	1.02	1.01	1.01	-0.006	0.272	0.496	0.637	0.859	0	1	1	1	1
3	O21	Lopac_3	x	Loxapine succinate		720	L-106	Dopamine		Antagonist				Dibenzoxazepine antipsychotic agent		0.985	1	1	1.02	1.05	1.04	1.01	1.01	0.994	0.964	1	0.946	0.995	1	1	1	1.04	1.01	0.995	1.04	1	0.97	0.998	1.02	-0.00333	0.581	0.72	1	1	0.00633	0.358	0.58	0.653	0.858
3	O22	Lopac_3	x	2,6-Difluoro-4-[2-(phenylsulfonylamino)ethylthio]phenoxyacetamide		800	D 8941	Glutamate		Agonist	AMPA			Selective, high affinity AMPA ionotropic glutamate receptor agonist; reduces ischemia-induced performance deficits in rats.		1	0.994	0.969	1.01	1.05	1.04	1.01	0.995	1	1.04	1.02	0.994	1	1	1	1.01	1.03	1	0.988	1.03	1	1.02	1	1.01	-0.0123	0.323	0.543	0.197	0.398	0.00167	0.742	0.856	1	1
3	O23	Lopac_3	p	NA		NA	NA	NA	NA	NA	NA			NA		-3.47e-05	0.000588	-9.32e-06	-0.000712	-0.000163	-0.00159	-0.000641	-0.000487	-0.000399	-0.00101	0.000608	-0.00047	0.000124	0.000438	-0.000754	-0.000938	0.00298	8.85e-05	0.000181	-0.000822	-0.000509	-0.000291	-6.4e-05	0.00071	0.000245	0.59	0.726	1	1	-0.000445	0.338	0.561	0.7	0.858
3	O24	Lopac_3	e	NA		NA	NA	NA	NA	NA	NA			NA		0.986	0.991	0.974	0.958	1.03	1.05	1	0.987	0.979	0.996	1	0.99	1	1.01	1	0.999	1.01	0.996	0.984	1.01	0.989	0.995	1	1	-0.0197	0.0385	0.181	0.0765	0.285	-0.0147	0.123	0.33	0.164	0.39
3	P01	Lopac_3	e	NA		NA	NA	NA	NA	NA	NA			NA		0.995	1.01	0.994	1.03	0.998	1.11	1.03	1.01	1.01	1.05	0.984	1.03	1	1	0.976	1.01	1.01	1.02	1	1.05	1.02	1.02	0.992	1.01	0.00767	0.473	0.643	1	1	0.0247	0.079	0.261	0.0722	0.295
3	P02	Lopac_3	e	NA		NA	NA	NA	NA	NA	NA			NA		1.01	1.01	1.01	1.04	1.01	1.15	1.02	1.01	1.02	1.05	1.01	1.03	1	1.02	1.01	1.01	1.04	1.02	1.01	1.07	1.02	1.03	1.01	1.02	0	1	1	1	1	0.00667	0.387	0.601	0.48	0.746
3	P03	Lopac_3	x	Me-3,4-dephostatin		871	M 9440	Phosphorylation	Enzyme	Inhibitor	PP1B / SHPTP-1			Selective inhibitor of protein tyrosine phosphatase 1B and SHPTP-1		1.01	1	1.01	1.02	0.987	1.15	1.02	1.02	1.01	1.03	0.997	1.01	1.01	1.02	0.999	1.02	1.03	1.01	1.01	1.05	1.02	1.01	1.01	1.02	-0.003	0.693	0.8	1	1	0.007	0.384	0.601	0.48	0.746
3	P04	Lopac_3	x	Bisoprolol hemifumarate salt		951	B 2185	Adrenoceptor		Antagonist	Beta1			Cardioselective Beta1-adrenoceptor antagonist. Actual molecular weight is 383.48		1.01	1.01	1.03	1.03	1.01	1.14	1	1.01	1.02	1.03	0.999	1.01	1	1.02	1.01	1.02	1.05	1.02	1.02	1.06	1.01	1.01	1.01	1.03	0.00667	0.493	0.656	0.643	0.859	0	1	1	1	1
3	P05	Lopac_3	x	(+)-MK-801 hydrogen maleate		872	M-107	Glutamate		Antagonist	NMDA			Highly potent and selective non-competitive NMDA glutamate receptor antagonist		1.01	0.992	0.999	1.03	1.02	1.14	0.999	1.01	1	1.05	0.987	1.03	1.01	1.01	1.01	1.01	1.03	1.01	1	1.06	1	1.02	1.01	1.02	-0.00967	0.206	0.428	0.197	0.398	-0.007	0.184	0.401	0.197	0.412
3	P06	Lopac_3	x	Oxolinic acid		952	O 0877	Antibiotic	Enzyme	Inhibitor	DNA Gyrase			Quinolone antibacterial; DNA gyrase inhibitor		1	1.01	1.01	1.02	0.999	1.14	1.01	1.01	1	1.03	1	1.02	1.01	1.01	1.01	1.01	1.04	1.01	1.01	1.05	1.01	1.02	1.01	1.02	-0.00333	0.423	0.618	0.505	0.75	-0.00333	0.423	0.623	0.505	0.746
3	P07	Lopac_3	x	Methylcarbamylcholine chloride		873	M-140	Cholinergic		Agonist	Nicotinic			Selective nicotinic acetylcholine receptor agonist		0.998	1	1.02	1.01	1.01	1.13	1.01	0.995	1.01	1.03	1.02	1.02	1	1	1.01	1.01	1.02	1.01	1.01	1.05	1	1.02	1	1.01	0.00267	0.755	0.845	1	1	0.00167	0.797	0.892	1	1
3	P08	Lopac_3	x	ODQ		953	O 3636	Cyclic Nucleotides	Enzyme	Inhibitor	NO-sensitive guanylyl cyclase			Potent and selective NO-sensitive guanylyl cyclase inhibitor		1.01	1.02	1.02	1.02	1.02	1.15	1.02	1.02	1.01	1.05	1.01	1.01	1.01	1.01	0.995	1.01	1.04	1.02	1.02	1.06	1.02	1.02	1	1.02	0.0117	0.135	0.342	0.157	0.371	0.0117	0.135	0.338	0.157	0.39
3	P09	Lopac_3	x	S15535		874	S 5321	Serotonin		Agonist	5-HT1A			Potent, orally active, partial 5-HT1A receptor agonist.		0.995	1.01	0.98	0.977	0.981	1.12	1.01	0.976	0.979	0.991	0.976	0.99	1	1	1.01	1.01	1.03	1.01	0.995	1.03	0.988	0.986	1	1.02	-0.00833	0.445	0.628	0.5	0.75	-0.015	0.3	0.524	0.5	0.746
3	P10	Lopac_3	x	Oxotremorine methiodide		954	O-100	Cholinergic		Agonist	Muscarinic			Nonselective muscarinic acetylcholine receptor agonist		1.01	1.02	1.02	1.01	0.998	1.1	1.04	1.03	1.03	1.05	1.01	1.02	1	1.01	1	1.01	1.04	1.02	1.02	1.04	1.03	1.03	1	1.02	0.0133	0.0474	0.201	0.11	0.308	0.03	0.00313	0.0506	0.0722	0.295
3	P11	Lopac_3	x	Nomifensine maleate		875	N 1530	Dopamine		Inhibitor	Reuptake			Dopamine reuptake inhibitor; antidepressant		1	1	0.999	1.02	1.02	1.13	1	1.01	0.987	1.01	1.01	0.972	1.01	1.01	1.01	1.01	1.03	1.01	1	1.06	0.999	0.997	1.01	1.02	-0.0103	0.00104	0.0232	0.0593	0.285	-0.011	0.24	0.461	0.197	0.412
3	P12	Lopac_3	x	Pindolol		955	P 0778	Adrenoceptor		Antagonist	beta			Nonselective beta adrenoceptor antagonist; vasodilator		0.994	0.998	0.998	1.02	1.01	1.05	1	1	1	1.02	0.996	0.998	1.01	1.01	1.01	1	1.04	1.01	0.997	1.03	1	1	1.01	1.02	-0.0133	0.00985	0.0844	0.0593	0.285	-0.01	NA	NA	0.0469	0.295
3	P13	Lopac_3	x	NAN-190 hydrobromide		876	N 3529	Serotonin		Antagonist	5-HT1A			Potent 5-HT1A serotonin receptor antagonist that lacks TFMPP-like stimulus properties		1	0.988	1.01	1.01	0.983	1.02	1	1.01	0.989	0.981	0.997	0.981	1.01	1	1.01	1.01	1.04	1.01	0.999	1	1	0.986	1.01	1.02	-0.00733	0.382	0.603	0.48	0.75	-0.007	0.384	0.601	0.48	0.746
3	P14	Lopac_3	x	L-Glutamic acid, N-phthaloyl-		956	P 1801	Glutamate		Agonist	NMDA			Selective NMDA glutamate receptor agonist		0.995	0.997	1	1.02	1.02	1.06	1	1.02	1.01	1.03	1	0.985	1	1.01	1	1.01	1.04	1.01	0.997	1.03	1.01	1	1	1.02	-0.006	0.206	0.428	0.164	0.371	0.00667	0.387	0.601	0.48	0.746
3	P15	Lopac_3	x	Nordihydroguaiaretic acid from Larrea divaricata (creosote bush)		877	N 5023	Leukotriene	Enzyme	Inhibitor	Lipoxygenase			Lipoxygenase inhibitor		0.984	1.01	1	1.01	1.01	1.11	1.01	0.99	0.987	1.04	1.02	1	1.01	1.02	1.01	1.01	1.03	1.01	0.998	1.04	0.996	1.02	1.01	1.02	-0.0153	0.169	0.387	0.164	0.371	-0.0177	0.119	0.323	0.164	0.39
3	P16	Lopac_3	x	Papaverine hydrochloride		957	P 3510	Cyclic Nucleotides	Enzyme	Inhibitor	PDE			Phosphodiesterase inhibitor		0.991	0.982	0.994	0.992	1	1.04	0.995	0.995	0.991	0.976	0.969	0.962	1.01	1.01	1.02	1.01	1.04	1.01	0.989	1.01	0.994	0.969	1.01	1.02	-0.0243	0.00785	0.0758	0.0765	0.285	-0.0197	0.0168	0.117	0.0722	0.295
3	P17	Lopac_3	x	NADPH tetrasodium		878	N 7505	Nitric Oxide	Enzyme	Cofactor				Cofactor for many enzymes, including nitric oxide synthase		0.999	0.997	1	0.981	1.01	1.06	1	0.997	1	1.01	1	0.975	1	1.01	1.01	1.01	1.04	1.01	0.999	1.02	0.999	0.995	1.01	1.02	-0.008	0.131	0.34	0.116	0.308	-0.00767	0.139	0.345	0.157	0.39
3	P18	Lopac_3	x	R(-)-N6-(2-Phenylisopropyl)adenosine		958	P 4532	Adenosine		Agonist	A1			A1 Adenosine receptor agonist		0.998	0.991	1.01	0.998	1.03	1.06	0.996	1	0.998	1.02	1.02	0.989	1.02	1.01	1.01	1.01	1.04	1.01	1	1.03	0.998	1.01	1.01	1.02	-0.0137	0.117	0.323	0.164	0.371	-0.0153	0.033	0.166	0.0765	0.295
3	P19	Lopac_3	x	Nilutamide		879	N 8534	Hormone		Inhibitor	Androgen			Antiandrogen		0.992	1	0.996	1	1.01	1.11	1	1.02	0.992	0.99	0.998	0.99	1.01	1.02	1.02	1.02	1.05	1.01	0.996	1.04	1	0.993	1.02	1.03	-0.0207	0.00951	0.0838	0.0765	0.285	-0.0127	0.265	0.487	0.354	0.654
3	P20	Lopac_3	x	Phosphomycin disodium		959	P 5396	Antibiotic			Cell wall synthesis			Antibiotic; interferes with cell wall synthesis		0.998	0.994	0.995	0.994	1.02	1.09	0.997	0.996	1.01	1.02	1.01	0.986	0.999	1.02	1.01	1.01	1.04	1.02	0.996	1.03	1	1.01	1.01	1.02	-0.014	0.143	0.35	0.1	0.285	-0.00867	0.32	0.544	0.268	0.522
3	P21	Lopac_3	x	NO-711 hydrochloride		880	N-142	GABA		Inhibitor	Uptake			Potent and selective GABA uptake inhibitor.		0.997	1.01	0.98	1	1.04	1.05	1.01	1	1	1	1.01	0.972	1.01	1.01	1.01	1.01	1.03	1	0.996	1.03	1	0.994	1.01	1.01	-0.0143	0.241	0.463	0.197	0.398	-0.00667	0.184	0.401	0.188	0.412
3	P22	Lopac_3	x	Pilocarpine nitrate		960	P 6628	Cholinergic		Agonist	Muscarinic			Nonselective muscarinic acetylcholine receptor agonist		0.988	0.994	0.974	0.959	1.04	1.03	1.01	1.02	1.01	1.03	1.01	0.98	1	1	1	1.01	1.04	1.02	0.985	1.01	1.01	1.01	1	1.02	-0.0147	0.132	0.341	0.0636	0.285	0.0133	0.0572	0.22	0.0593	0.295
3	P23	Lopac_3	e	NA		NA	NA	NA	NA	NA	NA			NA		1	0.992	0.952	0.98	1.04	0.928	1	0.998	0.982	0.987	0.995	0.964	1.02	1.01	1.02	1.01	1.04	1	0.981	0.983	0.993	0.982	1.02	1.02	-0.0353	0.134	0.342	0.0765	0.285	-0.0233	0.0343	0.168	0.0765	0.295
3	P24	Lopac_3	e	NA		NA	NA	NA	NA	NA	NA			NA		0.979	0.974	0.975	0.966	0.985	1.04	1	0.987	0.982	0.988	0.986	0.932	1	1	1	1	1.02	1.01	0.976	0.997	0.99	0.969	1	1.01	-0.024	0.00403	0.0512	0.0636	0.285	-0.0103	0.194	0.413	0.197	0.412
4	A01	Lopac_4	e	NA		NA	NA	NA	NA	NA	NA			NA		1.01	1.02	1.08	1.02	1.05	1.02	1	1	1.01	0.983	1.01	0.999	0.993	1	0.989	1	1	0.996	1.04	1.03	1	0.997	0.994	0.999	0.0427	0.188	0.409	0.1	0.285	0.00933	0.114	0.316	0.164	0.39
4	A02	Lopac_4	e	NA		NA	NA	NA	NA	NA	NA			NA		0.996	1.01	1.04	1.02	1.02	0.991	1.01	1.02	1.01	0.995	1.03	1.01	0.993	1.01	0.998	1	1	1.01	1.02	1.01	1.01	1.01	1	1	0.015	0.371	0.596	0.507	0.75	0.013	0.108	0.307	0.164	0.39
4	A03	Lopac_4	x	Promazine hydrochloride		961	P 6656	Dopamine		Antagonist	D2			D2 dopamine receptor antagonist; phenothiazine antipsychotic		1.01	1.02	1.05	1.02	1.02	1.01	1	1.01	0.993	0.986	0.973	0.98	0.992	0.992	0.994	1.01	0.997	0.985	1.03	1.02	1	0.98	0.993	0.997	0.034	0.105	0.308	0.0765	0.285	0.00833	0.232	0.453	0.184	0.412
4	A04	Lopac_4	x	Ritodrine hydrochloride		1041	R 0758	Adrenoceptor		Agonist	beta2			beta2-Adrenoceptor agonist; relaxes uterine muscle contractions		1.01	1.02	1.04	0.989	0.971	0.986	1	1	0.982	0.983	1.01	0.972	0.989	0.976	0.981	0.993	0.994	0.991	1.02	0.982	0.994	0.988	0.982	0.993	0.0413	0.0282	0.151	0.1	0.285	0.012	0.179	0.401	0.184	0.412
4	A05	Lopac_4	x	Pirenzepine dihydrochloride		962	P 7412	Cholinergic		Antagonist	M1			Selective M1 muscarinic acetylcholine receptor antagonist		0.996	0.994	1.03	1	0.998	0.987	0.992	0.992	0.972	0.988	1.03	0.99	0.991	0.983	0.975	0.987	0.974	0.98	1.01	0.995	0.985	1	0.983	0.98	0.0237	0.17	0.387	0.1	0.285	0.00233	0.79	0.886	0.658	0.858
4	A06	Lopac_4	x	REV 5901		1042	R 5523	Leukotriene		Antagonist	LTD4			Leukotriene D4 receptor antagonist		0.994	1.02	1.04	0.998	1.01	0.999	0.999	1	0.998	1	1.04	1.03	0.985	0.973	0.985	0.997	0.99	0.997	1.02	1	0.999	1.02	0.981	0.995	0.037	0.0984	0.302	0.0765	0.285	0.018	0.0435	0.191	0.0765	0.295
4	A07	Lopac_4	x	1,3-PBIT dihydrobromide		963	P 8227	Nitric Oxide	Enzyme	Inhibitor	NOS			Potent inducible nitric oxide synthase (iNOS) inhibitor; endothelial NOS (eNOS) inhibitor		1.01	0.999	1.04	0.976	1	0.982	0.999	0.987	0.982	0.9	0.939	0.891	0.988	0.977	0.987	0.993	0.961	0.983	1.02	0.986	0.989	0.91	0.984	0.979	0.0323	0.109	0.313	0.1	0.285	0.00533	0.44	0.635	0.825	0.948
4	A08	Lopac_4	x	Ro 8-4304		1043	R 8900	Glutamate		Antagonist	NMDA-NR2B			NR2B-selective, noncompetitive NMDA receptor antagonist		0.989	0.997	1.01	0.961	0.974	0.931	0.989	0.968	0.981	0.94	0.959	0.958	0.989	0.984	0.985	0.992	0.978	0.982	0.999	0.955	0.979	0.952	0.986	0.984	0.0127	0.168	0.386	0.121	0.308	-0.00667	0.391	0.605	0.507	0.746
4	A09	Lopac_4	x	cis-Piperidine-2,3-dicarboxylic acid		964	P 8782	Glutamate		Agonist	NMDA			Excitatory amino acid; NMDA glutamate receptor agonist		0.985	1.01	1.02	0.968	0.983	0.968	0.993	1.02	0.993	0.978	1.01	1.02	0.995	0.977	0.989	0.994	0.984	0.988	1	0.973	1	1	0.987	0.989	0.018	0.222	0.446	0.4	0.65	0.015	0.24	0.461	0.376	0.654
4	A10	Lopac_4	x	Ro 41-0960		1044	R-108	Neurotransmission	Enzyme	Inhibitor	COMT			Specific, reversible, orally-active COMT-inhibitor		1	1.01	1.04	0.978	0.99	0.956	0.993	1.01	0.997	0.971	1.02	1	0.995	0.976	0.986	0.988	0.984	0.987	1.02	0.975	1	0.997	0.986	0.986	0.031	0.107	0.31	0.1	0.285	0.0143	0.129	0.337	0.2	0.412
4	A11	Lopac_4	x	Piribedil maleate		965	P 9233	Dopamine		Agonist	D3			Non-selective dopamine receptor agonist		0.992	0.994	1.02	0.971	0.967	0.952	0.996	1.01	0.997	0.957	0.968	0.982	0.99	0.973	0.991	0.999	0.987	0.985	1	0.963	1	0.969	0.985	0.99	0.0173	0.194	0.416	0.1	0.285	0.0163	0.0956	0.293	0.1	0.295
4	A12	Lopac_4	x	Ro 04-6790 dihydrochloride		1045	R-140	Serotonin		Antagonist	5-HT6			Selective 5-HT6 serotonin receptor antagonist.		0.998	1	1.04	0.974	0.997	0.977	0.996	0.995	1	0.989	1.02	0.983	0.991	0.982	0.975	1	0.981	0.997	1.01	0.983	0.997	0.997	0.983	0.993	0.03	0.149	0.359	0.1	0.285	0.0143	0.0783	0.26	0.1	0.295
4	A13	Lopac_4	x	Procaine hydrochloride		966	P 9879	Na+ Channel		Blocker				Na+ channel blocker		0.989	1	1.04	0.965	0.986	0.967	0.987	0.993	0.996	0.988	1	0.989	0.985	0.978	0.975	0.991	0.982	0.989	1.01	0.973	0.992	0.992	0.979	0.987	0.0303	0.186	0.407	0.1	0.285	0.0127	0.0338	0.167	0.1	0.295
4	A14	Lopac_4	x	ST-148		1046	S 1441	Dopamine		Antagonist	D2			D2 dopamine receptor antagonist		0.986	0.996	1.03	0.946	0.947	0.952	0.989	0.993	0.988	0.826	0.788	0.768	0.987	0.982	0.991	0.997	0.986	0.987	1	0.948	0.99	0.794	0.987	0.99	0.0173	0.322	0.542	0.4	0.65	0.00333	0.345	0.569	0.4	0.654
4	A15	Lopac_4	x	Phaclofen		967	P-118	GABA		Antagonist	GABA-B			GABA-B receptor antagonist		0.998	0.998	1.02	0.965	0.96	0.963	0.989	0.994	0.991	0.965	0.993	0.984	0.983	0.977	0.984	0.997	0.984	0.995	1.01	0.963	0.991	0.981	0.981	0.992	0.024	0.0717	0.255	0.0765	0.285	0.01	0.0244	0.139	0.1	0.295
4	A16	Lopac_4	x	Spermidine trihydrochloride		1047	S 2501	Glutamate		Ligand	NMDA-Polyamine			Binds to the polyamine modulatory site of the NMDA glutamate receptor		0.989	1	1.03	0.961	0.963	0.958	0.98	1.01	0.989	0.973	1	1	0.985	0.975	0.994	0.992	0.99	1.01	1.01	0.961	0.993	0.991	0.985	0.997	0.0217	0.212	0.436	0.2	0.398	0.00833	0.478	0.665	0.7	0.858
4	A17	Lopac_4	x	Pregnenolone sulfate sodium		968	P-162	GABA		Antagonist	GABA-A			Neurosteroid that antagonizes the GABA-A receptor chloride channels		0.984	1	1.01	0.97	0.935	0.986	0.99	0.997	0.995	0.962	0.974	1.01	0.991	0.99	0.998	0.997	0.981	0.998	0.998	0.964	0.994	0.982	0.993	0.992	0.005	0.585	0.722	0.7	0.859	0.001	0.775	0.879	1	1
4	A18	Lopac_4	x	SB 204070 hydrochloride		1048	S 3313	Serotonin		Antagonist	5-HT4			Selective 5-HT4 serotonin receptor antagonist		0.975	0.988	1.03	0.943	0.949	0.943	0.98	1	0.979	0.933	0.927	0.939	0.988	0.986	0.983	0.993	0.987	0.999	0.998	0.945	0.986	0.933	0.986	0.993	0.012	0.545	0.691	0.825	0.951	0.000667	0.932	0.976	0.7	0.858
4	A19	Lopac_4	x	PD 168,077 maleate		969	P-233	Dopamine		Agonist	D4			Selective D4 dopamine receptor agonist		0.986	0.991	1.04	0.973	0.958	0.973	0.985	1	0.998	0.943	0.966	0.963	0.991	0.987	0.999	0.997	0.982	0.991	1.01	0.968	0.994	0.957	0.992	0.99	0.0133	0.522	0.674	1	1	0.002	0.752	0.865	1	1
4	A20	Lopac_4	x			1049										0.984	0.996	1.03	0.964	1	0.981	0.993	1	0.997	0.982	1.01	1.04	0.996	0.979	0.99	1	0.99	1.01	1	0.982	0.997	1.01	0.988	1	0.015	0.394	0.607	0.507	0.75	0.00833	0.231	0.452	0.2	0.412
4	A21	Lopac_4	x	Quinacrine dihydrochloride		970	Q 3251	Neurotransmission	Enzyme	Inhibitor	MAO			Monoamine oxidase (MAO) inhibitor; antimalarial		0.999	1	1.04	0.992	1.01	1.02	0.978	0.998	1.02	0.00101	0.00346	0.00465	0.993	0.983	1.01	0.00114	0.000718	0.00291	1.01	1.01	0.999	0.00304	0.995	0.00159	0.0177	0.336	0.556	0.4	0.65	0.00333	0.831	0.913	1	1
4	A22	Lopac_4	x	(±)-Sulpiride		1050	S 8010	Dopamine		Antagonist	D2			D2 Dopamine receptor antagonist; antipsychotic		0.988	1.01	1.01	0.963	0.981	0.993	0.986	1.01	0.999	0.968	0.999	0.983	0.994	0.98	0.997	1	0.994	1.01	1	0.979	0.998	0.983	0.99	1	0.0123	0.25	0.475	0.376	0.65	0.008	0.413	0.623	0.4	0.654
4	A23	Lopac_4	e	NA		NA	NA	NA	NA	NA	NA			NA		1	0.998	1.02	0.947	0.979	0.993	0.99	1	1	0.983	1.01	1.03	0.987	0.983	0.989	1	0.986	1.02	1.01	0.973	0.997	1.01	0.986	1	0.0197	0.0996	0.302	0.1	0.285	0.0103	0.0703	0.246	0.0765	0.295
4	A24	Lopac_4	e	NA		NA	NA	NA	NA	NA	NA			NA		0.997	0.983	1.03	0.96	0.957	0.969	0.987	1.01	1.01	0.99	1.02	1.04	0.998	0.986	0.991	1	0.982	1.02	1	0.962	1	1.02	0.992	1	0.0117	0.494	0.657	1	1	0.0107	0.301	0.524	0.376	0.654
4	B01	Lopac_4	e	NA		NA	NA	NA	NA	NA	NA			NA		1.02	1.01	1.06	1.02	1.01	1	1.01	1	1.01	1.02	1.05	1.04	0.994	0.986	0.982	1	0.989	0.994	1.03	1.01	1.01	1.04	0.987	0.994	0.0427	0.101	0.302	0.1	0.285	0.0193	0.0165	0.115	0.0765	0.295
4	B02	Lopac_4	p	NA		NA	NA	NA	NA	NA	NA			NA		0.000701	0.000769	0.00213	0.0012	0.000752	0.000864	-0.000194	0.000785	-8.23e-05	0.00196	0.00207	0.00161	-0.000332	0.000888	-0.000302	-0.000387	0.000339	-0.00121	0.0012	0.000939	0.00017	0.00188	8.47e-05	-0.000419	0.00112	0.145	0.353	0.4	0.65	8.49e-05	0.876	0.941	0.7	0.858
4	B03	Lopac_4	x	SU 4312		1121	S 8567	Phosphorylation	Enzyme	Inhibitor	KDR			Vascular endothelial growth factor (VEGF) receptor protein tyrosine kinase 1/2 (KDR) and platelet derived growth factor (PDGF) receptor inhibitor		1.01	1.02	1.05	1.05	1.03	1.01	0.997	0.997	0.998	0.992	1.01	1.02	0.994	0.99	0.997	0.996	0.985	0.99	1.03	1.03	0.997	1.01	0.994	0.99	0.033	0.107	0.31	0.1	0.285	0.00367	0.21	0.43	0.164	0.39
4	B04	Lopac_4	x	Taxol		1201	T 7402	Cytoskeleton and ECM		Inhibitor	Tubulin			Antitumor agent; promotes assembly of microtubules and inhibits tubulin disassembly process		0.854	0.844	0.856	0.861	0.776	0.768	0.133	0.123	0.109	0.104	0.113	0.134	0.0595	0.0428	0.0522	0.0329	0.0387	0.043	0.851	0.802	0.122	0.117	0.0515	0.0382	0.8	5.24e-08	3.61e-05	0.1	0.285	0.0702	0.00188	0.0394	0.1	0.295
4	B05	Lopac_4	x	1-(2-Methoxyphenyl)piperazine hydrochloride		1122	S-008	Serotonin		Agonist	5-HT1 > 5-HT2			Selective 5-HT1 serotonin receptor agonist		1.01	0.997	1.04	0.987	1.01	1.02	0.995	0.995	0.998	0.992	1.02	1.02	0.995	0.992	0.992	0.987	1	0.989	1.02	1.01	0.996	1.01	0.993	0.992	0.0227	0.216	0.44	0.0765	0.285	0.003	0.101	0.297	0.157	0.39
4	B06	Lopac_4	x	Tomoxetine hydrochloride		1202	T 7947	Adrenoceptor		Inhibitor	Reuptake			Norepinephrine reuptake blocker		1.01	1.02	1.05	1.01	1.02	1.02	0.991	1	0.991	0.994	1.03	1.02	0.996	0.997	1	0.994	0.986	0.993	1.03	1.02	0.994	1.01	0.998	0.991	0.029	0.136	0.343	0.1	0.285	-0.00367	0.349	0.572	0.5	0.746
4	B07	Lopac_4	x	Sepiapterin		1123	S-154	Nitric Oxide	Enzyme	Cofactor	NOS			Cofactor of nitric oxide synthase; intracellularly converted to tetrahydrobiopterin .		1.01	1.02	1.04	0.996	0.99	1.01	0.994	1	1	0.992	1.02	1.02	0.99	0.991	1	0.99	0.995	0.992	1.02	0.999	0.998	1.01	0.994	0.992	0.0297	0.0645	0.24	0.1	0.285	0.00433	0.324	0.548	0.354	0.654
4	B08	Lopac_4	x	Tamoxifen citrate		1203	T 9262	Phosphorylation	Enzyme	Inhibitor	PKC			Anti-estrogen; relatively selective protein kinase C inhibitor		1	1.01	1.05	1.01	1.04	1.02	0.965	0.973	0.957	0.949	0.911	0.932	0.993	0.986	1	1.02	0.995	1	1.02	1.02	0.965	0.931	0.993	1	0.027	0.214	0.438	0.121	0.308	-0.028	0.0108	0.0961	0.1	0.295
4	B09	Lopac_4	x	Tiapride hydrochloride		1124	T 0410	Dopamine		Antagonist	D2/D3			D2 and D3 dopamine receptor antagonist; antipsychotic		1.02	1.01	1.05	0.996	1.01	1.01	0.997	0.993	1.01	0.991	1.03	1.02	0.995	0.994	1.01	1	1	0.994	1.03	1.01	1	1.01	1	0.998	0.027	0.14	0.347	0.121	0.308	0.000333	0.966	0.993	1	1
4	B10	Lopac_4	x	Telenzepine dihydrochloride		1204	T-122	Cholinergic		Antagonist	M1			Selective M1 muscarinic acetylcholine receptor antagonist and anti-ulcer agent		1.01	1.02	1.06	0.992	1.01	1.01	0.999	1.02	0.99	1	1.03	1.02	1	1.01	1	1	1	1	1.03	1	1	1.02	1	1	0.0267	0.219	0.443	0.116	0.308	-0.000333	0.975	0.997	0.658	0.858
4	B11	Lopac_4	x	DL-Trihexyphenidyl hydrochloride		1125	T 1516	Cholinergic		Antagonist	Muscarinic			Muscarinic acetylcholine receptor antagonist; centrally acting anticholinergic		1.01	1.02	1.05	1.01	1.03	1.01	1	1	0.999	0.984	1	1.01	1	0.987	0.998	1	0.993	1.01	1.03	1.02	1	0.998	0.995	1	0.0317	0.107	0.31	0.1	0.285	0.00467	0.367	0.59	0.354	0.654
4	B12	Lopac_4	x	Uridine 5'-diphosphate sodium		1205	U 4125	P2 Receptor		Agonist	P2Y			P2Y receptor agonist		1.02	1.01	1.04	0.999	1	0.995	0.996	1.01	0.994	1.02	1.01	1.02	1	0.988	1	1	0.993	1	1.02	0.998	1	1.02	0.996	0.998	0.0273	0.0725	0.258	0.0765	0.285	0.004	0.569	0.74	1	1
4	B13	Lopac_4	x	Terbutaline hemisulfate		1126	T 2528	Adrenoceptor		Agonist	beta			beta-Adrenoceptor agonist; bronchodilator		0.992	1.01	1.04	0.992	0.973	1	0.992	1	1	0.997	1.04	1.03	0.994	0.988	0.995	0.998	0.988	1	1.01	0.988	0.997	1.02	0.992	0.995	0.0217	0.26	0.486	0.4	0.65	0.005	0.223	0.448	0.376	0.654
4	B14	Lopac_4	x	U-69593		1206	U-103	Opioid		Agonist	kappa			Selective kappa opioid receptor agonist		1	1.02	1.05	0.98	0.997	1.02	1	1.01	0.997	0.982	1.03	1.02	0.998	0.988	0.999	1.01	1	1.02	1.02	0.999	1	1.01	0.995	1.01	0.0283	0.185	0.406	0.1	0.285	0.00733	0.237	0.459	0.4	0.654
4	B15	Lopac_4	x	Tyrphostin AG 1478		1127	T 4182	Phosphorylation	Enzyme	Inhibitor	EGFR			Selective inhibitor of epidermal growth factor receptor (EGFR) protein		1	1.01	1.02	0.961	0.948	0.996	0.972	0.958	0.965	0.836	0.862	0.809	1.01	1.01	1.01	0.883	0.899	0.927	1.01	0.968	0.965	0.836	1.01	0.903	0	1	1	1	1	-0.045	0.00797	0.0833	0.0636	0.295
4	B16	Lopac_4	x	U-99194A maleate		1207	U-116	Dopamine		Antagonist	D3			D3 dopamine receptor antagonist		0.987	1.01	1.03	0.962	0.975	0.981	0.996	1	1	0.963	0.976	0.988	1.01	1	1.02	1.01	0.99	1.01	1.01	0.973	0.999	0.976	1.01	1	-0.001	0.947	0.975	1	1	-0.0113	0.184	0.401	0.164	0.39
4	B17	Lopac_4	x	Tyrphostin AG 528		1128	T 4568	Phosphorylation	Enzyme	Inhibitor	EGFR			Protein tyrosine kinase inhibitor with approximately equal potency for inhibiting EGFR-kinase activity and HER1-2-kinase activity.		0.989	1.01	1.05	0.966	0.98	0.984	0.983	1	0.996	0.95	1	1.01	1	1	1.01	1.02	1.01	1.03	1.02	0.977	0.993	0.987	1	1.02	0.013	0.545	0.691	0.822	0.951	-0.0103	0.178	0.4	0.164	0.39
4	B18	Lopac_4	x	Vincristine sulfate		1208	V 8879	Cytoskeleton and ECM		Inhibitor	Tubulin			Inhibitor of microtubule assembly		0.899	0.915	0.964	0.88	0.863	0.894	0.366	0.35	0.331	0.269	0.248	0.283	0.074	0.0601	0.0788	0.0531	0.0382	0.0501	0.926	0.879	0.349	0.267	0.071	0.0471	0.855	0.00021	0.00854	0.1	0.285	0.278	0.000119	0.00811	0.1	0.295
4	B19	Lopac_4	x	(±)-alpha-Lipoic Acid		1129	T 5625	Cell Stress	Enzyme	Coenzyme	Pyruvate dehydrogenase			Coenzyme needed for the activity of enzyme complexes such as those of pyruvate dehydrogenase and glycine decarboxylase		0.992	1.01	1.05	0.983	0.969	1	0.991	1.02	1	0.987	1.01	1.04	1	1	1.01	1.01	0.997	1.02	1.02	0.984	1	1.01	1	1.01	0.014	0.502	0.663	0.822	0.951	0.000333	0.974	0.997	1	1
4	B20	Lopac_4	x	WIN 62,577		1209	W-104	Tachykinin		Antagonist	NK1			NK1 tachykinin receptor antagonist		1.02	1.03	1.09	1.03	1.07	1.07	1	1.02	1.03	1.04	1.08	1.07	1	1.01	1.02	1.02	1.02	1.03	1.05	1.06	1.02	1.06	1.01	1.02	0.0367	0.231	0.452	0.121	0.308	0.00667	0.567	0.738	0.653	0.858
4	B21	Lopac_4	x	Triprolidine hydrochloride		1130	T 6764	Histamine		Antagonist	H1			Potent H1 histamine receptor antagonist		1.01	1.01	1.04	0.968	1.02	1	0.991	1.01	1	0.994	0.975	1.04	0.995	1	1.01	1.01	0.999	1.02	1.02	0.996	1	1	1	1.01	0.0183	0.2	0.424	0.164	0.371	-0.00133	0.859	0.93	1	1
4	B22	Lopac_4	x	Yohimbine hydrochloride		1210	Y 3125	Adrenoceptor		Antagonist	alpha2			alpha2 Adrenoceptor antagonist isolated from Cortnanthe johimbe		1.01	1.01	1.04	1	1	1.04	0.998	0.997	1.02	1.02	1.03	1.05	1.01	1	1.01	1.01	1	1.03	1.02	1.01	1	1.03	1.01	1.01	0.0133	0.313	0.534	0.302	0.558	-0.00167	0.853	0.925	0.658	0.858
4	B23	Lopac_4	n	NA		NA	NA	NA	NA	NA	NA			NA		1	1.02	1.05	0.994	0.989	1.02	0.993	1.01	1.02	1.02	1.02	1.04	1.01	0.99	1.02	1.01	1.01	1.03	1.02	1	1.01	1.03	1.01	1.02	0.0167	0.393	0.607	0.507	0.75	0.001	0.937	0.979	1	1
4	B24	Lopac_4	e	NA		NA	NA	NA	NA	NA	NA			NA		1	1	1.04	0.987	1.02	1.02	0.994	1	1.01	1.01	1.04	1.04	1	0.985	1	1.01	0.992	1.03	1.01	1.01	1	1.03	0.995	1.01	0.0183	0.302	0.521	0.302	0.558	0.00633	0.407	0.62	0.643	0.858
4	C01	Lopac_4	e	NA		NA	NA	NA	NA	NA	NA			NA		1.01	0.992	1.03	1.02	1.02	1.02	1.01	0.996	1	1.02	1.02	1.03	0.986	0.984	0.979	0.988	0.977	0.979	1.01	1.02	1	1.02	0.983	0.981	0.0277	0.123	0.331	0.1	0.285	0.019	0.0276	0.149	0.1	0.295
4	C02	Lopac_4	n	NA		NA	NA	NA	NA	NA	NA			NA		1.01	0.991	1.03	1.01	1.01	0.992	0.996	0.993	0.989	0.995	1.01	0.816	0.977	0.976	0.978	0.987	0.984	0.971	1.01	1	0.993	0.94	0.977	0.981	0.0333	0.0973	0.302	0.1	0.285	0.0157	0.0115	0.0999	0.1	0.295
4	C03	Lopac_4	x	Phenelzine sulfate		971	P 6777	Neurotransmission	Enzyme	Inhibitor	MAO-A/B			Non-selective MAO-A/B inhibitor		1.01	1.01	1.04	1.03	1.02	1	0.995	1.01	0.99	1.03	1.03	1.03	0.987	0.981	0.974	0.979	0.979	0.977	1.02	1.02	0.998	1.03	0.981	0.978	0.0393	0.0453	0.199	0.0765	0.285	0.0177	0.0793	0.261	0.1	0.295
4	C04	Lopac_4	x	Raloxifene hydrochloride		1051	R 1402	Hormone		Modulator	ER			Estrogen receptor modulator; anti-estrogenic drug		1.01	1.01	1.05	1.08	1.09	1.07	0.978	0.982	0.976	0.99	1.02	1.02	0.979	0.985	0.988	1.01	0.994	0.993	1.02	1.08	0.979	1.01	0.984	0.999	0.0393	0.093	0.295	0.0765	0.285	-0.00533	0.179	0.401	0.2	0.412
4	C05	Lopac_4	x	Putrescine dihydrochloride		972	P 7505	Glutamate		Agonist	NMDA-Polyamine			Binds to the polyamine modulatory site of the NMDA glutamate receptor and potentiates NMDA-induced currents; precursor of spermidine		0.998	0.989	1.04	1	1.01	0.983	0.981	0.988	0.977	0.968	1	1.01	0.982	0.971	0.978	0.978	0.97	0.969	1.01	0.998	0.982	0.993	0.977	0.972	0.032	0.174	0.394	0.1	0.285	0.005	0.333	0.556	0.7	0.858
4	C06	Lopac_4	x	Rottlerin		1052	R 5648	Phosphorylation	Enzyme	Inhibitor	PKC / CaM Kinase III			PKC and CaM kinase III inhibitor		1.02	1.02	1.06	1.04	1.03	0.995	1	1	1	1.03	1.05	1.05	0.992	0.992	0.995	1.01	0.00991	0.0963	1.03	1.02	1	1.04	0.993	0.372	0.0403	0.0933	0.295	0.0722	0.285	0.007	0.0198	0.128	0.0593	0.295
4	C07	Lopac_4	x	Protoporphyrin IX		973	P 8293	Cyclic Nucleotides	Enzyme	Activator	Guanylyl cyclase			Activates soluble guanylyl cyclase		0.986	0.99	1.03	1.04	1.04	1.01	0.982	0.981	0.996	0.992	1.05	1.03	0.988	0.982	0.98	0.989	0.98	0.971	1	1.03	0.986	1.02	0.983	0.98	0.0187	0.314	0.535	0.2	0.398	0.003	0.618	0.775	0.825	0.948
4	C08	Lopac_4	x	RX 821002 hydrochloride		1053	R 9525	Adrenoceptor		Antagonist	alpha2			Selective alpha2-adrenoceptor antagonist		0.991	0.988	1.04	1.01	0.997	0.976	0.988	0.991	0.995	0.985	1.01	1.02	0.985	0.981	0.982	0.985	0.974	0.986	1.01	0.994	0.991	1	0.983	0.982	0.0237	0.295	0.515	0.1	0.285	0.00867	0.0304	0.158	0.1	0.295
4	C09	Lopac_4	x	Protriptyline hydrochloride		974	P 8813	Adrenoceptor		Blocker	Reuptake			Norepinephrine reuptake blocker		1	1	1.04	1.02	1.02	0.998	0.994	0.998	0.984	0.938	0.961	0.954	0.984	0.978	0.985	0.986	0.978	0.974	1.01	1.01	0.992	0.951	0.982	0.979	0.031	0.142	0.35	0.0765	0.285	0.00967	0.131	0.338	0.268	0.522
4	C10	Lopac_4	x	Reactive Blue 2		1054	R-115	P2 Receptor		Antagonist	P2Y			P2Y receptor antagonist; most potent antagonist for ATP-activated channels		1.01	1	1.04	1	0.999	0.963	0.99	1.01	1	1.01	1.03	1.02	0.983	0.987	0.987	0.985	0.978	0.983	1.02	0.987	1	1.02	0.986	0.982	0.031	0.121	0.329	0.0765	0.285	0.0143	0.125	0.33	0.0765	0.295
4	C11	Lopac_4	x	Paromomycin sulfate		975	P 9297	Antibiotic			Protein synthesis			Oligosacchiride-type antibiotic; interferes with protein synthesis		1	1	1.04	0.981	0.985	0.972	0.989	0.995	0.98	0.993	1.02	1.01	0.985	0.979	0.992	0.982	0.973	0.984	1.01	0.979	0.988	1.01	0.985	0.98	0.028	0.163	0.377	0.0765	0.285	0.00267	0.668	0.803	0.7	0.858
4	C12	Lopac_4	x	(±)-Sotalol hydrochloride		1055	S 0278	Adrenoceptor		Antagonist	beta			Potent beta-adrenoceptor antagonist, a class III antiarrythmic; prolongs the action potential and increases the refractory period		0.994	0.995	1.04	0.981	0.975	0.984	0.99	1.01	0.992	0.986	1.01	0.989	0.982	0.983	0.985	0.987	0.979	0.987	1.01	0.98	0.997	0.995	0.983	0.984	0.0263	0.224	0.449	0.1	0.285	0.014	0.156	0.37	0.1	0.295
4	C13	Lopac_4	x	2-Phenylaminoadenosine		976	P-101	Adenosine		Agonist	A2 > A1			Selective A2 adenosine receptor agonist; potent vasodilator; weak inhibitor of adenosine uptake by rat cerebral cortical synaptosomes		1	0.995	1.03	0.963	0.97	0.983	0.981	0.986	0.99	0.962	0.996	0.968	0.982	0.977	0.984	0.982	0.961	0.979	1.01	0.972	0.986	0.975	0.981	0.974	0.0273	0.125	0.333	0.1	0.285	0.00467	0.237	0.459	0.4	0.654
4	C14	Lopac_4	x	SKF 86466 hydrochloride		1056	S 1563	Adrenoceptor		Antagonist	alpha2			Potent and selective alpha2 adrenoceptor antagonist		0.991	1	1.04	0.974	0.983	0.966	0.993	1	1	0.997	1.01	1.01	0.986	0.988	0.985	0.993	0.99	0.995	1.01	0.974	0.998	1.01	0.986	0.993	0.024	0.252	0.478	0.1	0.285	0.0113	0.0279	0.149	0.0765	0.295
4	C15	Lopac_4	x	BF-170 hydrochloride		977	B 4311	Neurodegeneration		Binder	Tau			Exhibits 3-fold greater binding affinity to tau than amyloid beta fibrils. Does not inhibit amyloid beta.		0.989	0.999	1.03	0.985	0.99	0.981	0.981	0.986	0.986	0.984	1	1	0.993	0.987	0.995	0.991	0.972	0.985	1.01	0.985	0.984	0.995	0.992	0.983	0.0143	0.365	0.591	0.4	0.65	-0.00733	0.0739	0.253	0.0765	0.295
4	C16	Lopac_4	x	SNC80		1057	S 2812	Opioid		Agonist	delta			delta Opioid receptor agonist		0.982	1.01	1.05	0.985	0.99	0.998	0.98	0.995	0.996	0.976	0.999	1.01	0.995	0.987	1	0.998	0.985	0.996	1.01	0.991	0.99	0.995	0.994	0.993	0.02	0.418	0.618	0.7	0.859	-0.00367	0.601	0.761	0.825	0.948
4	C17	Lopac_4	x	PPADS		978	P-178	P2 Receptor		Antagonist	P2			Selective P2 receptor antagonist which blocks responses at both pre- and post-junctional sites		0.971	1	1.08	0.976	0.993	0.981	0.974	0.999	0.995	0.981	0.984	1.02	0.988	0.991	1	0.993	0.985	0.993	1.02	0.983	0.989	0.995	0.993	0.99	0.024	0.539	0.687	0.825	0.951	-0.00367	0.699	0.827	1	1
4	C18	Lopac_4	x	N-Oleoyldopamine		1058	O 2139	Neurotransmission		Ligand	CB1			Endogenous vanilloid; weak CB1 cannabinoid receptor ligand.		0.989	1	1.08	0.97	1	0.977	0.977	0.998	0.989	0.985	1.01	1.01	0.991	0.99	0.998	0.993	0.982	0.993	1.02	0.982	0.988	1	0.993	0.989	0.03	0.405	0.616	0.7	0.859	-0.005	0.509	0.693	0.507	0.746
4	C19	Lopac_4	x	SU 6656		979	S 9692	Phosphorylation	Enzyme	Inhibitor	Src family kinase			Selective Src family kinase inhibitor.		0.991	0.99	1.08	0.997	0.998	1.02	0.978	0.986	0.98	0.819	0.862	0.83	0.997	0.993	0.998	0.841	0.783	0.858	1.02	1	0.981	0.837	0.996	0.827	0.0243	0.501	0.662	0.7	0.859	-0.0147	0.0104	0.0951	0.1	0.295
4	C20	Lopac_4	x	SB 269970 hydrochloride		1059	S 7389	Serotonin		Antagonist	5-HT7			Selective 5-HT7 serotonin receptor antagonist		0.989	1	1.04	0.965	1	0.991	0.978	1	0.986	0.968	0.964	0.979	0.991	0.996	1	0.997	0.996	1	1.01	0.985	0.988	0.97	0.996	0.998	0.014	0.463	0.637	0.825	0.951	-0.00767	0.36	0.582	0.507	0.746
4	C21	Lopac_4	x	Quazinone		980	Q 3504	Cyclic Nucleotides	Enzyme	Inhibitor	PDE III			Phosphodiesterase III (PDE III) inhibitor		1	1.01	1.03	0.99	1.02	1.01	0.996	1.01	1	0.999	1	1.02	1	0.994	1	0.999	0.985	1.01	1.01	1.01	1	1.01	0.998	0.998	0.0153	0.22	0.444	0.164	0.371	0.004	0.453	0.645	0.643	0.858
4	C22	Lopac_4	x	CV-3988		1060	C 7238	Cytokines & Growth Factors		Antagonist	PAF			Competitive platelet activating factor (PAF) receptor antagonist. Inhibits PAF-induced human platelet aggregation and bronchoconstriction in the guinea pig.		0.992	1.02	1.04	1	1.01	1.03	0.993	1	0.997	1.01	1.01	1.03	0.996	0.996	0.999	0.997	0.442	1.02	1.02	1.01	0.997	1.02	0.997	0.82	0.0203	0.281	0.504	0.658	0.859	-0.000333	0.892	0.95	1	1
4	C23	Lopac_4	p	NA		NA	NA	NA	NA	NA	NA			NA		-0.000371	-0.00103	0.00374	-0.000822	5.56e-05	0.000341	-0.000849	-0.000357	4.99e-05	-0.000893	0.0016	-0.000897	0.000258	-0.000811	0.000166	-0.000133	-0.000853	0.00151	0.00078	-0.000142	-0.000385	-6.33e-05	-0.000129	0.000175	0.000909	0.608	0.741	1	1	-0.000256	0.585	0.748	0.4	0.654
4	C24	Lopac_4	e	NA		NA	NA	NA	NA	NA	NA			NA		0.996	1	1.03	0.973	0.98	1	0.994	1	1.01	0.985	1.03	1.05	0.989	0.978	1.01	1	0.994	1.02	1.01	0.984	1	1.02	0.992	1	0.0163	0.317	0.537	0.4	0.65	0.009	0.455	0.647	0.507	0.746
4	D01	Lopac_4	e	NA		NA	NA	NA	NA	NA	NA			NA		1.01	0.991	1.04	1.01	1.01	0.985	1.01	1	1	1	1.01	1.03	0.979	0.985	0.98	0.993	0.989	0.983	1.01	1	1	1.01	0.981	0.988	0.0323	0.149	0.359	0.1	0.285	0.022	0.00921	0.0889	0.0765	0.295
4	D02	Lopac_4	p	NA		NA	NA	NA	NA	NA	NA			NA		0.0013	-1.31e-06	0.00614	0.000129	-0.00121	-0.00113	0.000134	-0.000665	-0.000705	0.000693	0.00134	-0.000122	7.92e-05	-0.000341	-0.00135	0.000286	-0.000816	-0.00275	0.00248	-0.000737	-0.000412	0.000637	-0.000537	-0.00109	0.00302	0.245	0.468	0.2	0.398	0.000125	0.818	0.904	1	1
4	D03	Lopac_4	x	SR 59230A oxalate		1131	S 8688	Adrenoceptor		Antagonist	beta3			beta3-Adrenoceptor antagonist		1	1	1.05	1.02	1.01	1.01	0.996	0.997	0.988	0.963	0.947	0.953	0.975	0.991	0.988	0.991	0.997	0.98	1.02	1.01	0.994	0.954	0.985	0.989	0.032	0.188	0.409	0.0765	0.285	0.009	0.205	0.425	0.268	0.522
4	D04	Lopac_4	x	Tetracaine hydrochloride		1211	T 7508	Na+ Channel		Modulator				Local anesthetic		1.01	1	1.04	1.02	1.03	1.02	0.994	1.01	1	1.02	1.03	1.04	0.986	0.985	0.989	0.992	0.986	0.985	1.02	1.02	1	1.03	0.987	0.988	0.03	0.129	0.338	0.1	0.285	0.0147	0.0798	0.262	0.1	0.295
4	D05	Lopac_4	x	PAPP		1132	S-009	Serotonin		Agonist	5-HT1A			Selective 5-HT1A serotonin receptor agonist		1	0.96	1.01	1.01	1.01	0.99	0.955	0.96	0.949	0.901	0.941	0.924	0.983	0.989	0.988	0.984	0.983	0.969	0.99	1	0.955	0.922	0.987	0.979	0.00333	0.848	0.908	0.7	0.859	-0.032	0.00242	0.0454	0.1	0.295
4	D06	Lopac_4	x	T-0156		1212	T 8067	Cyclic Nucleotides	Enzyme	Inhibitor	PDE V			Potent phosphodiesterase V (PDE V) inhibitor		1.01	1.01	1.03	1.02	1.01	0.985	0.998	0.983	0.992	1	1.03	1.02	0.985	1	0.99	0.993	0.995	0.992	1.02	1	0.991	1.02	0.992	0.993	0.025	0.0428	0.192	0.0765	0.285	-0.000667	0.92	0.966	1	1
4	D07	Lopac_4	x	R(-)-SCH-12679 maleate		1133	S-159	Dopamine		Antagonist	D1			D1 dopamine receptor antagonist; antipsychotic		1.01	1.01	1.03	1.03	1.02	0.994	0.985	0.992	0.997	1.02	1.02	1.03	0.99	0.988	0.987	0.989	0.98	0.99	1.02	1.01	0.991	1.02	0.988	0.986	0.0283	0.0489	0.205	0.0765	0.285	0.003	0.483	0.668	0.7	0.858
4	D08	Lopac_4	x	Terfenadine		1213	T 9652	Histamine		Antagonist	H1			Non-sedating H1 histamine receptor antagonist		1.02	1.02	1.05	1.04	1.04	1.01	0.994	0.998	0.999	0.979	0.989	0.982	0.987	0.992	0.999	0.0847	0.000339	0.0311	1.03	1.03	0.997	0.983	0.993	0.0387	0.0373	0.0522	0.214	0.0765	0.285	0.00433	0.344	0.568	0.507	0.746
4	D09	Lopac_4	x	Taurine		1134	T 0625	Glycine		Agonist				Non-selective endogenous agonist at glycine receptors		0.991	1.02	1.04	1.02	1.04	1.01	0.997	1.01	0.996	1	1.02	1.03	0.99	0.991	0.99	0.992	0.986	0.989	1.02	1.02	1	1.02	0.99	0.989	0.0267	0.202	0.425	0.116	0.308	0.0107	0.141	0.346	0.0765	0.295
4	D10	Lopac_4	x	Thioperamide maleate		1214	T-123	Histamine		Antagonist	H3			Potent and selective H3 histamine receptor antagonist that crosses the blood brain barrier		0.995	1.01	1.05	1.01	1	1	0.99	1.01	1.01	1.01	1.03	1.02	1	0.998	0.997	1	1	1	1.02	1	1	1.02	0.998	1	0.02	0.347	0.57	0.7	0.859	0.005	0.532	0.709	0.658	0.858
4	D11	Lopac_4	x	Theophylline		1135	T 1633	Adenosine		Antagonist	A1 > A2			Selective A1 adenosine receptor antagonist.		1	1.01	1.04	0.992	1	0.991	0.993	1	1.01	1	1.02	1.01	0.984	1	0.986	0.995	0.989	0.988	1.02	0.994	1	1.01	0.99	0.991	0.0267	0.144	0.351	0.121	0.308	0.011	0.194	0.413	0.268	0.522
4	D12	Lopac_4	x	U-74389G maleate		1215	U 5882	Cell Stress		Inhibitor				Free radical lipid peroxidation inhibitor		1.01	1.02	1.06	1.06	1.08	1.06	0.985	0.99	0.998	0.997	1.01	1.02	0.988	1	0.993	1.01	0.999	1	1.03	1.07	0.991	1.01	0.994	1	0.0363	0.134	0.342	0.1	0.285	-0.00267	0.632	0.785	0.7	0.858
4	D13	Lopac_4	x	4-Hydroxyphenethylamine hydrochloride		1136	T 2879	Dopamine		Agonist				Dopamine receptor agonist		1.01	1.01	0.474	1	1	0.993	0.988	0.984	0.985	1.01	1.01	1.01	0.995	0.995	0.995	0.995	0.986	0.992	0.831	0.998	0.986	1.01	0.995	0.991	-0.164	0.456	0.634	0.637	0.859	-0.00933	0.0162	0.114	0.0636	0.295
4	D14	Lopac_4	x	UK 14,304		1216	U-104	Adrenoceptor		Agonist	alpha2			alpha2 Adrenoceptor agonist		0.998	1.01	0.703	0.973	0.978	0.994	0.979	1	0.997	1	0.987	0.999	0.992	0.998	0.999	0.995	1	0.992	0.904	0.982	0.992	0.995	0.996	0.996	-0.0927	0.453	0.633	1	1	-0.00433	0.584	0.748	1	1
4	D15	Lopac_4	x	Tetrahydrozoline hydrochloride		1137	T 4264	Adrenoceptor		Agonist	alpha			alpha-Adrenoceptor agonist; imidazoline binding site ligand; vasoconstrictor		1	1.01	0.684	0.99	1.01	0.989	0.991	1.01	1	0.998	0.997	1	0.996	0.997	0.998	0.991	1.01	1.01	0.898	0.996	1	0.998	0.997	1	-0.099	0.453	0.633	0.7	0.859	0.00333	0.606	0.765	0.7	0.858
4	D16	Lopac_4	x	U0126		1217	U-120	Phosphorylation	Enzyme	Inhibitor	MEK1/MEK2			Specific inhibitor of MEK1 and MEK2 (MAP kinase kinase; MAPKK); also inhibits a constitutively active, mutant form of MEK		1	1.03	0.674	1.07	1.07	1.07	1.02	1.03	1.02	0.949	0.963	0.942	1.01	0.992	1.01	1	0.979	0.996	0.901	1.07	1.02	0.951	1	0.992	-0.103	0.463	0.637	1	1	0.0193	0.0638	0.233	0.0722	0.295
4	D17	Lopac_4	x	Terazosin hydrochloride		1138	T 4680	Adrenoceptor		Antagonist	alpha1			alpha1-Adrenoceptor antagonist		0.985	1.01	0.574	0.996	0.998	1.01	0.987	1.02	0.988	0.998	1.03	1.02	0.989	0.993	0.997	1	0.991	1.01	0.856	1	0.998	1.02	0.993	1	-0.137	0.436	0.625	0.7	0.859	0.00533	0.674	0.809	0.7	0.858
4	D18	Lopac_4	x			1218										1.01	1.01	0.577	0.994	1.03	0.998	0.989	1	1	1	1.04	1.04	1	0.994	1.01	1	1	1.01	0.866	1.01	0.996	1.03	1	1	-0.136	0.446	0.629	1	1	-0.005	0.449	0.642	0.643	0.858
4	D19	Lopac_4	x	DL-Thiorphan		1139	T 6031	Neurotransmission	Enzyme	Inhibitor	Enkephalinase			Enkephalinase inhibitor		1.01	1.01	0.661	1.01	1.02	1.02	1.01	1.01	1	1.01	1.03	1.03	0.996	0.998	1	1	0.988	1	0.894	1.02	1.01	1.02	0.998	0.996	-0.104	0.464	0.637	0.658	0.859	0.00867	0.109	0.309	0.116	0.32
4	D20	Lopac_4	x	S(-)-Willardiine		1219	W-105	Glutamate		Agonist	AMPA/kainate			AMPA/kainate glutamate receptor agonist		1.01	1.01	0.522	1	1.03	1.02	1.01	1.01	1	1.02	1.02	1.03	0.997	0.999	1.01	1.01	1	1.01	0.847	1.02	1.01	1.02	1	1.01	-0.155	0.442	0.628	1	1	0.00467	0.425	0.625	0.354	0.654
4	D21	Lopac_4	x	Tyrphostin AG 112		1140	T 6943	Phosphorylation	Enzyme	Inhibitor	Tyrosine kinase			Protein tyrosine kinase inhibitor		0.999	1	1.04	0.991	1.05	1.02	0.994	1	1.01	1.01	1.03	1.02	1	0.996	1.01	1	0.993	1.01	1.01	1.02	1	1.02	1	1	0.011	0.506	0.666	0.825	0.951	-0.000667	0.92	0.967	1	1
4	D22	Lopac_4	x	YS-035 hydrochloride		1220	Y-101	Ca2+ Channel		Blocker	L-type			L-type Ca2+ channel blocker; verapamil derivative		0.994	1.01	1.04	1.02	1.02	1.03	1.02	1.01	1.01	1.01	1.02	1.04	1.01	1	1.01	1.01	0.996	1.02	1.01	1.02	1.01	1.02	1.01	1.01	0.008	0.617	0.747	1	1	0.00667	0.23	0.452	0.302	0.574
4	D23	Lopac_4	n	NA		NA	NA	NA	NA	NA	NA			NA		1	1.02	1.05	1.01	0.986	1.02	0.997	1.01	0.994	1.02	1.01	1.03	1	1	1.01	1	1.01	1.02	1.02	1.01	1	1.02	1	1.01	0.02	0.301	0.52	0.354	0.644	-0.003	0.643	0.791	0.5	0.746
4	D24	Lopac_4	e	NA		NA	NA	NA	NA	NA	NA			NA		0.992	1.02	1.02	0.991	1.02	1.02	0.999	1	1	1	1.04	1.04	1	0.995	1.01	1	1.01	1.03	1.01	1.01	1	1.03	1	1.01	0.009	0.45	0.631	0.658	0.859	-0.002	0.695	0.824	1	1
4	E01	Lopac_4	e	NA		NA	NA	NA	NA	NA	NA			NA		0.989	0.99	1.05	0.998	0.987	0.978	0.987	0.997	0.983	0.967	0.986	1	0.97	0.975	0.972	0.975	0.979	0.961	1.01	0.988	0.989	0.984	0.972	0.972	0.0373	0.205	0.427	0.1	0.285	0.0167	0.0448	0.195	0.1	0.295
4	E02	Lopac_4	n	NA		NA	NA	NA	NA	NA	NA			NA		0.982	0.975	1.01	0.982	0.986	0.979	0.983	0.981	0.982	0.959	0.975	0.979	0.969	0.979	0.962	0.973	0.963	0.958	0.989	0.982	0.982	0.971	0.97	0.965	0.019	0.211	0.434	0.2	0.398	0.012	0.134	0.338	0.1	0.295
4	E03	Lopac_4	x	Pheniramine maleate		981	P 6902	Histamine		Antagonist	H1			H1 histamine receptor antagonist.		0.987	0.984	1.03	0.978	1	0.975	0.977	0.975	0.973	0.984	0.975	1.01	0.962	0.966	0.964	0.972	0.957	0.948	1	0.984	0.975	0.99	0.964	0.959	0.0363	0.134	0.341	0.1	0.285	0.011	0.00253	0.0457	0.1	0.295
4	E04	Lopac_4	x	Retinoic acid		1061	R 2625	Apoptosis	Enzyme	Activator				Induces caspase-dependent apoptosis		0.983	0.991	1.02	1	1.01	0.982	0.985	0.983	0.972	0.978	1	1	0.976	0.967	0.966	0.978	0.98	0.962	0.998	0.997	0.98	0.993	0.97	0.973	0.0283	0.119	0.326	0.1	0.285	0.0103	0.119	0.323	0.2	0.412
4	E05	Lopac_4	x	Phentolamine mesylate		982	P 7561	Adrenoceptor		Antagonist	alpha			ATP-sensitive K+ channel blocker; alpha adrenoceptor antagonist		0.998	0.982	1.01	0.991	0.995	0.976	0.966	0.968	0.972	0.98	0.983	0.977	0.968	0.975	0.967	0.974	0.966	0.95	0.997	0.987	0.969	0.98	0.97	0.963	0.0267	0.0703	0.253	0.1	0.285	-0.00133	0.689	0.819	0.825	0.948
4	E06	Lopac_4	x	Ranolazine dihydrochloride		1062	R 6152	Lipid	Enzyme	Inhibitor	pFOX			pFOX (partial fatty acid oxidation) inhibitor		0.995	0.973	1.01	0.998	1	0.969	0.961	0.971	0.968	0.987	0.994	1	0.971	0.968	0.96	0.969	0.966	0.968	0.993	0.989	0.967	0.994	0.966	0.968	0.0263	0.124	0.332	0.1	0.285	0.000333	0.944	0.983	1	1
4	E07	Lopac_4	x	1,4-PBIT dihydrobromide		983	P 8352	Nitric Oxide	Enzyme	Inhibitor	NOS			Potent inducible nitric oxide synthase (iNOS) inhibitor; endothelial NOS (eNOS) inhibitor		0.987	0.98	1.01	0.988	0.987	0.961	0.955	0.948	0.965	1	1	1	0.972	0.972	0.965	0.982	0.968	0.968	0.992	0.979	0.956	1	0.97	0.973	0.0227	0.122	0.33	0.0765	0.285	-0.0137	0.0917	0.286	0.116	0.32
4	E08	Lopac_4	x	Ribavirin		1063	R 9644	Cell Cycle	Enzyme	Inhibitor	IMP dehydrogenase			Antiviral agent; its metabolite, ribavirin 5'-phosphate, is an inhibitor of inosine monophosphate (IMP) dehydrogenase		0.991	0.96	1.04	0.974	0.984	0.962	0.967	0.966	0.981	0.985	0.995	0.985	0.984	0.983	0.972	0.97	0.982	0.963	0.997	0.973	0.971	0.988	0.98	0.972	0.0173	0.536	0.686	0.7	0.859	-0.00833	0.252	0.475	0.2	0.412
4	E09	Lopac_4	x	Pergolide methanesulfonate		984	P 8828	Dopamine		Agonist	D2/D1			Dopamine receptor agonist; antiparkinsonian		0.974	0.984	1.04	1.03	1.03	1	0.971	0.969	0.973	0.994	0.995	0.976	0.97	0.974	0.975	0.975	0.972	0.964	0.999	1.02	0.971	0.988	0.973	0.97	0.0263	0.328	0.547	0.268	0.508	-0.002	0.359	0.582	0.4	0.654
4	E10	Lopac_4	x	Riluzole		1064	R-116	Glutamate		Antagonist	Release			Glutamate release inhibitor; anticonvulsant		0.976	0.988	0.597	1.01	1.01	0.987	0.952	0.974	0.987	0.985	0.989	0.97	0.973	0.971	0.974	0.984	0.973	0.971	0.854	1	0.971	0.981	0.973	0.976	-0.119	0.452	0.632	0.7	0.859	-0.00167	0.886	0.945	0.825	0.948
4	E11	Lopac_4	x	1,10-Phenanthroline monohydrate		985	P 9375	Biochemistry	Enzyme	Inhibitor	Metalloprotease			Metalloprotease inhibitor; chelates iron, zinc and other divalent metals		0.982	0.997	1.04	0.868	0.853	0.822	0.964	0.977	0.977	0.278	0.225	0.215	0.971	0.965	0.967	0.0906	0.0803	0.075	1.01	0.848	0.973	0.239	0.968	0.082	0.0387	0.155	0.367	0.1	0.285	0.005	0.373	0.594	0.658	0.858
4	E12	Lopac_4	x	SB-366791		1065	S 0441	Vanilloid		Antagonist	VR1			Vanilloid receptor-1 (VR1) antagonist		0.963	0.992	1.02	0.935	0.966	0.922	0.938	0.968	0.954	0.872	0.914	0.865	0.968	0.986	0.973	0.974	0.97	0.961	0.992	0.941	0.953	0.884	0.976	0.968	0.016	0.438	0.625	0.7	0.859	-0.0223	0.107	0.305	0.121	0.321
4	E13	Lopac_4	x	R(+)-3PPP hydrochloride		986	P-102	Dopamine		Agonist	D2			Binds with high selectivity to sigma receptors, yet has no affinity for phencyclidine receptors; dopamine receptor agonist		0.982	0.991	1.02	0.953	0.975	0.958	0.964	0.96	0.979	0.923	0.946	0.94	0.97	0.964	0.97	0.976	0.981	0.967	0.998	0.962	0.968	0.936	0.968	0.975	0.0297	0.118	0.325	0.0765	0.285	-0.000333	0.961	0.99	0.822	0.948
4	E14	Lopac_4	x	SR 57227A		1066	S 1688	Serotonin		Agonist	5-HT3			Potent and selective 5-HT3 serotonin receptor agonist.		0.993	0.992	0.619	0.944	0.983	0.981	0.968	0.974	0.974	0.942	0.987	0.984	0.973	0.977	0.98	0.979	0.974	0.978	0.868	0.969	0.972	0.971	0.977	0.977	-0.109	0.475	0.645	0.7	0.859	-0.00467	0.177	0.398	0.376	0.654
4	E15	Lopac_4	x	1-Phenylbiguanide		987	P-120	Serotonin		Agonist	5-HT3			5-HT3 Serotonin receptor agonist		0.986	0.991	1.01	0.962	0.986	0.961	0.965	0.982	0.971	0.973	0.981	0.974	0.975	0.994	0.981	0.976	0.973	0.978	0.996	0.97	0.973	0.976	0.983	0.976	0.0123	0.256	0.482	0.4	0.65	-0.0107	0.229	0.452	0.4	0.654
4	E16	Lopac_4	x	SKF 83959 hydrobromide		1067	S 2816	Dopamine		Agonist	D1			Atypical D1 dopamine receptor agonist; displays antagonist activity in vitro and agonist activity in vivo		0.973	1	0.595	0.955	0.994	0.982	0.953	0.982	0.987	0.949	0.996	0.992	0.979	0.987	0.98	0.983	0.983	0.992	0.856	0.977	0.974	0.979	0.982	0.986	-0.126	0.437	0.625	0.7	0.859	-0.008	0.532	0.709	1	1
4	E17	Lopac_4	x	S(+)-PD 128,907 hydrochloride		988	P-183	Dopamine		Agonist	D3			Selective D3 dopamine receptor agonist		0.973	0.996	0.618	0.946	0.988	0.972	0.96	0.979	0.988	0.929	0.963	0.981	0.973	0.985	0.982	0.986	0.979	0.982	0.862	0.969	0.976	0.958	0.98	0.982	-0.118	0.438	0.625	0.825	0.951	-0.00433	0.666	0.803	1	1
4	E18	Lopac_4	x	Spironolactone		1068	S 3378	Hormone		Antagonist	Mineralocorticoid			Competitive antagonist of the cytoplasmic aldosterone receptor; diuretic		0.992	0.994	0.614	0.967	1.01	0.985	0.976	0.988	0.98	0.925	0.968	0.972	0.975	0.984	0.977	0.989	0.985	0.982	0.867	0.987	0.981	0.955	0.979	0.985	-0.112	0.469	0.639	0.7	0.859	0.00267	0.584	0.748	0.7	0.858
4	E19	Lopac_4	x	Quinolinic acid		989	P63204	Glutamate		Antagonist	NMDA			Neurotoxin which has neuroexcitatory activity; metabolite of trytophan		0.988	1	0.644	0.997	1.01	0.976	0.973	0.986	0.991	0.93	0.963	0.944	0.986	0.983	0.978	0.987	0.982	0.983	0.877	0.994	0.983	0.946	0.982	0.984	-0.105	0.463	0.637	0.7	0.859	0.001	0.876	0.941	0.825	0.948
4	E20	Lopac_4	x	Spiperone		1069	S 7395	Dopamine		Antagonist	D2			Selective D2 dopamine receptor antagonist.		0.986	1	0.691	0.992	1.03	0.988	0.985	0.992	0.985	0.993	0.994	0.994	0.978	0.979	0.984	0.982	0.98	0.981	0.892	1	0.987	0.994	0.98	0.981	-0.088	0.475	0.645	0.7	0.859	0.007	0.082	0.267	0.0765	0.295
4	E21	Lopac_4	x	(-)-Quinpirole hydrochloride		990	Q-102	Dopamine		Agonist	D2/D3			Selective D2-like dopamine receptor agonist with some selectivity for D3 sites		0.987	0.999	0.616	0.998	1.03	1.01	0.976	0.982	0.988	0.974	0.991	1.01	0.975	0.989	0.991	0.993	0.988	0.997	0.867	1.01	0.982	0.992	0.985	0.993	-0.118	0.448	0.63	1	1	-0.003	0.652	0.794	0.7	0.858
4	E22	Lopac_4	x	Sulindac		1070	S 8139	Prostaglandin	Enzyme	Inhibitor	COX			COX inhibitor; Anti-inflammatory		0.993	1.01	1.08	0.994	1.04	1.01	0.993	1.01	0.997	1.02	1.02	1.04	0.987	0.998	0.992	0.995	0.988	1	1.03	1.01	1	1.03	0.992	0.994	0.0353	0.315	0.535	0.2	0.398	0.00767	0.285	0.506	0.4	0.654
4	E23	Lopac_4	p	NA		NA	NA	NA	NA	NA	NA			NA		-0.000244	-0.00213	0.00332	-0.00173	-0.000989	-0.000243	-0.00103	-0.000756	-0.00129	-0.00152	-0.000538	-0.00044	-0.00105	-0.00119	-0.000555	-0.0013	-0.00116	0.00101	0.000315	-0.000987	-0.00103	-0.000833	-0.000932	-0.000483	0.00125	0.518	0.671	0.7	0.859	-9.37e-05	0.724	0.845	1	1
4	E24	Lopac_4	e	NA		NA	NA	NA	NA	NA	NA			NA		0.981	0.995	1.01	0.985	0.999	1.02	0.996	0.985	0.994	0.978	1.02	1.02	0.982	0.986	0.999	0.992	0.992	1.01	0.995	1	0.992	1.01	0.989	0.998	0.00633	0.561	0.704	1	1	0.00267	0.69	0.819	1	1
4	F01	Lopac_4	e	NA		NA	NA	NA	NA	NA	NA			NA		1	0.988	1.03	0.995	0.991	0.983	1	0.991	1	0.99	0.986	1.01	0.978	0.981	0.971	0.974	0.969	0.989	1.01	0.99	0.997	0.995	0.977	0.977	0.0293	0.137	0.345	0.1	0.285	0.0203	0.00851	0.0846	0.0765	0.295
4	F02	Lopac_4	p	NA		NA	NA	NA	NA	NA	NA			NA		-0.00184	-0.00013	0.00254	-0.00102	-0.00242	-0.00225	-0.00154	-0.000502	-0.0012	-0.000855	-0.00163	-0.00207	-0.00119	-0.00184	-0.00205	-0.00142	-0.000943	-0.00301	0.00019	-0.0019	-0.00108	-0.00152	-0.00169	-0.00179	0.00188	0.276	0.498	0.268	0.508	0.000613	0.203	0.424	0.4	0.654
4	F03	Lopac_4	x	BRL 52537 hydrochloride		1141	B 5559	Neurotransmission		Agonist	kappa/mu opioid			Kappa/mu opioid receptor agonist.		0.993	0.987	1.02	1.02	0.997	1.02	0.984	0.988	0.982	0.947	0.969	0.979	0.978	0.972	0.976	0.98	0.972	0.965	1	1.01	0.985	0.965	0.975	0.972	0.0247	0.132	0.341	0.1	0.285	0.00933	0.0201	0.129	0.1	0.295
4	F04	Lopac_4	x	Tyrphostin 47		1221	T 7540	Phosphorylation	Enzyme	Inhibitor	EGFR			EGFR tyrosine kinase inhibitor		0.991	0.979	1.03	1	0.989	1	0.986	0.982	0.98	0.989	0.996	1	0.977	0.985	0.978	0.985	0.974	0.971	1	0.996	0.983	0.995	0.98	0.977	0.02	0.323	0.543	0.2	0.398	0.00267	0.44	0.635	0.4	0.654
4	F05	Lopac_4	x	Spiroxatrine		1142	S-103	Serotonin		Agonist	5-HT1A			Partial 5-HT1A serotonin receptor agonist		0.991	0.988	1.02	0.986	1	0.994	0.985	0.979	0.976	0.975	0.972	0.994	0.987	0.991	0.976	0.979	0.967	0.968	1	0.993	0.98	0.98	0.985	0.971	0.015	0.279	0.501	0.268	0.508	-0.00467	0.432	0.63	0.507	0.746
4	F06	Lopac_4	x	3-Tropanyl-3,5-dichlorobenzoate		1222	T 8160	Serotonin		Antagonist	5-HT3			Selective 5-HT3 serotonin receptor antagonist		0.997	0.997	1.04	1.02	1.03	1	0.98	0.969	0.972	0.937	0.964	0.985	0.984	0.987	0.977	1	0.996	0.984	1.01	1.02	0.974	0.962	0.983	0.993	0.0287	0.179	0.401	0.0765	0.285	-0.009	0.112	0.313	0.2	0.412
[truncated: 2,178 more rows]
[truncated: 10 more columns]
