# Supplementary material for: Glucocorticoid receptor triggers a reversible drug-tolerant dormancy state with acquired therapeutic vulnerabilities in lung cancer
Source: Nat Commun. 2021 Jul 16;12:4360. doi: 10.1038/s41467-021-24537-3 (PMC8285479; doi:10.1038/s41467-021-24537-3)
Supplement: Supplementary file 9 — Source Data [file 41467_2021_24537_MOESM9_ESM.xlsx]

## Sheet: Fig 1A and S5B
		protein standard: Precision Plus Protein™ Dual Color Standards, 1610394 Bio-rad
	Fig 1A and S5B
	p57 & GR
					Ponceau see photos (all looked good except running/transfer blot 1 below 37 kDa band marker)
					Blots cut just below 50 kDa marker, upper part A lower part B
					Antibody incubations:
					1A & 2A p57 ( sc56341 1:500 mouse, secondary a-Mouse-IRdye680)
					1B & 2B actin ( MAB1501R 1:10000 mouse, secondary a-Mouse-IRdye680)
					2A GR (cst 12041 1:1000 rabbit, secondary a-Rabbit-IRdye800)
		Ponceau
		Scans whole blot
		Final figure

## Sheet: Fig S1C
			protein standard: Precision Plus Protein™ Dual Color Standards, 1610394 Bio-rad
		5 cell lines -/+ HC
		H2112, H1944, A549, H460 and H1975 cells were treated for 24 hours -/+ GCs
		Samples run on 8% and 10% gels, ~40 ug protein per sample, wet-blotting during day, 1,5 hours 100 V
		Sample order:
		x H2122 (-/+) H1944 (-/+) A549 (-/+) H460 (-/+) H1975 (-/+) x M
		x = no sample (20 ul 2xLB)
		After blotting ponceau to check (looked all okay) and blocking; 1 hour roomT PBST-MP4%, overnight incubation primary antibody
		blot 8 first incubated with PARP ab (and secondary), then with mHSP90 ab (and secondary)
		8% gel								10% gel
		gel 8 PARP1 CST9542S 1:1000 , secondary d-anti-rabbit-IRDYE800								gel 10 p53 mouse, sc-126 1:1000 , secondary d-anti-mouse-IRDYE800
		gel 8 mHSP90 sc-13119 1:1000, secondary d-anti-mouse-IRDYE680
		full scan 8 after PARP ab incubation								full scan 10
		full scan 8 after HSP90 ab incubation
										Final figure:

## Sheet: Fig S2E Era and GR
		Primary mesothelioma samples, Nucleur Hormone Receptor expression
	ERa									GR
	SAMPLES					blot used for figure				SAMPLES					blot used for figure
	MCF7, PV020318, PV150318, PV240418					blot 1	lanes 3, 9, 10 ,11			MeT-5A, PV020318, PV150318, PV240418					blot 1	lanes 2, 9, 10 ,11
	PV180518, PV250518					blot 2	lanes 8, 9			PV180518, PV250518					blot 2	lanes 4, 5
		Blot 1 Ponceau
														Blot 2 Ponceau
	Both blots were cut at height 50 kDa marker
	Upper half blot incubated with anti-ER antibody (MA5 14104 1:1000, secondary a-mouse-IRDYE680) and anti-GR antibody (CST12041 1:1000, secondary a-rabbit-IRDYE800)
	Lower half blot incubated with anti-actin antibody (MAB1501R 1:10000), secondary anti-mouse-IRDYE680
	Blot 1													Blot 2
	ERa and GR scan full blot (blot was cut just below 50 kDa band marker)													ERa scan full blot (blot was cut just below 50 kDa band marker)							GR scan full blot
	actin													actin
	Final figure

## Sheet: Fig S2E PR
		Primary mesothelioma samples, Nucleur Hormone Receptor expression
		PR
		SAMPLES					used for figure
		T47D, PV020318, PV150318, PV240418					blot 1	lanes 2, 7, 8, 9
		PV180518, PV250518					blot 2	lanes 4, 5
		blot 1											blot 2
		Blot was first incubated with anti-PR-antibody (sc-539 1:1000, secondary anti-rabbit-IRDYE800)											Blot was cut height 50 kDa marker, upper half blot was incubated with anti-PR-antibody (sc-539 1:1000, secondary anti-rabbit-IRDYE800)
		followed by anti-actin antibody (MAB1501R 1:10000), secondary anti-mouse-IRDYE680											lower half was incubated with anti-actin antibody (MAB1501R 1:10000), secondary anti-mouse-IRDYE680
		blot 1											blot 2
		PR and actin					PR full blot only 800 channel						PR full blot
													actin full blot
		final figure

## Sheet: Fig S2E AR
		Primary mesothelioma samples, Nucleur Hormone Receptor expression
		AR
		SAMPLES					used for figure
		LNCaP, PV020318, PV150318, PV240418					blot 1	lanes 2, 9, 10 ,11
		PV180518, PV250518					blot 2	lanes 3, 4
		blot 1										blot 2
		Blot was cut height 50 kDa marker, upper half blot was incubated with
		anti-AR-antibody (AR 06-680,1:1000, secondary anti-rabbit-IRDYE800) lower half										Blot was first incubated with anti-AR-antibody (AR 06-680,1:1000, secondary anti-rabbit-IRDYE800) and followed by inucbation with
		was incubated with anti-actin antibody (MAB1501R 1:10000), secondary anti-mouse-IRDYE680										anti-actin antibody (MAB1501R 1:10000), secondary anti-mouse-IRDYE680
		blot 1										blot2
		AR full blot										AR full blot
		actin full blot
												actin full blot
				final figure
